# Supplementary material for: Long-Read epigenetic clocks identify improved brain aging predictions
Source: bioRxiv. 2025 Oct 3:2025.09.30.679553. Preprint. [Version 1] doi: 10.1101/2025.09.30.679553 (PMC12621889; doi:10.1101/2025.09.30.679553)
Supplement: Supplement 6 [file media-6.xlsx]

## Sheet: Supplementary Table 1
Supplementary Table 1: Interceps and and coefficients for the unbiased models for each cohort
HBCC		NABEC
Feature	Beta	Feature	Beta
Intercept	45.7022	Intercept	51.7692
ST3GAL6_1	-0.0438945	PMI	-0.43705
GLT1D1_1	0.00249676	C19orf53_1	-0.0582844
GRIP2_2	0.0202602	RAPGEF4_2	0.0326125
NRIP3_1	0.0433697	PHF11_2	0.094937
CUX2_1	0.0150159	SPEF1_1	-0.0137635
FAM228A_2	0.00751076	HOXA10_1	0.0443586
GPR68_2	-0.0175031	TEAD3_2	0.0316532
CYYR1_1	0.0149724	ATAD1_1	0.0304393
ADNP_3	-0.0194952	TFAP2A_2	0.0111526
ADCK5_1	-0.0336987	RPL3_3	0.00531642
SEMA6B_3	0.00075791	NAV1_2	0.0932086
ZNF267_1	-0.0245068	FNIP1_2	-0.0115906
PIGK_1	-0.0712311	HOXD1_1	0.047645
ADCY5_2	0.0684613	HIF3A_2	0.184919
ARHGEF5_2	-0.0045513	NR1D1_3	-0.0116854
POPDC3_1	-0.0438914	FMO4_1	-0.0145462
NEK5_1	0.00153542	ARL5A_3	0.0352153
TUBB1_3	-0.0389076	EGR2_2	0.0295032
LRIG3_2	-0.0063655	DNAJB1_2	-0.0852203
COL4A1_1	0.00478192	HIC1_2	0.0541207
C7orf57_2	0.0893601	PLA2G6_1	-0.0201237
DMAP1_1	-0.0557367	PRELID3A_2	-0.0427208
RAB29_1	5.91e-05	NDUFA10_1	0.0450176
KCNC2_1	0.0333328	ASXL2_2	0.0233025
B9D1_1	-0.0466449	TRAK1_3	-0.0162547
PAK1_1	2.5e-05	PYY_1	0.119055
HIST1H2BJ_1	0.0614031	RGR_1	0.00607902
DLX6_3	0.00647149	HOXB4_6	0.0542943
CCDC88A_1	-0.0099997	HMOX1_1	-0.151077
TMED7_2	-0.0091355	PRR4_3	-0.0655194
RGS6_2	0.051338	OBP2B_1	-0.0239692
INA_1	0.018956	RBM22_1	-0.0033633
MS4A10_1	-0.0609751	MRVI1_1	-0.0083183
DCUN1D3_5	-0.0324992	WTIP_1	0.0482671
AMZ2_2	-0.0438219	LYG1_1	0.0119618
USP16_1	-0.0202011	ST5_2	-0.13381
PSKH1_1	-0.0288357	HBG2_2	0.0431598
HNRNPLL_2	0.064907	PCDHGB1_1	0.0120538
SNX17_1	0.0135723	PATZ1_2	0.024392
BRSK1_1	-0.0062651	CFAP161_2	-0.0158963
RAB3IL1_3	-0.0066936	PCDHGB6_1	0.243676
CA9_1	-0.0150382	D2HGDH_1	-0.0633083
RFWD2_3	0.0243115	B3GNT9_2	0.192172
FAM53B_8	-0.0366337	CDH12_2	0.0243492
TRAK1_4	-0.0199222	TAGLN2_2	0.0476265
PPIL3_2	0.0107031	CPLX2_3	0.131648
GNG4_1	0.0473269	SBNO2_4	-0.0530359
PRTFDC1_1	-0.0365368	PRDM1_1	0.0449793
SH3BP2_1	0.00843641	CYP19A1_1	0.0114469
TMEM72_1	-0.0236738	CYP26A1_1	0.064907
C4orf48_1	0.00280312	BLOC1S1_5	-0.0099875
FGF10_1	0.0268778	CRYGD_1	0.0254232
AIM1_1	0.0258007	PRDM13_1	0.102023
TTLL3_6	0.0112108	ABCA2_3	-0.0121603
AQP12B_1	0.0329218	CLEC4M_1	0.0872421
CLDN1_1	0.0484782	APOL3_2	-0.0185204
PDE10A_2	0.0514836	ESR1_5	0.0236769
CFAP161_1	0.116677	IQCE_1	-0.0554496
TIAL1_1	-0.011114	TRIP12_4	0.125467
IFI16_1	-0.0399093	MLYCD_2	-0.012819
FIZ1_2	-0.021298	TEX2_2	-0.0153439
RIMS2_2	0.0657727	MYT1L_1	0.00053452
C11orf52_3	-0.0094854	ACY3_2	0.00559349
CLIP4_1	-0.0058031	F5_1	-0.0612764
HTR3B_2	-0.0073104	FAM166B_1	-0.0154111
LZTS2_2	-0.0490516	ITGB3_2	-0.101502
APBB1_2	-0.0300472	ENPP6_2	-0.0102564
KCTD15_1	0.0143641	HPN_1	-0.0937029
HSPA4_1	0.0124054	DNASE1L3_1	0.0409745
MS4A6E_1	-0.0076773	NCBP3_1	-0.086215
TM4SF18_1	-0.0383382	ADAP1_6	-0.0430485
CYTH1_3	-0.0070601	SLC45A2_1	0.0311608
POU4F1_1	0.017856	RSPH10B2_1	0.0154424
BBS9_3	-0.0734148	FURIN_1	-0.049344
C14orf39_1	0.0318122	RAD52_1	0.0252371
LYPD6B_2	0.0164587	ADCY4_2	0.0412859
CREB1_1	0.0289187	DIS3L2_1	-0.0464777
GATA3_1	0.00429228	RGS9_1	-0.0992808
RERE_3	-0.0443362	RASEF_1	0.0156155
CYP1B1_2	0.0112566	COX16_1	0.0237488
RAP1A_1	-0.0393182	SARDH_1	-0.0300892
CLCC1_2	-0.0244191	PROS1_1	-0.108304
KCNN2_1	0.0343066	EHD4_1	-0.0422061
CTRB1_1	-0.0080103	LTB4R2_1	-0.0020486
SDF4_1	0.0307596	KDM8_2	-0.0316073
SIX1_1	0.0493169	DLX5_1	0.0131979
KCNH5_1	0.0218267	GART_4	0.00766668
CREB1_2	0.0451607	ATP6V0E1_1	-0.0602195
RPLP1_1	0.0375984	SLC2A14_1	0.00733115
UBALD2_2	-0.0227211	STPG1_1	-0.0305291
PRDM14_1	0.016556	FAM163A_3	0.0137704
CWF19L2_1	-0.0110969	TCF4_1	0.0878767
HMGB2_2	-0.0539243	LHX6_2	0.0528857
AMBP_1	-0.0308876	CSNK1E_8	0.0543848
GFI1_2	0.0298342	APOBEC3B_1	-0.0058962
R3HCC1_1	-0.0260941	TTC38_1	-0.0705088
EBF2_2	0.00097157	ACTN4_1	-0.0657896
HAND1_1	0.0349128	ZMAT3_1	-0.0520954
TFDP1_2	-0.0375103	FPR1_1	0.00054663
CDC37_2	0.0849752	TFAP2B_1	0.0354923
RPS15A_4	-0.0246486	ISX_1	0.0326449
FGF18_1	0.0686499	RANBP17_2	0.138946
RPN2_1	0.00442996	MYO18A_3	-0.086085
MYADM_3	-0.0691426	TACC1_2	-0.0344316
HOOK1_2	0.0154867	AGMO_1	-0.0732278
KIAA0930_2	-0.0067838	ASH1L_2	-0.0858552
CELF1_3	0.0168978	HAND2_1	0.0981895
FILIP1_3	-0.0005344	RIN1_1	-0.0314689
MNX1_1	0.108787	HOXA5_1	0.0444335
GPR176_1	0.032529	WDR17_1	-0.0102892
CLCA4_1	-0.009859	ATP9B_1	0.0860564
STAM2_1	-0.0547218	DYRK4_1	-0.0386326
SLFN11_2	0.00173943	SPHK2_3	-0.122082
NRN1L_1	-0.0239015	ZRANB2_1	-0.088802
PRKAR2B_1	-0.0339964	LGALS3BP_1	-0.0434363
MXI1_3	-0.0280634	PCDHGB6_2	0.201181
WNT2B_2	0.0374527	ANO2_3	0.0374261
NBPF11_4	0.00624526	TRIM59_2	0.195282
IFI44L_2	0.039747	ANKMY1_2	0.0561604
SH3BP4_2	-0.0015848	CALHM1_1	-0.0391143
SNCA_3	-0.0122893	IGF1R_3	-0.0188632
FGFR3_1	0.0185344	DNAJC28_2	-0.0103163
MESP2_1	-0.0342931	TLR10_1	0.0384324
VAMP2_4	-0.0369827	KIAA0319_1	-0.0147683
IFRD1_1	-0.0069025	NLRC5_1	-0.0179629
CABP2_1	-0.0054992	CCR7_2	-0.0181802
IRX4_3	0.00906945	GYS2_1	0.0944024
NXPH1_2	0.0121685	TMEFF1_5	-0.0944509
TAMM41_1	-0.0095044	PRKCQ_2	-0.0573046
PKLR_1	-0.0057231	FAIM_2	-0.0551409
CAPN3_1	-0.0007278	PDCL_1	-0.0752702
DNAJC8_1	-0.0237274	RAB38_2	0.0367945
MED17_3	-0.0145187	CCNI2_2	0.156947
SQSTM1_1	-0.0403412	ISG20_3	-0.0248316
MYBL2_1	0.0970987	MUC1_1	-0.154455
GUCY1A2_2	0.0387152	GRHL2_2	0.03795
PDZRN3_3	0.0319686	TPPP2_1	-0.0135525
NFIB_3	-0.0307915	ISL2_1	0.00039394
BDNF_2	0.0550797	PCBD1_1	-0.0744056
NPAS4_1	0.0217126	FAM71F2_1	0.0167703
ARL4C_1	0.0422438	CERKL_1	0.0892999
CACYBP_2	0.00660001	SYNE3_4	-0.0983552
USP43_1	0.00680469	DSCR3_1	-0.0381744
RIOX2_1	-0.0557637	PPARA_2	-0.099797
FUCA2_1	-0.0169918	TXLNB_1	0.019943
ATP1A1_1	0.0112987	DHRS7C_1	-0.0821684
TFAP2A_4	0.112859	TTC26_1	-0.0358158
JAKMIP2_2	-0.0200784	IFITM10_4	-0.0831605
SFMBT2_3	0.0135958	KRT80_1	-0.056446
MEIS2_2	0.0288179	FAM150B_1	0.0486169
NR2F2_1	0.119821	SEMA4A_4	-0.0086937
YWHAH_1	0.0166582	ST3GAL4_1	-0.0102482
PLEKHH1_1	-0.0400335	SLC43A3_2	-0.0175759
DHX37_1	-0.0188913	FLOT2_1	-0.0113598
AKAP13_1	0.0611669	KL_1	0.0242496
VAMP1_1	-0.0014487	SEMA4A_5	-0.0693147
CNTN6_1	0.026667	SAMD3_2	0.0635875
GCNT1_1	-0.0849689	RBMS3_2	-0.102105
CEP89_1	-0.0055545	OLR1_1	0.0871685
RASGEF1A_2	0.00621809	NPTX2_1	0.123997
TUBE1_1	-0.0031319	SLC25A42_2	-0.0269225
BMP8A_1	0.00757869	TBC1D13_1	-0.0236416
ECHDC3_1	0.00774076	WWTR1_3	0.0257089
UBE2F_5	-0.0037532	B3GNTL1_1	-0.0114673
DIDO1_2	0.0238564	SMARCE1_2	-0.0245212
ARPC3_1	0.032603	GRM1_2	0.192581
MMP16_2	0.00018464	HRH4_1	-0.0866305
KDM2B_1	-0.0356398	EFCAB3_1	-0.0581174
NEUROD1_1	0.0460496	GATA3_1	0.0609048
MSX2_1	0.00767803	THBS1_1	0.0115132
POU4F2_1	0.0479687	SYNE1_6	0.0215385
HSD17B14_2	0.0204155	SPAG6_1	0.18959
METTL15_1	-0.0023217	CKAP5_2	0.0132009
ZBED6_4	-0.0042091	PAFAH1B1_4	-0.0206604
SPG20_1	-0.0091125	AQP1_1	-0.142948
RFWD2_1	0.0110786	GIMAP7_1	0.0649458
SERPINB13_1	-0.0100625	CAPN3_1	-0.0332755
NKX2-1_2	0.0218949	TBX20_2	0.113365
NLRP4_1	-0.0041622	CTSO_1	-0.0006829
TRIM3_2	-0.0525018	LIMD2_1	0.0397792
SLFN11_1	0.0145276	AAAS_1	-0.0708235
GP9_1	0.0583806	GUCA1B_1	-0.0031979
AS3MT_2	-0.0394674	DPYS_2	0.0474962
HDHD2_2	-0.0787028	GCNT2_6	0.0230626
DLG1_4	-0.0577344	HOXA11_1	0.0958251
FOXP2_4	0.0495192	H6PD_2	-0.0454167
SIM1_1	0.0752237	MVP_1	-0.0856803
NR2F1_2	0.00195283	CYFIP2_2	-0.0238362
AGTRAP_1	-0.0369133	ICOS_1	0.266516
NUF2_1	-0.0102201	PSMD9_4	-0.0689205
ULBP2_1	0.0229298	DNAH7_1	-0.0664426
GALR1_1	0.0272994	CPNE1_1	0.0138625
LHX2_1	0.0346598	DHRS9_2	-0.0158894
FXR1_1	-0.070474	RAB10_3	-0.0250789
FLI1_1	0.00512099	LIN28B_1	0.0118815
SLA_3	-0.0029244	TMEM26_2	0.0806257
UNCX_1	0.0324742	PRTFDC1_2	-0.0689946
EGFL8_3	0.0128422	RDX_2	-0.018921
ZNF518B_1	0.123585	RPS8_2	-0.0327221
WDR60_4	-0.12414	ZNF565_3	-0.0681524
GTF3C5_2	-0.0311724	PSMD9_3	-0.0644922
NCOR2_2	-0.0347661	MESP2_3	-0.110312
PPY_2	-0.0058049	FLT3LG_4	-0.0143828
APOL2_1	-0.0242975	ADCK4_2	-0.0775813
VEGFA_2	0.0618777	FOXI2_1	0.0585898
BMP4_1	0.0175841	BHMT_1	0.130592
JMJD6_1	-0.0015292	PARP11_1	-0.0762649
SERPINA10_3	0.0129706	STX16_3	0.0103626
C1orf105_1	-0.0551742	KBTBD12_1	0.0943563
CORO7_2	-0.0403596	IGFL4_1	-0.0878451
FBXW7_2	0.0205907	ZNF154_1	0.131502
ALG8_1	0.0422287	CDX1_2	0.173786
FOXI2_1	0.0192836	CMIP_3	-0.0258665
HNRNPUL1_1	0.0293521	FAIM2_1	-0.0146204
LUC7L2_9	-0.0220235	ADCK1_1	-0.0394695
CDH24_1	0.0107686	CDRT4_5	-0.0299437
GRAMD1B_1	-0.012946	RGS13_2	0.0246447
NBR1_1	-0.0450633	ZNF774_3	-0.0683326
SPN_1	0.00426212	AMBP_1	-0.0813006
ARHGEF10_5	-0.0517673	GAS8_2	-0.0105876
MAPK11_1	0.0200761	TMPRSS9_1	-0.017294
KRBA1_2	-0.0464543	PAK7_2	0.0962208
RGS20_1	0.0295853	SCAP_1	-0.073896
JPH3_2	0.0383537	MVP_2	-0.037175
CELSR3_1	0.115722	AVPR1A_1	0.105497
ITGBL1_2	-0.0108559	AIFM2_3	0.10257
BTG4_1	0.0184009	DENND5B_1	-0.046764
GBX2_2	0.0726979	TMEM30B_1	0.115611
ONECUT2_1	0.118717	XPO6_3	-0.0300471
NPR3_3	0.0480538	ZNF585A_2	-0.0182039
PYROXD1_1	-0.0356641	SEPT5-GP1BB_4	0.0286935
RAB11B_1	-0.0169441	CLU_1	-0.0900441
SLCO4C1_1	0.00140897	CACNA1E_2	0.138221
NECAB1_2	-0.0046062	ANTXR2_5	-0.0294191
LRRC49_1	-0.0058626	PDZRN3_3	0.0873518
KHK_3	-0.0165067	AZU1_2	-0.087988
DLX3_1	0.00994522	KCNG3_1	0.0806835
BRINP3_1	0.021617	FASTKD1_1	-0.0280005
SNTG2_1	0.0438178	C19orf59_1	-0.123056
RPS29_1	0.00909111	SH3TC2_1	-0.006901
FUK_1	-6.88e-05	SLC13A5_1	0.019886
AP2S1_2	0.0447069	LBP_1	-0.114307
DNAJB6_1	0.0389741	GSPT1_2	-0.009941
ZNF577_1	0.0138709	ATG16L1_1	-0.106791
ZNF540_2	0.00331296	USP35_2	0.108402
TOE1_1	0.00838703	TPM3_1	-0.0771791
HNRNPLL_1	0.0014239	CLN5_2	-0.0363645
HIST1H2BD_2	0.0198965	FMO2_1	-0.0733324
CYP26B1_3	0.0247913	PAX3_2	0.0299509
PAX7_1	0.0162888	GSX1_1	0.137911
ZNF571_2	-0.0104648	BDNF_2	0.0868553
TMEM55A_2	-0.0226856	SMU1_3	-0.0202155
KIF6_1	-0.0590404	TMC7_1	-0.115462
LSR_2	0.0270586	BAK1_1	-0.0213538
GAD2_4	0.0151892	WSB2_3	-0.0309291
IRF8_2	0.00366022	PCMTD2_1	-0.0264425
NEK4_1	-0.0003544	MEPE_1	-0.0346323
C16orf72_1	0.0949107	PXMP2_4	0.00249498
CPLX2_2	0.0375188	TM2D1_2	-0.0864019
SAMD3_1	0.019584	NDUFB7_1	-0.0143537
PAPSS1_2	0.0171658	HOXA1_1	0.0386922
TRPV5_1	0.00206928	PLEK_3	0.00233011
FAM186B_1	0.0177183	RP11-398C13_1	-0.0092132
LRBA_4	0.0389627	TMEM189_3	-0.0187759
DUSP8_2	-0.0763235	L3MBTL3_1	-0.0512125
TBX20_3	0.0163874	C14orf159_1	-0.0832132
ZKSCAN5_4	0.0143657	HOXC4_4	0.0464015
HLF_1	0.0233163	TCTN2_1	-0.0230838
SLC4A4_5	0.0180587	CD163_1	-0.0116714
C9_1	0.0289475	CDKL4_1	0.0830306
SERPINA4_2	0.0406284	MYO7A_1	-0.102044
KIFC3_1	-0.0225576	IFT46_2	-0.0448773
PAX3_2	0.0858165	MYF5_1	0.0781626
SFMBT1_1	0.0431778	LRRN4_1	0.0757005
H6PD_2	-0.0007822	SLC25A22_2	-0.0567794
FOXB1_1	0.00430267	SSPN_1	-0.0902771
SKOR2_1	0.00630196	HOXA4_2	0.0435645
HPN_1	-0.0675624	RIN2_3	-0.0456815
HOXD8_2	0.098773	CHN1_3	-0.0314965
ZMYM2_1	0.0275411	LGALS12_1	-0.241424
TWIST1_2	0.0368655	RNASEL_1	-0.0941392
CCDC173_1	-0.0206104	RAPGEF6_2	-0.0565935
NOSIP_1	-0.0301189	DYNC2LI1_1	-0.0247176
RMDN3_2	-0.0298827	NXNL2_1	0.0677428
HACE1_3	0.140208	CLIP2_1	-0.122101
SPATA19_2	0.0117136	XKR4_1	0.135455
TOX_1	0.086292	TBX18_3	0.0300665
LAPTM5_1	0.0794835	ZNF77_1	-0.0952554
MYO18A_5	-0.0125517	CCDC68_1	0.176324
RGPD5_1	-0.0116849	SCT_1	0.0328053
B4GAT1_1	-0.0436079	SEMA3A_2	-0.0182565
ZNF672_1	-0.0334345	RND1_1	-0.052892
TMEM245_1	-0.0137699	TLDC1_2	-0.166168
NDUFA5_1	-0.0529733	OPRM1_1	0.0549241
SHISA2_2	0.0865398	IGLL5_6	0.0678885
GAD1_2	0.0816017	DCAF7_2	-0.105956
FAM110A_1	0.0480628	FBXW5_2	-9.57e-05
ZNF18_2	-0.0090826	FASTKD5_2	0.00604881
SYNPR_1	0.0329704	IGFBP6_2	-0.0058412
WT1_5	0.084338	PEX19_4	-0.100856
HOXB9_1	0.0505597	DYRK4_4	-0.0867427
DNASE1_1	-0.0232942	MYO18A_2	-0.0610469
RNF103_4	-0.0038748	LDHD_1	-0.141137
ELAVL2_2	0.00130152	GET4_3	0.071946
ADAM28_2	0.0150943	SULT1A3_3	-0.0208459
ZSCAN18_2	0.010636	KATNA1_1	-0.090757
SESN1_1	-0.0258724	SIAH1_3	-0.0884476
TBX18_1	0.0565983	MON1B_3	-0.0439074
STBD1_2	-0.0257507	SLC2A5_1	-0.0522068
KLF12_3	0.0611811	CCDC150_2	0.0210097
MYNN_2	0.00158771	CD47_2	-0.0734494
LEF1_3	0.033551	SDK1_2	-0.0335076
IGF2BP2_1	0.0837851	IFI16_1	-0.105892
HIF1A_1	-0.0070318	LYSMD4_1	-0.030692
CBS_1	0.0204541	PHB_1	0.0406623
ALOX12_1	0.0189139	SEC16B_1	-0.131564
DPYSL4_1	0.0224835	TJP2_2	-0.0168732
ZNF274_1	0.0931399	MTHFSD_2	-0.0875408
CHID1_2	0.0135473	SMG6_3	-0.0516107
RPL4_1	0.0163048	SYTL2_4	-0.142592
GPR137_4	-0.0125607	ELN_1	-0.166253
ATP9B_1	0.0302195	HOXA6_1	0.0141563
AMER3_1	0.054041	AGO4_2	-0.0193338
KIF15_1	0.0101638	DIS3L2_2	0.028609
CHD5_1	0.00071449	IGLL5_22	-0.0462718
UCHL5_2	-0.0065601	FAM234A_6	-0.0689121
ONECUT1_1	0.0175648	UPK2_1	-0.0556733
CXXC1_2	-0.0092304	ADCY2_2	0.178651
GIMAP6_1	0.020571	CLCC1_2	-0.0268325
APELA_1	0.00697118	ACKR4_2	-0.0297571
GUK1_3	-0.0028727	PLCL2_1	0.0477258
OPTN_1	-0.0521326	DIP2B_1	-0.015955
SLC27A4_2	-0.0417533	NPM2_1	-0.0213974
DYM_1	-0.0398272	TNFRSF8_1	0.0502166
PRTFDC1_2	-0.0180152	C22orf29_5	-0.0235708
MMP7_1	-0.0322352	ARHGEF18_3	-0.0129942
CMTM6_1	-0.0572478	ADCYAP1_1	0.0204815
PATZ1_1	0.0134179	HSF2_1	-0.0102605
IGF2_9	0.0584097	ZIC4_2	0.0481095
ZBTB14_1	0.0708518	TRIM9_3	-0.0268544
SLC25A22_3	-0.0608995	PHKG1_1	-0.126314
DLX6_1	0.0530637	MESP2_2	0.0286775
TCFL5_1	0.00090323	DNASE1L2_1	0.074099
DUS2_1	-0.023218	WWP2_1	-0.0545195
TES_1	0.0159979	PDE4B_2	-0.0033601
HOXD1_1	0.0650722	NDUFC2_3	-0.146714
ACHE_1	0.0458392	TRAT1_1	0.0422171
ESR2_4	-0.0039636	GPI_1	-0.0252527
SPATA7_1	-0.0128769	OTX1_2	0.0222424
MVP_1	-0.0423143	YY1AP1_3	-7.99e-05
HOXA7_1	0.0412608	NAV1_1	-0.0242953
C17orf89_1	0.00193629	ABCC9_1	0.0959747
VSIG10L_1	0.0143324	PRSS1_1	0.0904715
VGLL2_1	0.0493812	ENDOU_1	-0.058485
DCAF7_2	-0.0080947	MYLK4_2	-0.0710437
SAP30L_1	0.0215748	HOXC4_2	0.0664528
FRAS1_1	0.00297227	TAL1_2	0.0142643
ELOVL2_1	0.0354591	NRIP3_1	0.16941
AATK_2	-0.0140192	ZNF689_1	-0.134174
TFAP2A_2	0.0120011	SPOP_2	-0.057745
RPS6_1	0.0122114	HOXD8_2	0.045706
BDNF_1	0.0133567	PARP3_2	-0.166768
TMEM30B_1	0.0126961	HK1_2	-0.0544505
HOXB7_2	0.0895612	NDUFB6_1	-0.0108241
RASL11B_2	0.0348697	SKAP2_2	0.00148992
ALG14_2	-8.78e-05	ENTHD1_1	0.109047
FCGRT_1	0.020222	RHEB_2	0.00017934
SHISA6_1	0.0144832	RBM46_1	0.0818194
MED25_2	-0.0348765	HOXC10_7	0.0630385
ISG20_3	-0.0909359	KIF2C_2	-0.0030617
MBNL2_1	-0.0438619	PTGER1_1	-0.0168733
MAP1LC3B_1	0.00184422	DLL3_1	-0.0052696
CCDC84_1	-0.0049941	IGFALS_1	-0.0566915
RNF6_2	-0.0015762	TBX18_2	2.98e-05
PLEKHA7_1	0.0274597	PCDHGA1_1	0.105037
ZBTB43_2	-0.0139316	NCKAP5_2	-0.0245367
ERGIC1_1	-0.0001784	WSCD1_5	0.117639
SUPT16H_1	0.0235291	APLNR_1	0.0243681
SPHK1_1	0.118806	TET2_2	0.0829478
BAD_1	-0.0057069	PRDM14_1	0.123897
MDP1_1	-0.0174929	RPS17_4	0.0271938
SLC39A11_1	-0.0228564	PCDHGA10_1	0.141909
VDR_1	0.0474332	SYCP2_3	0.0605147
SUSD4_1	0.028612	TRIM36_2	0.0179844
EVPL_1	-0.0018231	KCNC4_1	0.0166571
CXCL12_1	0.0237655	PDP2_1	-0.111564
PAWR_3	0.031768	FAM73B_1	-0.0361632
LIG4_3	-0.0764536	VWA3B_1	0.0518752
NDRG4_3	0.0380215	PCDHGC5_10	0.0942134
NFE2L3_1	0.0391862	CHN2_5	-0.0084912
MTA3_3	0.0989854	SERPIND1_1	-0.0203128
SCGN_1	0.104889	APCDD1L_2	0.110417
ZNF518B_2	0.0295924	HAPLN3_2	-0.0382816
PGR_1	0.0275293	ISG20_2	-0.0138251
FUT8_2	-0.0009836	MUC2_1	0.0550881
TUBB_1	0.0474186	GRM2_1	0.0486263
CRB3_2	0.0245782	TUBAL3_1	0.0421965
FZD5_2	0.0441195	KCNJ13_1	-0.0525133
SLC2A12_1	-0.0088556	MOB2_1	-0.129802
GPBAR1_1	0.0450286	TMEM109_2	-0.033947
DRC3_1	-0.0008367	SBF1_2	-0.0034158
TRMT112_3	0.00641719	RABGAP1_3	-0.0201247
DKK2_3	0.0260782	HACE1_3	0.216494
LPAR2_1	0.0160507	MSANTD3_3	-0.053108
STK19_2	-0.0531423	LMO3_3	0.036926
PAX9_1	0.0683786	DNM3_2	-0.0482031
PSMB8_1	0.0789412	CTF1_2	-0.102017
ING2_2	0.012224	RP13-582O9_2	-0.0225577
NEUROG2_1	0.07181	TJP2_3	-0.0266147
PITX2_2	0.0953249	LONRF1_1	-0.011636
BAX_1	-0.0266328	OASL_1	-0.093358
EMX2_2	0.029927	TMEM189_10	-0.0333309
SHE_1	0.0373306	TMEM178A_2	0.144153
ISL2_1	0.00447011	PCDHGA11_1	0.0623334
DTX2_1	-0.0132275	PRLHR_1	0.116244
NECTIN2_1	0.00957489	POLA2_2	-0.0878724
C1orf123_1	-0.0027906	PTHLH_3	0.0341728
NKX3-2_1	0.112624	VEGFC_5	0.140255
GRP_1	0.0218289	SUN2_2	-0.0143752
PRICKLE2_2	-0.0100902	HECTD1_1	-0.0029353
VIM_1	0.126904	SEPN1_3	0.00937481
ANKRD27_1	0.0188885	GJA9_1	0.0424587
NGEF_1	0.0164981	IKZF2_2	-0.114325
MNAT1_1	-0.0338072	MKLN1_2	-0.110731
ZNF274_2	0.0495245	RNF214_2	-0.0029945
LAMA3_4	-0.0075198	RPL36_1	0.0916609
SSH2_2	-0.0083835	SH3BGR_3	-0.031411
IRX1_1	0.087205	TPSAB1_2	-0.0027808
KBTBD3_1	-0.0117927	GIMAP5_4	0.028485
HMX1_1	0.0587407	PROC_1	0.0133608
COLQ_2	-0.0465987	GTF3C1_1	-0.0622944
ANK1_3	0.11673	DLGAP2_1	0.0304752
TLX3_1	0.0771007	ARSI_2	-0.0163721
SP5_1	0.00064094	ID1_2	-0.0249316
ST3GAL6_3	-0.0120243	ADGRL4_1	0.0729027
LHX9_1	0.00899278	KMT2A_2	-0.0110951
SHTN1_3	-0.0299782	C7orf62_1	0.0354643
WWOX_2	-0.0185548	TMEM14B_1	-0.0130685
UTS2B_1	0.0057752	PIK3CB_1	-0.117909
SPAG6_1	0.0124555	DCSTAMP_1	-0.0312231
MTFR1L_4	-0.0198701	DCDC2_3	0.0098212
CCDC92_2	0.0147397	DNAH7_3	0.0222956
HAUS5_1	-0.0102483	S100A12_1	0.0544695
GSX1_1	0.0616206	DAB2_5	-0.0228378
GOLGA5_1	-0.0121516	EMG1_2	0.0167444
EBF1_1	0.046313	SPI1_2	0.0295424
HRASLS5_2	-0.0151	PITX2_2	0.171354
VARS2_1	-0.0499405	DNAJC5_6	-0.120983
CYTH4_1	0.0253793	AKR1E2_1	0.0223311
YEATS4_1	-0.0003348	DPPA5_1	0.079621
ASCL1_1	0.0879059	TOMM22_1	-0.023112
FOXF1_1	0.017842	FXYD2_1	-0.0402123
KCNK13_1	0.00637047	FLNC_1	0.0125476
LKAAEAR1_1	0.0193233	C14orf159_2	-0.143887
GRIP1_2	0.0125889	LEPROT_6	0.104806
KCNQ1_1	0.049704	ZNF107_1	-0.0100814
SUPT3H_2	0.0389562	ZNF518B_2	0.138975
ARHGAP15_1	0.014728	SEMA4A_2	-0.0020702
SRCIN1_2	0.0452813	S100A2_2	-0.0553764
GREB1L_1	0.0311232	CPEB1_1	-0.0151422
RSRC1_2	0.0302054	DEFA5_1	0.238542
FAM46A_1	0.00196338	ITGB3_6	-0.10572
PTMA_1	0.0788271	ATP10D_2	-0.0005676
CBFA2T3_1	0.00770504	LSMEM1_3	-0.014066
C14orf37_1	0.0487095	SOAT2_1	-0.0284252
GUCA1C_1	-0.0399781	LIPT1_2	-0.0122033
ADCYAP1_1	0.00030625	MAPK14_1	-0.0543088
BTBD3_1	-0.0122776	LMBRD1_1	-0.0704975
HES4_1	0.0447896	S100Z_2	-0.0592189
YBX2_1	0.00017665	ATP6V1E2_1	-0.0236848
TSPAN1_2	-0.0318833	CDKAL1_1	-0.0609497
SP8_1	0.0879391	SETX_2	0.0172884
HOXD12_1	0.00296323	TAOK1_1	-0.0497518
LRRFIP2_2	-0.0194357	HEYL_1	0.00523726
CEACAM3_1	-0.0224711	KIAA1522_1	0.0271884
ZNF23_1	-0.0032436	LCP2_1	0.0790796
DISP3_2	0.0104711	CD72_2	-0.141066
HAUS8_2	0.00880378	TMEM143_1	-0.0164991
CRYAA_1	-0.0136879	E2F6_2	-0.0378758
TRIM6_4	-0.0073077	RBM34_2	-0.0456713
FAM19A1_2	-0.0017438	TREH_1	0.00878153
SRP19_1	-0.0374157	SCGN_1	0.0908256
TBX20_2	0.0816446	CHD4_10	-0.0185457
NPTX2_1	0.0256051	RORC_2	-0.0081046
SCN8A_1	0.0606769	KCNA7_1	0.0456215
KCNK9_1	0.0742114	AIG1_2	-0.0060598
KDM3B_1	0.00571637	C10orf90_2	0.0447425
ZNF582_1	-0.0058604	TMEM189_7	-0.0086794
OTX1_1	0.0119215	UBE2D4_1	-0.0609002
LDHA_1	-0.0050825	WSCD1_3	0.0839111
STC2_1	0.0223993	MCCC2_1	-0.0647907
S100A9_1	0.00472846	CCDC146_2	-0.0562467
HMGA2_3	0.0662457	PCDHGB4_1	0.0790555
STRIP1_1	-0.0004004	TAGLN_1	0.0512644
HIGD1A_1	0.025954	TRIOBP_2	0.0318187
CDCA4_1	0.00283795	MTG1_4	-0.0350779
NCOA7_2	-0.0506857	SH3TC1_2	-0.145518
SCARB1_2	-0.0252562	ERMAP_2	-0.0088186
DMWD_1	-0.0584398	GET4_2	0.0334704
ACLY_1	-0.0319522	SOAT2_2	-0.0245752
SOCS2_3	0.00328083	AZGP1_1	-0.0040715
KCNH3_1	0.00045887	TWIST2_1	0.018767
ENDOV_1	-0.017041	NKX6-1_1	0.159082
PARP3_1	-0.0530279	DCAF8_2	-0.0789585
FAM234B_1	0.00932299	AQP6_1	0.00172274
PPP4R4_1	0.0624613	STK40_3	0.0230885
ISL1_1	0.0650185	LAMTOR4_1	-0.0091783
BZRAP1_1	0.00676511	CLIC5_4	-0.0235771
ARHGAP18_4	-0.0076529	NIN_2	0.0373973
IGF2_4	0.00334455	CYP2W1_1	-0.0936479
KLK13_1	0.00754885	TGFB3_1	-0.106997
RPS6KC1_2	-0.0273314	MOCOS_1	0.0311863
SV2B_2	-0.0102808	FABP1_1	-0.0231023
TRHDE_1	0.00375608	LRRC75B_1	-0.00146
FAM53B_9	-0.0174006	TUT1_1	-0.0010734
HHIPL1_2	0.0652352	PIWIL3_1	-0.0618015
NIT2_1	-0.0052818	TMC2_1	0.050722
ZNF503_1	0.0155187	LDLRAD4_3	-0.0068544
PTPRN2_2	0.0435074	NCLN_3	-0.0175776
MAT2B_2	-0.0274152	RAB3IL1_1	-0.108274
HAND2_1	0.0282213	PDE6B_2	-0.0156797
KCNK12_1	0.0348082	ITGB5_2	-0.0071493
HOXA3_1	0.0394001	CRTAP_1	-0.0358984
NETO2_1	0.059047	ARL6IP5_1	-0.009345
MARCKS_1	0.00516954	PLEKHM2_1	-0.0374784
PRICKLE1_1	0.013904	ACSL1_1	-0.0127499
STARD4_1	-0.0118806	P2RY12_1	-0.0451922
IGF2BP1_3	0.0742465	TRIP6_2	-0.0310099
ACOXL_1	0.00751652	WDR60_4	-0.136379
MARCH4_2	0.00954914	FAM198B_1	-0.0995618
ETHE1_1	-0.0014736	NDST1_1	-0.052186
MAZ_3	-0.0268429	AMZ1_1	-0.0790825
COPS4_1	0.0584468	BRDT_1	0.0241473
BARX1_1	0.0280455	RCCD1_1	-0.0024241
HMX2_1	0.066076	SPECC1L_1	-0.0698978
ANKRD18A_2	0.0258651	MSI2_3	-0.128365
LY6H_2	0.0353205	AMT_3	0.025221
T_1	0.0169901	GBX2_3	0.00039728
SKA3_2	0.042224	ADPRHL1_2	0.0510333
ARMS2_1	-0.009028	ZBTB16_3	-0.0259528
APOL4_1	-0.0092922	AMZ2_2	-0.0668035
YIPF1_3	-0.0205618	ZMYND10_1	0.0354726
SDK1_1	0.0576584	PDE4A_3	-0.0509303
HBQ1_1	0.00546916	LVRN_1	0.040521
CHD3_1	0.0325222	SHE_1	0.202197
LRRN4_1	0.0176944	KANK1_4	0.115469
CAMK2N2_2	0.0274359	NGEF_1	0.0356754
SPHK1_2	0.00511236	TRIM3_2	-0.150008
AJUBA_6	0.0498383	PIK3C3_1	-0.0240235
GATA4_1	0.0711211	CDRT4_4	-0.0304162
CDX2_1	0.0364867	SLC4A7_2	0.0165844
HMGA2_6	0.0476624	GRAMD3_3	-0.262079
DUSP4_3	0.0505132	BNC1_1	0.137655
AXIN2_5	0.0301983	HHIPL1_2	0.0345971
RRP9_1	-0.081157	KCNG4_1	-0.0556826
AURKA_1	0.00419763	FKBP5_1	-0.0484866
RIPOR2_2	-0.009984	UBE2W_3	-0.0288575
RNF219_1	-0.0063148	WTAP_3	-0.0136579
STRA6_3	0.0235683	IMPA1_1	-0.0524273
MCIDAS_1	0.00253807	FOSB_2	-0.078065
TTLL3_8	-0.0024862	IGSF10_2	-0.034968
XKR7_1	0.067614	HEG1_1	-0.0739777
ABCC9_1	0.0209657	RAP1GAP_2	-0.0151722
MARCH4_4	0.0260838	HBE1_2	0.00813165
LRRC23_4	-0.0669723	SGMS2_3	0.0436757
MIXL1_2	0.0201512	IGF2BP3_2	-0.0386847
ORM2_1	-0.002598	MYO16_3	-0.0303308
TRIM59_2	0.0376602	ZNF517_2	-0.0075242
SLC23A2_3	-0.0366171	EIF4E3_2	0.0496802
RHBDL1_2	-0.0008793	ANK3_4	0.0814963
IRX4_1	0.0704989	MYL1_1	0.0108544
TNIP1_3	-0.001737	PEX11G_2	-0.0314101
TP53TG5_1	-0.0100404	SEC31B_1	-0.143679
DCUN1D3_1	-0.0096288	TMEM14A_1	-0.0429389
REEP6_1	0.0569891	CORT_1	0.0555798
HERC4_1	0.0131167	DGKD_1	-0.0460238
ITGA5_2	0.0434864	FAM13A_2	-0.0664266
HOXB5_2	0.00771276	SMAD1_3	-0.0044558
RANBP17_2	0.089047	ATG4D_1	-0.0929918
RALGDS_3	-0.0218416	FAM19A3_1	0.101568
PDIA2_1	-0.0414464	MCOLN3_2	0.0189376
C10orf35_2	0.0595361	TIMM10B_2	-0.0380143
ALX1_2	0.022215	BST1_1	-0.0541618
SPHK2_1	0.00826527	EIF2AK2_1	-0.0016138
GBX2_1	0.138031	FNIP2_2	0.086434
ZBED9_1	0.0474501	SGSM3_4	0.0862824
RPS2_1	0.0197358	SRXN1_5	-0.0036959
RUNX3_2	0.0107119	CDH5_1	-0.0611093
WFDC10B_2	-0.0781189	KCNH2_1	-0.0482743
SPSB4_2	0.00636619	RABL2B_1	-0.0211234
ZIC2_3	0.0257664	THRSP_1	-0.0426343
SLFN14_1	-0.0102443	AGA_1	-0.0509876
SLC32A1_2	0.0949493	CLPS_1	0.0760239
FGF5_2	0.00844011	DUS3L_1	-0.0192618
ULK4_2	0.0284499	CHMP4B_1	-0.0047854
MLLT4_1	0.0774576	DISP3_3	0.00564935
CHGA_2	0.0989595	SPATA13_2	-0.005448
COG3_2	-0.0147005	KCNIP3_1	0.00399015
IGSF11_1	-0.0178249	RNF138_1	-0.0038123
PTRHD1_1	0.0403525	EHMT1_3	-0.075668
PTGER3_1	0.00251484	C2CD2_2	-0.118713
RREB1_4	0.0908185	KCNQ1_3	0.0286975
IL11RA_2	-0.0540965	TCF3_3	-0.0745957
B3GNTL1_1	-0.0764381	A4GNT_1	-0.0535752
ADAMTS2_1	0.0293316	SEC22B_1	-0.0337717
FARP2_1	0.0560233	GNE_2	-0.0002107
CALN1_1	0.00188979	CHADL_1	-0.0051083
CRYGS_1	-0.0137696	ZNF221_1	0.0360065
IRX3_2	0.0556063	HHEX_1	0.0317798
ITGB7_2	0.0120722	RIPK3_1	0.0448026
CELF4_3	0.0848646	KLHL35_1	0.242015
ADGRL2_2	0.02381	HSD17B4_2	-0.0045844
NAA38_4	0.0426525	RGS22_1	0.0493164
HDAC9_1	-0.051448	CMAS_1	-0.0657566
MKX_2	0.00364034	NEFH_1	0.196437
RUNX2_1	0.0551821	TRIM73_1	0.0446511
ALDH1A1_1	-0.0207076	NDUFS8_1	-0.0359055
PCDHGA6_1	0.0416906	EMP1_1	-0.0503897
PLEKHB2_1	0.0427309	SLURP2_1	-0.108482
HMX2_2	0.0382483	MSRB1_1	-0.0639438
DNAJC7_1	0.0189295	NUDT3_5	0.0241186
PLXNA4_1	0.00389323	SPINK4_1	-0.0411738
IRX2_1	0.0552588	NKX2-5_1	-0.0535767
NEUROG3_1	0.0459314	S100A3_1	-0.0116577
H1F5_1	0.0282372	ADCY2_3	0.115305
URGCP_4	-0.0203189	HOXA2_1	0.165722
PKN3_2	0.0178599	PCDHA13_2	0.112353
ZIC2_2	0.139385	PRSS37_1	0.0326042
ERAP2_1	-0.0322407	UBXN6_2	-0.0777808
LHX9_3	0.0451891	WDR38_1	-0.0020758
GBX2_3	0.105147	IP6K2_2	0.0141011
TRIM28_1	0.0355307	C1orf56_1	-0.0536223
TCP11L2_3	-0.0030487	RIPK1_2	0.110597
TM6SF1_2	0.00335928	LUC7L_1	-0.0046191
LTBP3_1	-0.0795343	MYO3A_2	0.0387055
VWF_2	0.00196127	B3GNT8_1	-0.151587
CD247_1	0.00719141	RCL1_2	-0.0778882
MROH8_1	0.0152458	BTBD3_1	-0.0629917
VSX2_1	0.0159053	OTX2_1	0.0851818
CCNT1_3	0.010282	HDC_1	0.043934
MYO7A_1	-0.0807052	S100A3_3	-0.0116507
PATZ1_3	0.0639224	PCDHA6_1	0.0144924
CHST5_2	-0.020555	ENTPD3_1	0.0200805
COL18A1_1	0.0649818	EPHX2_2	-0.0843457
KIAA1468_1	0.00747281	FUCA2_1	-0.0239095
INHBB_1	0.156782	PLCH2_1	-0.0073495
RBMS1_2	0.0576963	ZAR1_1	0.0917499
ESRP1_2	0.0246973	HOXB6_4	0.0141154
CLVS1_2	0.013405	C21orf58_2	-0.10703
HIC2_1	0.028178	TRPV3_1	-0.0518319
FHOD1_1	0.0807157	EPCAM_1	0.0391622
PNPLA3_1	0.0553861	CLNK_2	0.0714943
RAB43_2	0.0274749	PCDHA11_2	0.0945255
BEST1_3	-0.0304114	HDAC9_2	0.0177054
SLC26A1_1	0.0109842	SLC5A11_2	-0.0006907
ULBP1_1	0.0448358	TUBB8_1	0.0486379
CACNA1G_1	0.0294045	DEFB105B_1	0.0719085
ATRNL1_2	0.0107318	MNS1_1	-0.0029804
MRPL36_2	0.0845763	ADGRG1_2	-0.013287
HNMT_1	-0.0344179	GABARAP_2	-0.0081651
EBAG9_2	-0.0564562	GOLGA8N_2	-0.095147
TOMM20L_1	0.011537	TLN2_2	0.0209399
TIPARP_2	1.64e-05	CBARP_1	-0.0295946
SHF_1	-0.0125718	MLNR_1	0.256961
CCBE1_1	0.0357857	SPERT_2	0.074173
CHD9_3	-0.0251909	KCNC2_2	0.12579
POPDC3_2	-0.0193978	ZMIZ2_3	-0.0314212
ZNF653_1	0.00497666	TMEM86B_1	-0.0004048
ST6GAL1_3	0.0130578	IRX4_1	0.0718531
SIX3_1	0.0568027	PSME4_3	0.167429
ZNF485_1	-0.0293275	CSRP1_1	-0.031929
SLC26A4_2	0.00750185	CD9_1	-0.143845
ILKAP_1	-0.0114658	ARRDC2_1	-0.0091604
CDYL_1	0.181795	ADGRF5_1	0.0181436
AP1B1_3	-0.002985	CLEC16A_1	-0.0337895
HOXA11_1	0.129292	IMPG2_1	-0.0536267
C14orf179_1	-0.0015436	KRBA1_2	-0.0603175
FAM163A_3	0.0300686	C17orf53_1	-0.0170762
NUP98_1	-0.0823491	F2RL2_1	0.0174439
DLX1_1	0.134845	ALDOA_5	-0.0645357
CDKN2A_1	0.0385669	RANGAP1_3	-0.13279
RPL26L1_1	0.0119921	ARHGAP32_1	-0.0055826
C5orf38_3	0.0238138	CLN8_3	-0.121244
B3GNT9_3	0.00040716	HBG2_3	0.0151301
RSRC1_1	0.009837	PRPH2_1	0.24613
LRRC75A_1	0.0806277	RAMP1_2	-0.021311
MYADM_4	-0.0230853	ZNF330_1	0.010212
GUCY2C_2	0.0486905	HOXA10_3	0.051853
WTIP_1	0.0335809	C17orf99_1	-0.0876373
FAM217B_1	0.0159212	SZRD1_1	-0.0267003
DKK2_2	0.0612171	FLII_2	-0.138315
VGF_1	0.0276354	NEFM_1	0.237964
NXF1_1	0.0724519	LEFTY1_2	0.0194742
ERCC6_2	0.0726558	DGKD_4	-0.0302178
NEFL_1	0.012449	FRK_2	-0.020085
CDKN2A_4	0.046548	UBAP2L_5	-0.0540808
CRYBB1_1	0.0323834	RASSF1_2	0.0285001
GGT1_3	0.00430648	SULT1A3_1	0.00495871
FAM129C_2	0.0106693	PITX1_1	-0.0366739
BTBD2_1	-0.0758634	ST3GAL6_1	-0.0354399
GNPDA1_1	-0.0048371	MOGAT2_1	-0.0456893
SLC35E4_2	-0.0302808	KLRD1_3	0.00483192
COL20A1_2	0.0248016	CHGA_2	0.190763
PRC1_1	0.0776291	PDE4D_10	0.00409345
LRRC8D_1	-0.0356937	PRSS16_1	0.0452639
ATRNL1_1	0.101912	CACNB2_5	-0.0250477
ZNF23_3	-0.0387642	INTS4_1	-0.0055224
C8orf37_1	-0.0401075	MATN4_1	-0.0202099
MTA3_1	-0.0797583	PDE1C_4	0.205236
LARS2_1	-0.0078045	PIK3CD_3	-0.0011187
RHEB_2	0.012779	ACY3_1	-0.0298867
SSBP1_1	0.130611	SLC10A4_1	0.0507918
TEAD4_1	0.0261954	CCDC180_2	0.0703402
EXO5_1	-0.0631501	FAM198B_4	-0.137127
POTEE_6	-0.0409464	MALSU1_1	-0.0298499
ITPKB_1	-0.0995067	PCDHGA7_1	0.0582823
ALAD_1	-0.0158284	SDCCAG8_4	0.0400323
PRAC2_1	0.0143273	TRIM51_1	0.0399885
ZIC5_1	0.034891	PPP2R2D_1	0.00048876
NPRL2_1	-0.0800002	MROH2A_1	0.0156717
SPATA13_2	-0.0179997	PDXK_2	-0.0912022
LMNB1_1	0.0414349	TUBB1_1	-0.0278573
RABL6_3	0.0147984	ADD1_1	-9.78e-05
ARHGEF26_1	0.0174899	POC5_1	-0.0632658
PRLHR_1	0.00465327	PLPP3_3	-0.0222074
VDAC1_1	0.0113723	PRAMEF1_1	0.098928
TNS3_1	0.0118637	SGF29_2	-0.117534
ABCA2_3	-0.0416209	TM4SF18_1	-0.02361
MAF_2	0.107425	C1orf100_1	0.108
LIG4_4	-0.0526549	GLRA1_2	0.111482
TRAPPC2B_2	-0.0309179	HENMT1_1	0.0425329
WDR59_1	-0.0036125	RP11-196G11_4	-0.0035188
GABARAP_1	-0.0247364	DUSP27_1	0.201888
BATF2_2	-0.0171173	ADGRG1_4	-0.0598151
TBX18_2	0.00475704	PCDHAC1_1	0.0145513
PLIN2_1	0.0646486	GPER1_1	0.0108745
ARL13B_1	-0.0170492	VNN3_1	-0.0469555
KIF13A_1	-0.017536	CD59_2	0.00661184
ATP10D_2	-0.0875952	FBXO43_1	-0.0382311
SV2C_1	0.0173707	BTAF1_1	-0.0737599
SPRY3_2	-0.0433877	C17orf50_2	0.0248911
BMP7_2	0.0110286	PHPT1_2	-0.0415689
FAM178B_1	-0.0048278	PTF1A_1	0.0203995
ZBTB7A_4	-0.0128839	TNNI3_1	0.00112569
ADAM28_1	0.0498704	HNRNPL_6	0.0462421
PPP1R3E_1	-0.0283611	FAM228A_3	0.100197
SPATA18_1	0.0420666	TCOF1_1	-0.0321339
ATOH8_3	-0.0148332	SHB_9	-0.0285178
OVOL1_1	0.0230294	UIMC1_5	-0.10955
LIX1_1	-0.0854228	RD3_1	0.0190751
ZDBF2_1	0.0197141	TVP23C_1	-0.0709977
NDUFS4_1	-0.0426002	RFESD_1	-0.0075755
LHX2_2	0.0559147	RNF32_1	0.215546
TM9SF2_1	0.0158959	MICB_2	0.0517844
NTRK3_2	0.0295189	C2orf68_1	0.0341366
CBR4_1	0.0721857	HIST1H3E_2	0.069217
GRIN3A_1	0.0165827	PDE4D_7	0.0977333
FAM166B_1	-0.0313087	TNK2_2	-0.0988832
OTOP2_2	0.0263028	MOV10L1_3	0.0672892
CACYBP_1	0.0027671	TJAP1_3	-0.0004744
IFT46_2	-0.0513475	CC2D2A_1	-0.0056921
HOXA10_6	0.0778766	TRIM67_1	0.0658712
CX3CL1_1	-2.79e-05	RAB3IL1_3	-0.0189316
PROK2_1	0.0252731	IKZF1_3	0.0733635
DR1_2	0.0166618	TVP23A_1	-0.0151788
SYNE1_4	-0.0079517	SPATA18_1	0.0826517
AVPI1_1	-0.137018	AUH_1	-0.0236202
CADM1_1	0.0430161	MED25_2	-0.020105
TENM3_1	0.0294761	FAM167A_2	-0.0870098
KCNIP3_1	0.00245554	GDPD3_1	-0.0843617
HIST1H2BN_1	0.0638389	GP9_1	0.0869843
PLXNA1_2	0.00992641	HS3ST2_1	0.0120055
TSEN34_1	-0.106658	RAB5C_1	0.154968
RAB20_1	0.0207339	PCDHGB2_2	0.0480222
PAPSS1_1	0.0192831	HOXD13_1	0.0809039
SFTA3_3	0.0668142	RDH5_2	-0.0035703
HHEX_1	0.092983	MROH1_2	-0.0810168
KDM3A_1	0.0915708	PSTPIP1_3	0.0759722
MAFK_2	-0.0313914	TRA2B_1	-0.0654997
COBLL1_2	0.0015329	ZNF540_2	0.179726
OSR2_1	0.105499	SLC27A6_3	0.0478539
OTUD6B_1	-0.0100152	ENPP5_1	-0.0616345
PSKH1_2	-0.0244732	DDX47_1	-0.0009238
SLIT2_1	0.0245883	DPP7_2	0.0815927
GPR160_1	0.0078317	GATA4_1	0.0522104
STPG1_2	-0.0237412	MUSK_1	-0.0141145
ZNF560_1	0.0225106	ZGLP1_2	-0.0044072
IGSF8_2	-0.0692356	HOXC6_3	0.0204382
PEBP4_1	-0.0253002	ILF3_2	0.0465614
UBE3D_2	-0.0431426	SIGLEC1_2	-0.03853
SCAMP3_1	-0.0022705	APOBEC3A_1	-0.113794
MYO6_2	-0.0274274	ACCS_3	-0.032179
DOCK8_2	0.0213715	IL1RN_4	0.0158619
SPAG5_4	-0.0021017	CD7_1	-0.0409193
MLNR_1	0.143559	TNFRSF11A_1	0.125564
CARTPT_1	0.0180789	ITGA10_1	-0.0204128
ADGRG1_4	-0.0294601	PTPRN2_2	0.029919
ADARB2_1	0.00071539	RALGDS_3	0.00636488
FAM76B_3	0.00186451	MKRN1_1	-0.0041696
MTMR2_2	-0.0022051	RAD54B_3	-0.0122813
SLC27A4_1	-0.0702482	KIRREL3_3	-0.0215545
NRG3_1	0.0302245	PAX5_1	0.0270842
RPS6KA5_1	-0.0146575	HSPA1L_1	0.0931079
TPD52L3_1	-0.0214141	DNAJB12_1	-0.0027567
STRA13_1	-0.0819259	RSRC1_2	0.126345
PCDHGC5_4	0.00913764	CCDC112_2	-0.0060577
KLF4_1	0.00900894	SASH1_4	-0.0583911
TRIM7_1	0.0655222	NR2F2_3	0.110113
BRSK2_3	0.0060534	RALGDS_2	-0.122852
DMBX1_3	0.0150093	ST7_4	-0.0562137
TCERG1L_1	0.124588	CSRP3_1	-0.0527259
DTX4_1	0.00861972	PCDHA13_1	0.0710716
XKR6_1	0.11307	VSX1_1	0.0345789
GALNT13_2	0.14765	BBC3_3	-0.049664
FOXP1_4	-0.0409741	NEGR1_3	0.0964366
CELF6_1	0.0150724	PKP1_1	0.005429
ITGAE_1	-0.024562	BMPR1B_2	-0.0764303
ESRP1_1	0.00477536	APOH_1	0.0263604
DPP7_2	0.051764	FAP_1	-0.0051585
PDE4D_8	-0.0865262	FLJ13111_1	-0.0429272
PDE1C_4	0.0189252	CD1B_1	0.0816377
RAB11FIP1_1	0.0270006	DTD1_4	0.0459046
RPL18_1	0.0750703	HOXA5_4	0.0424554
RBMS1_1	0.00235953	PRTFDC1_1	-0.0048111
ZNF506_2	0.0261086	PRAC2_2	0.0686041
CCDC68_1	0.0302779	BRE_8	-0.0237599
SCD_3	-0.0468899	POLR3B_1	-0.0182154
TEKT1_1	0.0508361	NUP214_3	-0.0266705
FLYWCH1_2	-0.0774047	PRR5_4	-0.0026709
PMP22_2	-0.122611	TFAP2E_1	0.186427
TMEM26_2	0.0155432	RARRES2_2	0.0962118
HERC5_1	0.0852527	C11orf21_3	-0.19843
GNE_1	-0.0341984	SIX2_1	0.0364948
TRIM71_1	0.0270496	CBLN4_1	0.096995
IL20RB_1	-0.0067903	HAL_2	-0.0053692
LRAT_2	0.0234459	ATP6V0E2_2	-0.0167754
ADGRG1_2	-0.0256632	HIST1H2BJ_1	0.0038292
SARS_1	-0.0020817	LYPLAL1_1	-0.0271477
RYBP_1	0.0203347	HOXC5_6	0.0262509
ACBD5_3	0.00841831	MECR_1	-0.0583718
RPL8_2	0.00983526	GCNT3_2	-0.0503827
CBLN1_1	0.0345031	SCRG1_4	-0.0024346
AXIN1_3	0.0418171	CHD4_7	-0.049523
PIK3R3_3	0.0125618	HOXC12_1	0.131267
AC004381_3	0.0569927	DNAJC5B_2	-0.0356282
DEPDC5_2	0.00024311	HOXC6_4	0.0615778
HENMT1_1	0.0328625	PFKFB3_2	-0.0230939
HIST1H3E_1	0.117121	KLF12_6	0.106121
PKD2_1	-0.069948	PPCDC_2	-0.0251187
HIST1H3E_2	0.0557947	COMT_3	-0.0092047
MCTP1_2	0.0484858	TEX14_4	-0.0011709
GNG4_3	0.100288	HRASLS5_2	-0.0722073
CCNA1_2	0.0123146	CD22_1	-0.0623466
MRPL28_2	-0.0125689	ARL4C_1	0.0192647
FRMD6_1	0.00685698	CLEC11A_1	0.0567367
RAB26_2	-0.0006046	KIF1B_2	0.0392459
MPHOSPH10_1	-0.0180805	BCL6_2	-0.158345
RNF212_1	0.0350716	FAM53B_10	-0.048404
ST6GAL1_2	0.0239154	NUBPL_1	-0.0328244
TRABD_1	0.00223287	RNF111_2	-0.0171018
MECOM_1	0.0162021	SLC12A5_2	0.0995786
BCL11B_2	0.0367235	CEP85_1	-0.0251198
STRA6_2	0.0564901	WFDC1_2	-0.176411
PIGN_1	0.029235	ST6GAL1_3	0.0216893
FAM229B_1	-0.0160706	HHATL_2	-0.0339491
PRL_1	0.00803734	C22orf29_6	0.0281845
EFNA5_1	0.0684443	BPIFB2_1	0.00536321
ANKRD18A_1	0.0299435	TTC7B_2	-0.0842822
SAV1_1	-0.0523778	SLC6A5_1	0.0856951
COL18A1_2	-0.037561	SH3BP1_3	0.0170825
KLC1_2	-0.0018014	SYT8_2	-0.0423157
WWOX_1	-0.0346542	ID4_1	0.00072151
AC004381_2	0.0787599	FAM92B_1	-0.0375753
GC_1	0.0353077	PLIN2_1	0.18526
RAB2B_1	-0.0704193	MYD88_1	0.0648399
NDUFS6_3	0.054107	IQCC_1	0.0265962
CENPV_1	0.0524411	PLAC8L1_1	-0.0119753
ZBTB25_3	0.0204897	CRYGN_1	0.00770352
C12orf66_1	-0.0034036	DRAP1_5	-0.0852192
SLC25A4_1	-0.0195467	PEMT_2	-0.0190361
B4GALT6_1	0.0143705	FAM221B_1	-0.0130941
ADGRL3_4	0.0212827	OPRM1_2	0.0655715
KLF12_4	0.110617	SGMS1_5	0.0577033
BARHL1_1	0.00836501	TMEM52B_2	0.129895
TMEM196_1	0.0305558	FNIP1_3	0.0176223
EMX1_1	0.0433258	SLC5A7_2	0.090414
PAWR_1	0.0395358	BRCA2_3	-0.0853189
ABI3BP_1	-0.0668564	NPHP3_2	-0.0874654
AJUBA_1	0.0918643	ANKHD1_3	-0.087122
GSC_2	0.031462	SYT14_1	0.0933787
ERAP2_2	-0.0109437	LRBA_4	0.118898
CHST11_1	0.00414365	GREB1_3	-0.0654859
ACLY_2	-0.0735117	MED16_2	-0.0357184
CLEC18C_1	-0.0140317	HABP2_1	-0.0403721
AGRN_1	-0.0940294	LRP10_1	-0.0288553
XXYLT1_1	0.0631822	PTGER3_1	0.142623
MYO16_3	-0.0082974	MGP_1	-0.0849394
PCDHGB6_2	0.0044771	AGAP9_1	0.00740289
TMEM100_1	-0.0038048	MAN2B1_1	-0.0202461
NINJ2_1	-0.0384678	APC2_2	0.0198095
RASEF_1	0.0497957	SPDYA_1	0.125658
TJAP1_2	-0.024975	LHX1_1	0.127909
RIPPLY2_1	-0.0119538	BIRC3_1	-0.0757969
MYO3A_2	0.0430399	IKZF3_1	0.107426
PRAC2_2	0.0404781	MBD3_4	-0.0544007
DEFB1_1	-0.0286265	TTLL2_1	-0.0304265
ARCN1_1	0.00423947	COX19_2	-0.0400461
ZNF236_1	0.013477	PCDHGC5_9	0.00732367
DUSP4_1	0.0428321	RBM28_1	-0.0274583
LEFTY1_2	0.0131507	A4GALT_1	-0.154792
LIMCH1_2	-0.0009972	MEMO1_5	0.0283207
LGALS2_2	0.015849	LRRC56_1	0.0132485
CHGA_1	0.111528	AGFG1_1	-0.0421716
EPHA10_1	0.0370085	GRASP_2	0.00115526
CAAP1_1	0.0114024	SDR42E1_1	0.0858481
IGF2BP3_1	0.0412004	CDK6_1	-0.0560383
PER1_1	-0.048393	SMAD3_4	-0.0157725
IPO11_4	-0.114349	ZNF497_2	-0.0494693
NFIC_1	-0.0388736	CPNE7_1	0.185417
SLC3A2_3	0.0452929	TFG_2	-0.0120788
CYP26A1_3	0.0122373	UBE2F_7	-0.0033162
TBCD_1	0.0321781	LMOD1_1	-0.0174511
PHF24_2	0.00442892	MGAT3_1	-0.0695012
HIST1H2BN_2	0.0686989	C8orf82_1	0.0888493
ARF5_1	0.020937	CELA1_1	-0.0450055
DPP6_5	0.00962599	LACC1_2	-0.007159
ATP1B3_1	0.00935294	EFEMP2_1	0.0497813
NEFH_1	0.00784414	DRAP1_4	-0.102195
SYNPO2L_2	-0.0036982	PPARA_3	-0.0712914
KIF26B_3	0.123958	TTC4_2	-0.0209589
GATA6_2	0.0693287	TDGF1_2	0.0476131
SFTA3_2	0.0552761	GLS2_1	0.0820512
CALML4_5	-0.0067759	NETO2_1	0.102822
CAMKMT_1	0.0583865	LATS1_1	-0.0349936
SLC13A3_4	-0.012085	LIMK1_1	-0.0473483
SLC22A3_2	0.00556106	EPHX1_1	-0.0591541
CCKAR_1	-0.0289618	NPEPL1_10	0.0363724
FRMD4B_2	-0.0234984	ESRRG_4	0.0288058
YAP1_1	0.0211997	CEP41_2	-0.0227168
CCND2_1	0.0669535	DIS3L_1	-0.0569589
MSI2_4	-0.0122966	PLEC_5	-0.146384
CAPN9_1	-0.0399341	ADGRF1_1	-0.0281802
PDE4C_8	0.0507944	GTF2A1L_1	0.177797
PLD5_1	-0.0106896	SCN3B_1	0.0185004
PHLDB1_3	-0.0150939	ERAP2_1	-0.0287334
PHF21B_1	0.000154	CLUH_1	0.0286883
CCZ1_2	-0.03346	CP_1	-0.0068586
CDC42EP2_2	-0.0073288	CD274_1	-0.144633
DUSP16_3	-0.0545765	PRR27_1	0.0187952
MEOX2_1	0.0462426	NCAPG2_2	-0.0002123
FOXA1_1	0.05873	BCO1_1	0.0233289
CEP63_1	0.048256	C1R_1	-0.0277093
MYPOP_1	0.114491	RPL7_2	-0.0176512
NUMB_1	-0.019489	SIX3_1	0.0238186
FBXW4_2	0.0239706	TFAP2C_1	0.0470185
PNMA2_1	0.0231588	PLEKHA7_3	0.0870744
HOXB9_2	0.0293481	ZNF561_1	-0.0228771
MOB3A_2	0.0148077	PTK6_1	-0.0841713
GHRL_1	0.0292146	ALDH1A1_1	0.00452886
ACKR2_2	0.0118924	KIF12_3	0.0520578
CABLES1_3	0.0225917	PCDHGB3_1	0.0736749
DLX1_2	0.068929	VANGL1_1	0.114211
HOXC4_4	0.0683397	DMRT1_2	0.0491777
PIGW_1	0.0155547	FUT7_5	-0.11655
DENND4A_2	0.0169179	PRAC2_1	0.0129347
CEMIP_1	0.0225796	TRPV1_2	0.0115436
STX16_1	0.0183897	KDM2B_1	-0.0335334
BHLHE40_1	0.100143	PCDHGA6_2	0.0915751
LARGE_3	0.0241767	C10orf11_1	0.0353217
ARID3A_3	0.00710896	TMEM174_1	0.0144326
PDE5A_3	0.0379871	C20orf203_1	-0.0031287
BNC1_1	0.0808298	TES_1	0.244157
VPS52_1	0.0472945	GSX2_1	0.0271524
ZNF331_1	-0.068161	ART3_1	-0.143409
RAET1E_2	-0.0550097	RAD50_3	0.022004
HOXD9_2	0.0553483	GBP6_1	0.0177093
DPF1_3	-0.0350832	JAKMIP2_2	-0.0080127
JAKMIP2_1	-0.0470047	PITX3_1	0.0726928
BORCS7_1	-0.0560405	PLD3_2	0.16838
CERK_1	0.0763669	CLK4_3	0.00075411
RP13-582O9_1	0.0189365	RFX6_1	0.151095
GRIN2B_3	0.0159951	PHF11_3	0.032704
INHBA_3	-0.0464554	FBXL7_2	0.00901806
GLUL_1	0.0287186	SLC19A1_4	-0.15301
STAB1_1	0.00550227	CLEC12A_1	-0.0053073
CPLX2_1	0.00932516	BTBD8_1	0.0556387
YWHAH_2	0.0121355	CPO_1	0.00071541
UNC5A_1	0.0300555	PDGFRB_1	-0.0356214
GTF3C5_1	-0.0298653	NUMA1_4	-0.0059516
LEAP2_2	-0.070871	ZNF610_1	-0.000128
MARK1_1	0.0307808	MARCH8_2	-0.0026036
FGF1_2	-0.0627167	NPIPB6_4	0.0643094
RPL36_1	0.0150873	DNAJC14_3	-0.0707379
SIX2_2	0.0142848	SIL1_1	-0.0626377
RABGAP1L_2	0.0124712	MLYCD_4	0.02777
IRF4_1	0.0353333	PAPPA2_1	0.129537
E2F8_2	0.00078779	BCO2_1	-0.0665909
RNF2_3	-0.0257321	LYPD5_1	-0.0345734
CASC4_1	-0.02219	PRSS57_1	-0.0263047
PPIL1_1	-0.0026703	GPR158_1	0.102962
ZBTB1_3	0.0100593	ABCG2_5	-0.0257367
CEP162_1	-0.0118219	TDRD5_1	0.040585
ZAR1_1	0.00461372	THPO_3	-0.0017914
DTNA_4	-0.0418245	ELOVL3_1	-0.0321649
RLN1_1	0.0451773	CD9_2	-0.0476759
FPR2_2	-0.0112385	RAET1E_2	-0.0121342
RWDD1_1	0.0307453	CUZD1_1	0.0294143
B3GNT2_2	0.0100671	KBTBD11_2	-0.0189852
ERMARD_2	-0.0738952	ALX1_1	0.174089
GRK5_1	0.00910507	FOXA2_1	0.0940052
SPAG7_1	0.033785	PPAN_1	-0.0003352
HSPB7_1	-0.0076076	RAD51D_4	-0.184465
HS3ST3B1_1	0.132703	GPT_2	-0.0033111
CLDN11_2	-0.0587047	CCNY_1	0.0267451
ATG12_2	0.0528618	IL23R_3	-0.0125526
RHPN2_1	0.00985498	TCERG1L_1	0.0566837
KCTD2_2	-0.0540406	ALKBH6_1	0.0219382
MMP16_1	0.0436091	ESRP2_1	0.149115
BST2_1	0.0179058	HOXB6_6	0.126277
SPPL2A_1	-0.0202655	EAPP_1	0.0200958
HOXD13_1	0.0414913	TCF21_1	0.12156
DNAJC22_1	0.0410503	MBNL1_2	-0.066638
IGSF10_2	-0.0092327	RBAK_4	-0.0415998
NKX6-1_1	0.130871	TSPAN8_3	-0.0846375
CSK_2	0.00168844	INF2_2	-0.0741629
ZHX2_2	0.00014993	CSTA_1	-0.0562352
TMEM140_1	-0.0277376	CYP4V2_6	-0.0049496
CDKN1B_2	-0.0370804	SPSB3_2	-0.0170698
TLDC1_2	-0.0040357	MLYCD_3	-0.085322
HOXC4_2	0.00538224	CBLN3_2	-0.0278836
LHX4_1	0.0753342	MRPL22_1	-0.0264663
PAX5_2	0.123978	OSR2_1	0.156221
SLC5A8_1	-0.0076325	AKR1C3_1	-0.148911
PPP1R13L_1	0.0381716	SHC4_1	0.038163
OSGIN1_1	-0.0349493	PSMA5_2	-0.0275163
ZNF512B_1	0.0269799	BCL2L2_3	-0.0555411
TJAP1_3	-0.0266092	BCR_2	-0.0734282
KCNG3_1	0.154851	HOXA1_2	0.0589612
TXNRD1_2	0.0255958	MTCL1_5	-0.0332558
C5orf58_2	-0.0408561	TRIM54_1	0.0133227
OPLAH_2	-0.115896	MUC17_1	0.0866856
CPEB4_1	-0.0024051	AP1B1_4	0.118192
EMX2_1	0.0589602	CHAT_2	0.0450145
NRG1_1	0.0115383	TAF2_1	-0.0276907
DDR1_3	-0.0498401	CPB1_2	-0.0272294
SLC35E2B_4	0.0476525	ERVMER34-1_1	0.0670205
CCDC47_2	-0.0289817	FAN1_1	-0.0549019
CDR2_1	0.0116276	PARD6G_1	-0.0635288
CST5_1	0.0156764	ZNF83_2	-0.0527485
PIK3CG_1	0.00366957	B4GALT5_2	-0.0503851
ZNF106_2	-0.0032561	KCNK3_2	0.0553708
CCDC17_2	-0.011687	AJUBA_6	0.0621599
LRRC24_2	0.0267316	NES_1	0.00903661
PRMT8_1	0.1022	APELA_1	0.014637
KIAA0100_2	-0.0083389	PDCD6_2	-0.015656
SPSB3_2	-0.0005239	TNFRSF10D_1	0.0347128
B3GNT2_6	0.00596605	RASSF2_3	-0.024764
CACNA1H_1	0.0250464	UCN2_1	-0.0598373
NAT8L_1	0.0742203	CPT1B_4	0.148782
CFAP161_2	-0.0160292	DEXI_1	-0.0806201
AVPR1A_1	0.0306106	ESR1_3	0.119858
HHATL_3	-0.0161406	MSH5-SAPCD1_6	0.00631728
PROKR2_2	0.0110347	NMNAT2_1	-0.0139342
ZNF516_1	0.019645	AMICA1_1	-0.0370304
POLR1C_1	-0.0028978	SLC3A1_2	0.00612886
TRIB1_2	0.00565926	ZNF808_2	0.042282
CCDC41_4	-0.102372	APOL1_1	-0.134393
SHB_8	-0.0555963	TSPO_1	-0.0750313
KCNB2_2	0.0103822	LACRT_1	0.010473
HOXA13_1	0.104403	SPATA12_1	-0.0113761
CYP2J2_1	-0.0037036	AFF1_4	-0.0150859
LANCL2_1	-0.0237334	LYNX1_4	-0.139922
CEPT1_3	-0.0647535	C19orf33_2	-0.0142422
XPO6_1	-0.0132509	DNAL1_1	-0.0129231
GIMAP1_1	0.0161745	KIF22_2	-0.0315479
CCNL2_1	0.00707037	COL6A2_2	-0.0819091
ELF3_1	-0.0414579	ALDH3B1_2	-0.0057123
		TMCC3_5	-0.132401
		CPNE1_3	0.00341107
		CHRNA10_1	-0.007194
		GPR146_1	-0.0868555
		PHYHIPL_2	0.00902988
		ANO8_2	-0.080372
		HIST1H2BD_1	0.0148546
		TCP11L2_2	0.0378117
		ARMC12_2	-0.0537358
		RIPK4_1	0.100042
		DMRT2_1	0.0597873
		ASB2_2	0.0109123
		WDFY3_2	0.0108158
		NINJ2_2	-0.0202195
		ZNF549_1	0.0547984
		SLC12A3_1	-0.024929
		PLEKHA6_2	-0.0092226
		HIST1H2BN_1	0.12389
		ISM2_1	0.0551387
		SLC7A9_1	0.00689412
		PLPPR1_3	0.0960965
		UBA52_2	-0.0190011
		IL12A_1	-0.0753855
		PARVA_1	0.0362289
		WDR66_2	0.0694204
		DKK2_1	0.0646329
		ATF7IP_1	-0.0699994
		CDRT4_1	-0.0967503
		HOXC4_1	0.0390814
		DPP6_4	0.0369852
		RASGRP3_4	0.092927
		GRAP_1	0.0668886
		RORC_1	-0.101352
		HDAC10_4	-0.090645
		ONECUT1_1	0.00411843
		TRPM8_2	0.0899923
		TAGLN2_1	0.00664237
		OTX2_3	0.189689
		FAM53B_11	-0.0130643
		MYL7_2	0.130965
		TAL1_3	0.0772472
		FAXC_2	0.0130601
		SCN4A_1	-0.0257278
		ZDHHC5_4	-0.0084207
		PPP1R3C_1	-0.0891445
		SCN2A_2	-0.040831
		ANPEP_2	-0.0467852
		MXRA8_1	-0.0387566
		AQP2_1	-0.158562
		ZNF664_2	0.0123253
		HOXC8_5	0.104719
		DRD4_1	0.0385908
		HIST1H3E_1	0.131442
		LAT_3	-0.0325573
		FTCD_1	-0.0853108
		CNOT2_3	-0.0137487
		C10orf55_1	-0.0726497
		FAM89B_2	-0.0058384
		ZNF518B_1	0.217612
		ZNF580_1	-0.0418516
		SH3D19_2	0.0940088
		FGF1_1	-0.008559
		PHOX2B_1	0.124223
		CLDND1_2	-0.0032305
		PEX19_2	-0.0120413
		ARHGEF11_3	-0.0276047
		BDKRB2_7	0.0626559
		BMP8A_1	0.121695
		PRND_1	-0.037288
		SPAG9_2	0.0157251
		NMRAL1_1	-0.0110824
		FAM167A_3	-0.118445
		LEFTY1_1	-0.0590247
		TNFSF11_1	0.0254146
		C5orf38_3	0.185503
		HBG2_1	0.00981846
		AC005921_1	-0.0419258
		PLSCR5_2	0.0932845
		KCNRG_2	0.10503
		ULBP1_1	0.100144
		C6orf201_1	0.0831209
		PIK3IP1_1	-0.0098625
		PCDHGA6_1	0.0618625
		ACVRL1_2	0.0103096
		ZNF18_2	-0.0022503
		PKP3_2	0.0351655
		MAP3K7CL_1	0.0158429
		BMP8B_1	0.104511
		RFX5_2	-0.111319
		SOX17_1	0.0575423
		FCHSD2_4	-0.0126927
		ZFP1_2	-0.0722258
		TMCC2_2	-0.0201261
		PVR_2	0.00016354
		CHN2_7	-0.0410762
		DPYS_1	0.154805
		PAX9_1	0.030315
		MS4A7_1	0.0648959
		FAM204A_1	-0.0764068
		SPINT2_3	0.0117077
		GIMAP4_1	0.123121
		FSTL3_1	-0.0588579
		MIEF1_2	-0.0293934
		DOK1_1	0.0898615
		COL1A2_1	0.0165876
		VPS13D_1	-0.0195101
		C11orf49_3	-0.0075992
		TBX20_3	0.0627843
		EVI5_2	-0.0851649
		FEZF1_1	0.00214734
		HIVEP1_3	-0.115404
		CLDN14_2	0.034928
		GET4_6	0.0947911
		HOXA13_1	0.159546
		DCXR_1	-0.0696445
		LEAP2_2	-0.007732
		PIGS_3	-0.082627
		CHRNA6_1	-0.0213828
		C17orf105_1	-0.161203
		COMMD10_2	-0.101085
		S100A6_1	-0.0006632
		LIME1_2	-0.0052354
		FBXO16_1	-0.0298918
		C12orf56_1	0.0197031
		RIN2_7	0.0200857
		RP3-336H9_1	0.0205977
		TPM2_1	0.0676691
		IGLL1_1	-0.151212
		IFT80_3	-0.0915001
		KBTBD3_1	-0.079352
		TMEM88_1	0.0518591
		USP44_3	0.155837
		ANK1_3	0.117645
		TBX5_1	0.0250759
		AKAP13_1	0.0633098
		CNR1_4	0.0577656
		RNF20_2	-0.0079738
		COLEC10_1	0.0250354
		HHAT_3	0.0189425
		UBE2D2_2	-0.123133
		MBOAT4_1	0.0116722
		APOA5_2	-0.027953
		RBMS1_2	0.0770853
		SLC37A1_4	0.103353
		DDX4_1	0.0228288
		NCAPG2_3	-0.0346848
		ANKRD26_1	-0.0291369
		KLRC2_1	0.0322254
		GAL3ST2_1	-0.0363985
		DBP_2	-0.0398579
		TSPAN1_1	-0.0458445
		PAX8_1	-0.0165634
		TXNDC2_2	0.0104454
		BPI_3	-0.0644141
		ETV4_4	-0.0216584
		ACPT_1	-0.0563559
		TAC1_2	0.0510052
		SP8_1	0.0979086
		PCDHA11_1	0.0776683
		HOXC5_1	0.106076
		ABHD1_1	-0.0286666
		PCDHGA2_1	0.104287
		C8orf82_2	0.0088109
		PIK3CG_1	0.0148655
		METTL22_1	-0.0306889
		ANKRD13C_2	-0.0373343
		ELF3_1	-7.34e-05
		ZNF695_1	0.0342937
		SERAC1_1	-0.0485253
		FAM159A_1	0.06305
		PI16_2	-0.150348
		CD300LG_1	-0.0057786
		KLHL40_1	0.0428913
		HMX2_2	0.0984855
		ACTC1_1	0.0135652
		ALX1_2	0.0242763
		TMEM263_1	0.00211913
		C15orf52_2	-0.069892
		GPR78_1	0.0733363
		RAB11FIP1_1	0.0358908
		EPHX1_2	-0.0872545
		C1orf61_3	-0.0755984
		HOXC11_1	0.145202
		PUS7_2	-0.0958615
		RUNX3_2	0.0302129
		HSPB8_2	-0.0540158
		COCH_1	0.00762304
		ABL2_2	-0.002164
		APBB2_1	-0.0223361
		GUCY2D_1	0.129153
		MYZAP_4	0.0165091
		KLF11_1	0.0203998
		PCDHGB7_3	0.0783964
		PSORS1C1_1	-0.133481
		CLVS1_2	0.217362
		TRIM16_2	-0.126979
		NTN1_2	0.0072604
		DNAJC12_1	0.00641785
		ZNF577_1	0.164557
		SLC25A45_2	-0.0634186
		UPF3A_2	0.00177627
		C1QB_1	0.0142591
		PCDHGA5_1	0.148417
		BCL2L2_2	-0.0718707
		MAMDC4_3	-0.0969894
		AXIN1_2	0.0765864
		DTD1_3	-0.0507762
		C20orf100_2	-0.0627636
		ARHGAP17_2	-0.0022787
		TTLL10_2	-0.0049381
		KIF16B_1	-0.0010251
		SLC25A34_1	0.00190202
		CDKN3_2	-0.0111782
		H1F5_1	0.0315348
		PRR26_1	-0.02293
		TOR1A_1	-0.0439084
		VRTN_1	0.0553629
		SYT17_4	-0.129211
		ALDH1A2_1	0.10291
		SYNE2_3	-0.0176032
		RASGEF1A_2	0.0329176
		CHRNB4_1	0.0203184
		SEMA4B_2	-0.0571205
		CMBL_1	-0.035064
		XKR6_1	0.0989824
		FCGR1A_1	0.0653971
		S100A14_1	-0.0403921
		SHISA6_1	0.0331346
		DET1_1	-0.0315569
		HIP1R_2	-0.0241537
		BNIPL_1	-0.0380321
		PCDHGA4_2	0.0391163
		SLC25A18_2	-0.0187353
		APOA2_1	-0.0022877
		HAPLN2_1	0.00088365
		PRR11_4	0.0127259
		NANOGP8_1	0.0226627
		LEPR_4	-0.100813
		ERCC5_6	-0.0733451
		ARHGEF10_10	-0.0070534
		DNAJC5B_4	-0.0300342
		DNASE2B_2	-0.108354
		AK1_2	-0.0988037
		MVP_3	-0.0313904
		ADAMTS20_1	0.00991523
		DEGS1_1	-0.0010297
		ATP2A3_2	-0.0109024
		ART5_4	0.0539663
		DLX6_3	0.0110826
		RPS6KA1_1	-0.088167
		SPATS2L_3	-0.0161131
		FAM53B_4	0.0347637
		HTR2A_1	-0.11168
		PITX1_2	0.0731875
		LCN12_1	0.0298208
		DEFB1_1	-0.0164965
		GRHL3_1	-0.117125
		HDAC2_2	0.0102592
		PCDHGA3_1	0.0959699
		SYTL2_2	-0.0048374
		FABP5_1	0.0746276
		DCST1_1	-0.072692
		ERG_3	0.0271997
		PIGC_1	-0.0044206
		COX6A2_1	0.015953
		RFESD_2	-0.0265116
		STX17_1	-0.0540683
		KRTCAP3_1	0.20537
		MT1E_1	-0.11237
		PMPCB_2	-0.0573073
		TRIM71_1	0.0797756
		PMP22_2	-0.128734
		AKR1A1_1	-0.0916432
		GIGYF1_2	-0.100654
		LUC7L2_13	0.169177
		HERC2_1	-0.0636723
		MECOM_2	0.0523905
		SPACA1_1	-0.0117869
		FAM20B_2	-0.0463973
		TNS1_3	-0.0354856
		HOXA3_1	0.219308
		SCRG1_2	0.0642677
		FOXP1_1	-0.0170582
		SERPINB4_1	0.0173613
		SERPINB7_3	0.0959082
		NNMT_4	-0.0957168
		INPP5D_2	0.0670036
		SLC41A2_1	-0.0243052
		ZFP42_1	0.133152
		RDH5_1	-0.11011
		HOXC13_1	0.110915
		HSPA2_1	0.186448
		ACAP3_3	-0.0340224
		KCNE1_1	-0.140497
		PACRGL_1	-0.0111598
		ERBB3_3	-0.0279068
		UTP6_1	-0.021389
		PEX19_8	-0.0792337
		DLC1_3	-0.0019502
		NIPAL3_3	-0.003449
		C1orf115_1	0.0726349
		IL10RB_2	-0.0151832
		SLC35F4_1	0.0455176
		POU2AF1_1	0.0114464
		ST3GAL5_2	-0.0363641
		THAP4_1	-0.0331493
		KAT2A_2	-0.0198565
		WNT16_1	0.0421162
		PSMG2_2	-0.0326061
		WISP2_1	-0.087355
		PRODH_1	-0.126419
		HSF4_1	0.188352
		ECSCR_2	-0.0221178
		ERVW-1_2	-0.142329
		PTGDS_1	-0.0155415
		PI4K2A_2	-0.0695033
		TMCO6_2	-0.0589631
		USP36_3	-0.0734582
		PKD1L1_4	0.140862
		TBX4_1	0.0874095
		FAM83F_1	0.185964
		RALGDS_10	-0.0949862
		FAM69C_2	-0.146364
		UNKL_2	0.0665882
		PCDHGB7_1	0.0912031
		C1R_2	-0.113751
		FAM53B_7	-0.0167249
		AMT_6	0.0578575
		CCDC7_1	-0.0229238
		ANXA6_2	-0.0229296
		C15orf48_2	-0.0479101
		RAB24_2	-0.006516
		ZSCAN18_2	0.0765454
		DGKZ_2	-0.0857015
		FBXO41_1	0.150627
		OSCAR_1	0.0212672
		DLX3_1	0.0846534
		SLC26A8_2	0.0586576
		DSC3_1	0.0694418
		TMEM189_11	-0.0831489
		DCP1B_1	-0.0078768
		PEX19_7	-0.0442854
		IFNAR2_4	-0.0781033
		OPRPN_1	0.11831
		CREB5_1	-0.0261847
		ZNF141_2	0.141633
		EXOC3L4_2	0.0338415
		ARHGAP29_1	0.00411729
		C14orf179_1	-0.0414852
		SLC1A3_2	-0.0667578
		PGA3_1	0.0260903
		TAF9_4	0.0530955
		C20orf144_1	-0.0624848
		CAPN11_1	-0.019216
		FSTL3_2	-0.091575
		FAM217B_1	0.0256597
		PDE4C_8	0.192731
		HOXC9_1	0.0268369
		TMEM189_12	-0.0074771
		NRN1_1	0.106675
		NQO2_1	-0.0042396
		PRKCDBP_1	0.025168
		TRIM16L_1	-0.150167
		SERPINF2_1	-0.0639943
		SPOP_1	-0.0301302
		RBFA_6	-0.0047705
		TPRG1L_2	-0.0260015
		TTC23_1	0.00035342
		CCDC125_1	0.0430007
		TLX3_1	0.0964643
		VENTX_1	0.130226
		PCDHA12_2	0.0466689
		SOCS2_2	-0.0015902
		NOL12_5	-0.123664
		LYST_3	-0.117801
		ADGRG3_1	-0.0333589
		PLPP4_4	-0.0077037
		OTOF_1	0.0451071
		FBLN2_1	0.090864
		PIK3R2_2	-0.0097367
		RGCC_1	0.00700335
		HOXA6_2	-0.0340695
		HSD11B1L_3	0.15774
		KIF6_2	-0.042157
		SYN2_1	0.00601472
		HOXC11_2	0.0615538
		TMCC3_3	0.0961022
		CUZD1_3	-0.115948
		GTF3C3_1	-0.0261671
		DMRT1_1	-0.0539
		GGT1_5	-0.0369173
		ARAP2_6	0.0141366
		RP11-579D7_1	0.00069733
		SPSB1_2	-0.0856792
		LEO1_1	-0.0024985
		HOXB9_4	0.029961
		SDF4_1	0.0512525
		KDELR3_1	-0.0127211
		TBX5_3	0.037151
		ALG9_3	-0.0105076
		ERBIN_4	-0.0816824
		CYYR1_1	0.0939258
		BOLA3_2	0.0334071
		KCNK9_1	0.0349923
		MAFG_4	-0.0052094
		DERL1_1	-0.0062801
		GET4_7	0.0621769
		FAM53B_9	-0.12886
		ELP3_1	-0.0478219
		CAB39L_2	-0.0962167
		TMC4_1	0.130694
		EMX2_2	0.11928
		FUT3_2	0.0585741
		PEX19_5	-0.0302363
		KCNN4_2	-0.108597
		KIF27_1	-0.0747997
		SLC4A11_1	0.0692106
		RAD50_5	-0.035125
		EHMT1_1	0.0476822
		BOLA1_1	0.0456748
		ARHGAP24_4	0.0225952
		ATP2B4_1	-0.103793
		CASD1_1	-0.0022861
		FARP2_1	0.0998492
		PRSS50_1	0.203658
		PREX1_2	0.0339526
		CRMP1_2	0.0151946
		RP13-582O9_1	0.0768675
		RPL13A_1	-0.0056231
		RPL31_1	0.124432
		PHPT1_1	0.0516562
		HSD3B7_1	-0.0469222
		PCDHA12_1	0.0638576
		RNASE7_2	-0.073521
		ELOVL2_1	0.129733
		IGHMBP2_2	-2.32e-05
		TMEM63C_1	-0.209427
		ERN2_1	0.0664372
		NQO1_1	-0.169361
		RRAS2_3	0.106903
		KCNN4_3	-0.038926
		HAND1_1	0.0801016
		RIPK4_2	0.082571
		SMIM6_2	-0.0217331
		RASL12_2	0.040871
		ZBTB20_5	-0.0136531
		ECSIT_1	-0.0415272
		ARHGAP18_4	-0.0440382
		ASPDH_1	-0.0313172
		TTC4_1	-0.0595652
		ARPC4_6	-0.0194161
		PDZK1IP1_1	-0.0012777
		TTC29_1	-0.0219223
		CTSW_1	-0.0341816
		NPAS4_1	0.0881378
		INHBC_2	-0.0444963
		CYTH1_3	-0.0230943
		RP11-45M22_3	-0.0643804
		FXYD2_3	-0.0772848
		FAM46B_1	0.0375685
		AGAP9_2	-0.0437985
		KLC1_2	-0.0208764
		MCF2L2_3	0.0106233
		PDE4DIP_5	0.0348146
		RBM5_1	-0.0315433
		TCAF1_3	0.0123575
		GALNT6_2	0.032157
		TMPRSS11A_1	0.00455236
		ENOSF1_1	0.0806716
		MRPL54_1	-0.0774246
		MAP2K6_2	-0.0785538
		ABCA8_1	-0.0074536
		ORAI2_1	-0.125737
		SCARA5_1	-0.0071292
		C19orf12_2	-0.0508545
		C19orf24_3	-0.0269028
		PLEKHB1_1	-0.0483537
		TNRC6B_3	-0.0400405
		MORC1_2	0.0254063
		RBM12_2	0.048989
		ACAP1_1	-0.0016965
		PCDHGA4_1	0.0592171
		PCDH8_1	0.0155138
		CLEC3B_1	-0.0245148
		DECR2_4	-0.0235657
		DLX1_2	0.085768
		KCNH3_1	0.044715
		KIFC1_1	-0.0268931
		DERL3_1	0.01611
		TTLL1_1	-0.007641
		ZNF511_4	0.0173342
		ELAVL2_3	0.0997061
		VSX2_1	0.0818453
		ZHX3_2	0.00514379
		PCDHGA9_1	0.198084
		MLN_1	0.0694509
		SIM1_1	0.183342
		POPDC3_2	-0.0133717
		METTL5_1	-0.0278871
		HOXD3_7	0.0777365
		SST_1	0.200189
		CELA3B_1	-0.0227266
		TBX15_2	0.0228168
		CLASRP_1	-0.0160458
		EXPH5_4	0.0189034
		NOMO2_1	-0.0504058
		C14orf159_4	-0.127202
		NUAK2_1	-0.0342891
		MESP2_1	-0.0999547
		PCDHGB5_1	0.140495
		FMNL1_2	0.0322223
		TUBA3D_1	-0.108129
		ADAM29_2	0.0950265
		MYL5_2	-0.0051324
		CABLES1_3	0.18542
		SYTL2_3	-0.0273267
		FEM1C_1	-0.0688995
		PEX16_1	-0.0438505
		TM9SF4_2	-0.0585644
		NMBR_2	0.156971
		AVP_1	-0.0072033
		EPN2_2	-0.0304094
		ZFP3_2	-0.003162
		IGLL5_16	-0.000634
		NCMAP_2	0.0288804
		SDC4_1	-0.0202521
		SYNE1_5	0.0810028
		PRPSAP2_1	0.0234957
		APOL2_1	-0.0704237
		FBXO31_2	-0.0036862
		CYP1B1_2	0.0444127
		GOSR2_2	-0.0703381
		GOLGA3_3	0.0188632
		RPL37_1	0.0451654
		ALKBH3_1	-0.0163493
		RTP4_1	-0.038563
		SYT15_1	0.0475367
		ST6GAL1_2	0.0696877
		TBXA2R_2	-0.111449
		FTCD_2	-0.0321775
		PLEKHO2_4	-0.0203127
		MEST_2	0.124219
		ATF7_3	-0.0023993
		CD47_1	0.0643928
		NUCB2_2	0.00210475
		OBSL1_1	0.0366235
		DCLK2_1	-0.0302631
		PTPN20_1	0.0981542
		SYCP2L_2	0.10545
		LPP_2	-0.0605811
		SNTA1_3	-0.0149672
		CFAP161_1	0.125169
		ATXN3_2	-0.0458596
		DISP2_2	0.00400374
		FDX1_4	-0.0212421
		GPSM1_2	-0.011606
		FCER1G_2	-0.0642911
		SLC25A22_3	-0.0329171
		PARP10_1	-0.0826628
		RPS6KA2_2	-0.0080967
		SERPINB7_2	0.152623
		EVPL_1	-0.0993868
		PTN_2	-0.0174525
		MTCL1_2	0.070241
		CYP17A1_1	-0.104245
		CLCN2_2	-0.0252112
		HRASLS5_1	-0.113732
		SERPINB8_2	-0.0458148
