# Supplementary material for: Long-Read epigenetic clocks identify improved brain aging predictions
Source: bioRxiv. 2025 Oct 3:2025.09.30.679553. Preprint. [Version 1] doi: 10.1101/2025.09.30.679553 (PMC12621889; doi:10.1101/2025.09.30.679553)
Supplement: Supplement 7 [file media-7.xlsx]

## Sheet: Supplementary Table 2
Supplementary Table 2: Summary of overlap between promotors used in the final unbiased models and nearest promoters to clock sites taken from Lu et al.
"Within" represents CpG sites that are within overlapping promoters, while "adjacent" represents CpG sites that are not within overlapping promoters, for which the nearest promoter was used instead
	HBCC (Total = 1077 promoters)	NABEC (Total = 1644 promoters)
Lu clock 1 (Total = 335 CpGs)	37 (19 within, 18 adjacent)	29 (14 within, 15 adjacent)
Lu clock 2 (Total = 816 CpGs)	58 (28 within, 30 adjacent)	62 (20 within, 42 adjacent)
Lu clock 3 (Total = 760 CpGs)	55 (24 within, 31 adjacent)	58 (22 within, 36 adjacent)
