# Supplementary material for: Long-Read epigenetic clocks identify improved brain aging predictions
Source: bioRxiv. 2025 Oct 3:2025.09.30.679553. Preprint. [Version 1] doi: 10.1101/2025.09.30.679553 (PMC12621889; doi:10.1101/2025.09.30.679553)
Supplement: Supplement 8 [file media-8.xlsx]

## Sheet: Supplementary Table 3
Supplementary Table 3: Gene ontology analysis for HBCC using all genes with nonzero coefficients in the final model, and all genes found to be significant in the final model
gene_list	term_name	source	p_value	term_size	query_size	intersection_size	precision	recall	term_id	effective_domain_size	source_order	parents	evidence_codes	intersection
Significant genes	transcription by RNA polymerase II	GO:BP	2.16354e-10	804	970	248	0.25567	0.308458	GO:0006366	4771	2133		IDA,IDA IMP IBA TAS IEA,NAS,ISS IEA,IBA,IDA IBA,IDA,IBA IEA,IDA IMP ISS IBA IEA,IDA IMP ISS IBA IEA,IDA,IEA,IBA IEA,IDA IBA IEA,IDA IMP IBA,IBA,IMP ISS IBA IEA,IBA IEA,IDA IMP IGI IBA IEA,IBA,IEA,IBA IEA,IBA,IBA IEA,IDA ISS IBA IEA,IDA IBA,IBA,ISS IEA,IBA,IDA IBA,IBA IEA,IDA IBA IEA,IDA IMP,IBA,IMP IBA,IBA TAS NAS IEA,IBA,ISS IBA IEA,ISS IEA,IBA IEA,IBA IEA,IDA IBA IEA,IBA IEA,IDA,IEA,IDA IBA IEA…	THAP5,TFDP1,CGA,ADNP,ZNF773,PAX3,DGKQ,PRDM14,TWIST1,VDR,HMGA2,POLR2M,PITX1,KLF12,HHEX,HIC2,MSX2,MECOM,HIF1A,FOXI2,HOXA2,SIX2,ZNF672,GBX2,BCL11A,MYBL2,LHX9,USP16,SIM1,KCNIP3,HMX1,HAND1,VEGFA,HR,NCOR2,NFE2L3,ZNF560,POU4F1,GREM1,PAX9,IRX4,ONECUT2,DLX6,TRMT112,TRIM28,PRDM16,ISL1,DMAP1,HAND2,ZNF331,KDM3A,PAWR,GFI1,ZNF582,FGF1,YAP1,MAF,NPAS4,HLF,ZBTB7A,CBX4,HOXD9,MXI1,CCNL2,DLX4,ZIC5,FIZ1,PATZ1,HOXC4,Y…
Significant genes	regulation of transcription by RNA polymerase II	GO:BP	2.88469e-10	785	970	243	0.250515	0.309554	GO:0006357	4771	2126		IDA,IDA IBA TAS IEA,NAS,ISS IEA,IBA,IDA IBA,IDA,IBA IEA,IDA IMP ISS IBA IEA,IDA IMP ISS IBA IEA,IDA,IBA IEA,IDA IBA IEA,IDA IMP IBA,IBA,IMP ISS IBA IEA,IBA IEA,IDA IMP IGI IBA IEA,IBA,IEA,IBA IEA,IBA,IBA IEA,IDA ISS IBA IEA,IDA IBA,IBA,ISS IEA,IBA,IDA IBA,IBA IEA,IDA IBA IEA,IDA IMP,IBA,IMP IBA,IBA NAS IEA,IBA,ISS IBA IEA,ISS IEA,IBA IEA,IBA IEA,IDA IBA IEA,IBA IEA,IEA,IDA IBA IEA,IGI ISS IBA IEA…	THAP5,TFDP1,CGA,ADNP,ZNF773,PAX3,DGKQ,PRDM14,TWIST1,VDR,HMGA2,PITX1,KLF12,HHEX,HIC2,MSX2,MECOM,HIF1A,FOXI2,HOXA2,SIX2,ZNF672,GBX2,BCL11A,MYBL2,LHX9,USP16,SIM1,KCNIP3,HMX1,HAND1,VEGFA,HR,NCOR2,NFE2L3,ZNF560,POU4F1,GREM1,PAX9,IRX4,ONECUT2,DLX6,TRIM28,PRDM16,ISL1,DMAP1,HAND2,ZNF331,KDM3A,PAWR,GFI1,ZNF582,FGF1,YAP1,MAF,NPAS4,HLF,ZBTB7A,CBX4,HOXD9,MXI1,CCNL2,DLX4,ZIC5,FIZ1,PATZ1,HOXC4,YEATS4,ANXA2,TFA…
All genes included in model	regulation of transcription by RNA polymerase II	GO:BP	8.94468e-10	785	277	96	0.34657	0.122293	GO:0006357	4771	2126		IDA IBA IEA,IBA IEA,IBA,IBA,ISS IBA IEA,IDA IBA,IBA,IDA IBA,ISS IBA IEA,IDA IBA IEA,IDA IMP ISS IBA IEA,IBA IEA,IDA ISS IBA IEA,IBA,IDA IMP IBA IEA,IDA,IDA IBA IEA,IDA IBA IEA,ISS IBA IEA,IBA IEA,ISS IBA IEA,IDA IBA IEA,IDA IMP IBA,IBA TAS,IEA,IDA IBA,IDA IMP ISS IBA IEA,ISS IBA IEA,ISS IBA IEA,IBA,IMP ISS IBA IEA,IDA IBA IEA,IBA,IBA IEA,IBA IEA,IBA,IBA IEA,IDA IBA IEA,IBA IEA,IBA IEA,IBA,IBA TAS…	PITX2,EBF2,ZIC2,ZIC5,ZBED6,HOXC4,ZNF773,PAX3,IGF2,HOXD8,TWIST1,PRDM14,GATA4,EBF1,FOXA1,HMGA2,NKX2-1,THRA,NKX6-1,PITX1,DLX2,KLF12,HHEX,ZNF274,AJUBA,TFAP2A,GATA3,TOX,PER1,HIC2,MSX2,OTX2,EMX2,MECOM,HOXB9,ZNF672,VGLL2,GATA6,FLI1,NKX3-2,ZNF518B,ZBTB14,LHX4,GBX2,NEUROG2,IRX1,EMX1,MYBL2,TBX20,MED17,ONECUT1,HOXA11,LHX9,SIM1,OSR2,KCNIP3,E2F8,HMX1,PAX5,SQSTM1,VEGFA,SATB1,HOXD13,HOXA13,MTA3,WT1,PAX9,GREM1,H…
All genes included in model	transcription by RNA polymerase II	GO:BP	1.49639e-09	804	277	97	0.350181	0.120647	GO:0006366	4771	2133		IDA IBA IEA,IBA IEA,IBA,IBA,ISS IBA IEA,IDA IBA,IBA,IDA IBA,ISS IBA IEA,IDA IBA IEA,IDA IMP ISS IBA IEA,IBA IEA,IDA ISS IBA IEA,IBA,IDA IMP IBA IEA,IDA,IDA IBA IEA,IDA IBA IEA,ISS IBA IEA,IBA IEA,ISS IBA IEA,IDA IBA IEA,IDA IMP IBA,IBA TAS,IEA,IDA IBA,IDA IMP ISS IBA IEA,ISS IBA IEA,ISS IBA IEA,IBA,IMP ISS IBA IEA,IDA IBA IEA,IBA,IBA IEA,IBA IEA,IEA,IBA,IBA IEA,IDA IBA IEA,IBA IEA,IBA TAS IEA,IBA…	PITX2,EBF2,ZIC2,ZIC5,ZBED6,HOXC4,ZNF773,PAX3,IGF2,HOXD8,TWIST1,PRDM14,GATA4,EBF1,FOXA1,HMGA2,NKX2-1,THRA,NKX6-1,PITX1,DLX2,KLF12,HHEX,ZNF274,AJUBA,TFAP2A,GATA3,TOX,PER1,HIC2,MSX2,OTX2,EMX2,MECOM,HOXB9,AXIN1,ZNF672,VGLL2,GATA6,FLI1,NKX3-2,ZNF518B,ZBTB14,LHX4,GBX2,NEUROG2,IRX1,EMX1,MYBL2,TBX20,MED17,ONECUT1,HOXA11,LHX9,SIM1,OSR2,KCNIP3,E2F8,HMX1,PAX5,SQSTM1,VEGFA,SATB1,HOXD13,HOXA13,MTA3,WT1,PAX9,G…
All genes included in model	negative regulation of RNA metabolic process	GO:BP	4.04369e-09	464	277	68	0.245487	0.146552	GO:0051253	4771	13418		IDA IEA,ISS,ISS IEA,ISS IEA,IEA,IDA IMP ISS IEA,IEA,IBA,IEA,IDA IMP,IDA ISS IEA,IDA IBA IEA,ISS IEA,IEA,IEA,IBA IEA,IDA IEA,IDA TAS IC,TAS,ISS,IEA,IDA IMP,IMP IBA IEA,ISS IBA IEA,IBA NAS,IMP ISS IEA,IDA,IDA,IDA IBA,IEA,IDA IBA IEA,IEA,IMP IBA TAS IEA,IDA,IDA IMP IBA,ISS IEA,IDA,ISS,ISS IEA,IDA IBA,IDA ISS IEA,IMP IBA IEA,IEA,IEA,IDA NAS,IDA IMP,IDA,IMP IBA NAS,IDA IMP,IDA,IEA,IDA IMP IBA,ISS IEA,…	PITX2,ZIC2,ZBED6,IGF2,HOXD8,TWIST1,PRDM14,GATA4,FOXA1,HMGA2,NKX2-1,THRA,NKX6-1,PITX1,CDYL,DLX2,KLF12,HHEX,ZNF274,ZAR1,AJUBA,TFAP2A,GATA3,PER1,HIC2,MSX2,MECOM,PRICKLE1,IGF2BP1,AXIN1,GATA6,NKX3-2,ZBTB14,IRX1,IGF2BP2,TBX20,NRG1,LHX9,OSR2,KCNIP3,E2F8,HMX1,PAX5,SQSTM1,VEGFA,SATB1,LBH,MTA3,WT1,PAX9,GREM1,SFMBT1,ISL1,SIX3,GFI1,PAWR,BHLHE40,IGF2BP3,SIX1,FOXP2,MAF,CREB1,DLX1,RREB1,TBX18,CBX4,NR2F2,HOXD9
All genes included in model	negative regulation of DNA-templated transcription	GO:BP	2.00271e-08	434	277	64	0.231047	0.147465	GO:0045892	4771	11528		IDA IEA,ISS,ISS IEA,ISS IEA,IEA,IDA IMP ISS IEA,IEA,IBA,IEA,IDA IMP,IDA ISS IEA,IDA IBA IEA,ISS IEA,IEA,IEA,IBA IEA,IDA IEA,IDA TAS IC,TAS,IEA,IDA IMP,IMP IBA IEA,ISS IBA IEA,IBA NAS,IMP ISS IEA,IDA,IDA,IEA,IDA IBA IEA,IEA,IMP IBA TAS IEA,IDA,ISS IEA,IDA,ISS,ISS IEA,IDA IBA,IDA ISS IEA,IMP IBA IEA,IEA,IEA,IDA NAS,IDA IMP,IDA,IMP IBA NAS,IDA IMP,IDA,IEA,IDA IMP IBA,ISS IEA,IDA IEA,IDA,TAS IEA,IDA …	PITX2,ZIC2,ZBED6,IGF2,HOXD8,TWIST1,PRDM14,GATA4,FOXA1,HMGA2,NKX2-1,THRA,NKX6-1,PITX1,CDYL,DLX2,KLF12,HHEX,ZNF274,AJUBA,TFAP2A,GATA3,PER1,HIC2,MSX2,MECOM,PRICKLE1,AXIN1,GATA6,NKX3-2,ZBTB14,IRX1,TBX20,NRG1,LHX9,OSR2,KCNIP3,E2F8,HMX1,PAX5,SQSTM1,VEGFA,SATB1,LBH,MTA3,WT1,PAX9,GREM1,SFMBT1,ISL1,SIX3,GFI1,PAWR,BHLHE40,SIX1,FOXP2,MAF,CREB1,DLX1,RREB1,TBX18,CBX4,NR2F2,HOXD9
All genes included in model	negative regulation of RNA biosynthetic process	GO:BP	2.49442e-08	436	277	64	0.231047	0.146789	GO:1902679	4771	22129		IDA IEA,ISS,ISS IEA,ISS IEA,IEA,IDA IMP ISS IEA,IEA,IBA,IEA,IDA IMP,IDA ISS IEA,IDA IBA IEA,ISS IEA,IEA,IEA,IBA IEA,IDA IEA,IDA TAS IC,TAS,IEA,IDA IMP,IMP IBA IEA,ISS IBA IEA,IBA NAS,IMP ISS IEA,IDA,IDA,IEA,IDA IBA IEA,IEA,IMP IBA TAS IEA,IDA,ISS IEA,IDA,ISS,ISS IEA,IDA IBA,IDA ISS IEA,IMP IBA IEA,IEA,IEA,IDA NAS,IDA IMP,IDA,IMP IBA NAS,IDA IMP,IDA,IEA,IDA IMP IBA,ISS IEA,IDA IEA,IDA,TAS IEA,IDA …	PITX2,ZIC2,ZBED6,IGF2,HOXD8,TWIST1,PRDM14,GATA4,FOXA1,HMGA2,NKX2-1,THRA,NKX6-1,PITX1,CDYL,DLX2,KLF12,HHEX,ZNF274,AJUBA,TFAP2A,GATA3,PER1,HIC2,MSX2,MECOM,PRICKLE1,AXIN1,GATA6,NKX3-2,ZBTB14,IRX1,TBX20,NRG1,LHX9,OSR2,KCNIP3,E2F8,HMX1,PAX5,SQSTM1,VEGFA,SATB1,LBH,MTA3,WT1,PAX9,GREM1,SFMBT1,ISL1,SIX3,GFI1,PAWR,BHLHE40,SIX1,FOXP2,MAF,CREB1,DLX1,RREB1,TBX18,CBX4,NR2F2,HOXD9
All genes included in model	regulation of RNA metabolic process	GO:BP	4.57757e-08	1052	277	112	0.404332	0.106464	GO:0051252	4771	13417		IDA IBA IEA,IBA IEA,ISS IBA,IBA,ISS IBA IEA,IDA IBA IEA,IBA IEA,IDA IBA IEA,ISS IBA NAS IEA,IDA IBA IEA,ISS,IDA IMP ISS IBA IEA,IBA IEA,IDA ISS IBA IEA,IBA IEA,IDA IMP IBA IC IEA,IDA IMP IBA IEA,IDA IMP ISS IBA IEA,IDA IBA IEA,ISS IBA IEA,IBA IEA,IDA,IEA,ISS IBA IEA,IDA IBA IEA,IDA IMP IBA TAS IC IEA,IBA TAS IEA,ISS,IBA IEA,IDA IMP ISS IBA IEA,IDA IMP ISS IBA IEA,ISS IBA IEA,ISS IBA IEA,IBA NAS,I…	PITX2,EBF2,ZIC2,ZIC5,ZBED6,HOXC4,ZNF773,PAX3,IGF2,HOXD8,CYP1B1,TWIST1,PRDM14,GATA4,EBF1,FOXA1,HMGA2,NKX2-1,THRA,NKX6-1,PITX1,TRIM71,CDYL,DLX2,KLF12,HHEX,ZNF274,ZAR1,AJUBA,TFAP2A,GATA3,TOX,PER1,HIC2,MSX2,OTX2,EMX2,MECOM,HOXB9,PRICKLE1,IGF2BP1,AXIN1,ZNF672,VGLL2,GATA6,FLI1,BNC1,NKX3-2,ZNF518B,ZBTB14,LHX4,GBX2,NEUROG2,IRX1,IGF2BP2,EMX1,MYBL2,TBX20,VIM,MED17,ONECUT1,NRG1,HOXA11,LHX9,SIM1,OSR2,KCNIP3,…
All genes included in model	negative regulation of nucleobase-containing compound metabolic process	GO:BP	4.79131e-08	499	277	69	0.249097	0.138277	GO:0045934	4771	11566		IDA IEA,ISS,ISS IEA,ISS IEA,IEA,IDA IMP ISS IEA,IEA,IBA,IEA,IDA IMP,IDA ISS IEA,IDA IBA IEA,ISS IEA,IEA,IEA,IBA IEA,IDA IEA,IDA TAS IC,TAS,ISS,IEA,IDA IMP,IMP IBA IEA,ISS IBA IEA,IBA NAS,IMP ISS IEA,IDA,IDA,IDA IBA,IEA,IDA IBA IEA,IEA,IMP IBA TAS IEA,IDA,IDA IMP IBA,ISS IEA,IDA,ISS,ISS IEA,IDA IBA,IDA ISS IEA,IMP IBA IEA,IEA,IEA,IDA NAS,IDA IMP,IDA,IMP IBA NAS,IDA IMP,IDA,IEA,IDA IMP IBA,ISS IEA,…	PITX2,ZIC2,ZBED6,IGF2,HOXD8,TWIST1,PRDM14,GATA4,FOXA1,HMGA2,NKX2-1,THRA,NKX6-1,PITX1,CDYL,DLX2,KLF12,HHEX,ZNF274,ZAR1,AJUBA,TFAP2A,GATA3,PER1,HIC2,MSX2,MECOM,PRICKLE1,IGF2BP1,AXIN1,GATA6,NKX3-2,ZBTB14,IRX1,IGF2BP2,TBX20,NRG1,LHX9,OSR2,KCNIP3,E2F8,HMX1,PAX5,SQSTM1,VEGFA,SATB1,LBH,MTA3,WT1,PAX9,GREM1,SFMBT1,ISL1,SIX3,GFI1,PAWR,BHLHE40,IGF2BP3,SIX1,FOXP2,MAF,SLFN11,CREB1,DLX1,RREB1,TBX18,CBX4,NR2F2,…
Significant genes	DNA-templated transcription	GO:BP	8.11797e-08	1013	970	288	0.296907	0.284304	GO:0006351	4771	2120		IDA,IDA IMP ISS IBA TAS IEA,NAS,ISS IEA,IBA IEA,IDA IBA IEA,IDA,IBA IEA,IDA IMP ISS IBA IEA,IDA IMP ISS IBA IEA,IEA,IDA IMP IBA IEA,IEA,IBA IEA,IDA IBA IEA,IDA IMP IBA TAS IC IEA,IBA,IBA NAS,IMP ISS IBA IEA,IDA IBA IEA,IMP,IDA IMP IGI IBA IEA,IEA,IBA IEA,IEA,IBA IEA,IBA,IDA IBA,IDA IMP IBA IEA,IBA IEA,IDA ISS IBA IEA,IDA IBA,ISS IBA IEA,IMP ISS IEA,IBA IEA,IDA IBA,IMP IBA IEA,IDA IBA IEA,IDA IMP …	THAP5,TFDP1,CGA,ADNP,ZNF773,PAX3,DGKQ,PRDM14,TWIST1,VDR,NUP98,HMGA2,POLR2M,PITX1,KLF12,HHEX,ZNF503,HIC2,MSX2,MECOM,UCHL5,HIF1A,RIOX2,FOXI2,HOXA2,SIX2,ZNF672,BNC1,CBFA2T3,GBX2,BCL11A,MYBL2,LHX9,USP16,SIM1,KCNIP3,HMX1,HAND1,VEGFA,HR,POLR1A,NCOR2,NFE2L3,ZNF560,POU4F1,GREM1,PAX9,IRX4,ONECUT2,DLX6,TRMT112,TRIM28,PRDM16,ISL1,DMAP1,HAND2,ZNF331,KDM3A,PAWR,GFI1,ZNF582,FGF1,YAP1,MAF,NPAS4,HLF,ZBTB7A,CBX4,…
Significant genes	negative regulation of DNA-templated transcription	GO:BP	1.39312e-07	434	970	147	0.151546	0.33871	GO:0045892	4771	11528		IDA,IEA,IDA IMP ISS IEA,IDA IBA IEA,IDA IMP,IEA,IDA IEA,IDA TAS IC,IBA,IBA NAS,IMP ISS IEA,IDA,IMP,IEA,IEA,IDA IMP IBA IEA,IDA,ISS,IDA IBA,IMP IBA IEA,IDA IEA,IDA NAS,IMP IBA IEA,IEA,ISS IEA,IEA,IDA,IEA,IDA IBA IEA,IDA ISS,ISS IEA,IDA IBA NAS IEA,TAS IEA,IDA,IMP,NAS IEA,IDA IMP ISS IEA,IDA IMP IBA IEA,IDA,IDA,IDA,IDA IBA,IBA TAS,IEA,IDA IMP IEA,IBA IEA,TAS,IMP,IEA,IMP IBA IEA,IDA,IEA,IDA IBA IEA,…	THAP5,PRDM14,TWIST1,VDR,HMGA2,PITX1,KLF12,HHEX,ZNF503,HIC2,MSX2,MECOM,HIF1A,RIOX2,HOXA2,CBFA2T3,BCL11A,LHX9,KCNIP3,HMX1,HAND1,VEGFA,NCOR2,NFE2L3,POU4F1,GREM1,PAX9,IRX4,TRIM28,PRDM16,ISL1,DMAP1,PAWR,GFI1,YAP1,MAF,ZBTB7A,CBX4,HOXD9,CDKN1B,MXI1,DLX4,PATZ1,CDYL,TFAP4,DLX2,ZNF274,CDKN2A,AJUBA,GATA3,IRX2,NKX3-2,ALX1,CHD3,NFIC,LBH,WT1,LEFTY1,SFMBT1,HMGB2,NR1H2,NR2F1,RPS6KA5,GSC,PRICKLE1,NFIB,SIX1,APBB1,…
Significant genes	negative regulation of RNA biosynthetic process	GO:BP	2.09665e-07	436	970	147	0.151546	0.337156	GO:1902679	4771	22129		IDA,IEA,IDA IMP ISS IEA,IDA IBA IEA,IDA IMP,IEA,IDA IEA,IDA TAS IC,IBA,IBA NAS,IMP ISS IEA,IDA,IMP,IEA,IEA,IDA IMP IBA IEA,IDA,ISS,IDA IBA,IMP IBA IEA,IDA IEA,IDA NAS,IMP IBA IEA,IEA,ISS IEA,IEA,IDA,IEA,IDA IBA IEA,IDA ISS,ISS IEA,IDA IBA NAS IEA,TAS IEA,IDA,IMP,NAS IEA,IDA IMP ISS IEA,IDA IMP IBA IEA,IDA,IDA,IDA,IDA IBA,IBA TAS,IEA,IDA IMP IEA,IBA IEA,TAS,IMP,IEA,IMP IBA IEA,IDA,IEA,IDA IBA IEA,…	THAP5,PRDM14,TWIST1,VDR,HMGA2,PITX1,KLF12,HHEX,ZNF503,HIC2,MSX2,MECOM,HIF1A,RIOX2,HOXA2,CBFA2T3,BCL11A,LHX9,KCNIP3,HMX1,HAND1,VEGFA,NCOR2,NFE2L3,POU4F1,GREM1,PAX9,IRX4,TRIM28,PRDM16,ISL1,DMAP1,PAWR,GFI1,YAP1,MAF,ZBTB7A,CBX4,HOXD9,CDKN1B,MXI1,DLX4,PATZ1,CDYL,TFAP4,DLX2,ZNF274,CDKN2A,AJUBA,GATA3,IRX2,NKX3-2,ALX1,CHD3,NFIC,LBH,WT1,LEFTY1,SFMBT1,HMGB2,NR1H2,NR2F1,RPS6KA5,GSC,PRICKLE1,NFIB,SIX1,APBB1,…
Significant genes	regulation of DNA-templated transcription	GO:BP	2.41679e-07	995	970	282	0.290722	0.283417	GO:0006355	4771	2124		IDA,IDA ISS IBA TAS IEA,NAS,ISS IEA,IBA IEA,IDA IBA IEA,IDA,IBA IEA,IDA IMP ISS IBA IEA,IDA IMP ISS IBA IEA,IEA,IDA IMP IBA IEA,IBA IEA,IDA IBA IEA,IDA IMP IBA TAS IC IEA,IBA,IBA NAS,IMP ISS IBA IEA,IDA IBA IEA,IMP,IDA IMP IGI IBA IEA,IEA,IBA IEA,IEA,IBA IEA,IBA,IDA IBA,IDA IMP IBA IEA,IBA IEA,IDA ISS IBA IEA,IDA IBA,ISS IBA IEA,IMP ISS IEA,IBA IEA,IDA IBA,IMP IBA IEA,IDA IBA IEA,IDA IMP NAS,IBA,…	THAP5,TFDP1,CGA,ADNP,ZNF773,PAX3,DGKQ,PRDM14,TWIST1,VDR,NUP98,HMGA2,PITX1,KLF12,HHEX,ZNF503,HIC2,MSX2,MECOM,UCHL5,HIF1A,RIOX2,FOXI2,HOXA2,SIX2,ZNF672,BNC1,CBFA2T3,GBX2,BCL11A,MYBL2,LHX9,USP16,SIM1,KCNIP3,HMX1,HAND1,VEGFA,HR,NCOR2,NFE2L3,ZNF560,POU4F1,GREM1,PAX9,IRX4,ONECUT2,DLX6,TRIM28,PRDM16,ISL1,DMAP1,HAND2,ZNF331,KDM3A,PAWR,GFI1,ZNF582,FGF1,YAP1,MAF,NPAS4,HLF,ZBTB7A,CBX4,HOXD9,CDKN1B,MXI1,CCNL…
Significant genes	negative regulation of RNA metabolic process	GO:BP	2.45587e-07	464	970	154	0.158763	0.331897	GO:0051253	4771	13418		IDA,IEA,IDA IMP ISS IEA,IDA IBA IEA,IDA IMP,IEA,IDA IEA,IDA TAS IC,ISS,IBA,IBA NAS,IMP ISS IEA,IDA,IMP,IEA,IEA,IDA IMP IBA IEA,IDA,ISS,IDA IBA,IMP IBA IEA,IDA IEA,IDA NAS,IMP IBA IEA,IEA,ISS IEA,IEA,IDA,IEA,IDA IBA IEA,IDA ISS,ISS IEA,IDA IBA NAS IEA,TAS IEA,IDA,IMP,NAS IEA,IDA IMP ISS IEA,IDA IMP IBA IEA,IDA,IDA,IDA,IDA IBA,IBA TAS,IEA,IDA IMP IEA,IBA IEA,TAS,IMP,IEA,IMP IBA IEA,IDA IBA,IDA,IEA,…	THAP5,PRDM14,TWIST1,VDR,HMGA2,PITX1,KLF12,HHEX,ZAR1,ZNF503,HIC2,MSX2,MECOM,HIF1A,RIOX2,HOXA2,CBFA2T3,BCL11A,LHX9,KCNIP3,HMX1,HAND1,VEGFA,NCOR2,NFE2L3,POU4F1,GREM1,PAX9,IRX4,TRIM28,PRDM16,ISL1,DMAP1,PAWR,GFI1,YAP1,MAF,ZBTB7A,CBX4,HOXD9,CDKN1B,MXI1,DLX4,PATZ1,CDYL,TFAP4,DLX2,ZNF274,CDKN2A,AJUBA,GATA3,IGF2BP1,IRX2,NKX3-2,IGF2BP2,ALX1,CHD3,NFIC,LBH,WT1,LEFTY1,SFMBT1,HMGB2,NR1H2,NR2F1,RPS6KA5,GSC,PRIC…
Significant genes	regulation of RNA metabolic process	GO:BP	2.51034e-07	1052	970	295	0.304124	0.280418	GO:0051252	4771	13417		IDA,IDA ISS IBA TAS IEA,NAS,IDA IMP,ISS IEA,IBA IEA,IDA IBA IEA,IDA,IBA IEA,IDA IMP ISS IBA IEA,IDA IMP ISS IBA IEA,IMP IEA,IDA IMP IBA IEA,IDA,IBA IEA,IDA IBA IEA,IDA IMP IBA TAS IC IEA,ISS,IBA,IBA NAS,IMP ISS IBA IEA,IDA IBA IEA,IMP,IDA IMP IGI IBA IEA,IEA,IBA IEA,IEA,IBA IEA,IBA,IDA IBA,IDA IMP IBA IEA,IBA IEA,IDA ISS IBA IEA,IDA IBA,IMP,ISS IBA IEA,IMP ISS IEA,IBA IEA,IDA IBA,IMP IBA IEA,IDA …	THAP5,TFDP1,CGA,LIN28B,ADNP,ZNF773,PAX3,DGKQ,PRDM14,TWIST1,VDR,NUP98,HMGA2,TRIM71,PITX1,KLF12,HHEX,ZAR1,ZNF503,HIC2,MSX2,MECOM,UCHL5,HIF1A,RIOX2,FOXI2,HOXA2,SIX2,ZNF672,BNC1,CBFA2T3,GBX2,BCL11A,MYBL2,VIM,LHX9,USP16,SIM1,KCNIP3,HMX1,HAND1,VEGFA,HR,NCOR2,NFE2L3,ZNF560,POU4F1,GREM1,PAX9,IRX4,ONECUT2,DLX6,TRMT112,TRIM28,PRDM16,ISL1,DMAP1,HAND2,ZNF331,KDM3A,PAWR,GFI1,ZNF582,FGF1,YAP1,MAF,NPAS4,HLF,ZBT…
All genes included in model	regulation of DNA-templated transcription	GO:BP	2.79852e-07	995	277	106	0.382671	0.106533	GO:0006355	4771	2124		IDA IBA IEA,IBA IEA,ISS IBA,IBA,ISS IBA IEA,IDA IBA IEA,IBA IEA,IDA IBA IEA,ISS IBA NAS IEA,IDA IBA IEA,ISS,IDA IMP ISS IBA IEA,IBA IEA,IDA ISS IBA IEA,IBA IEA,IDA IMP IBA IC IEA,IDA IMP IBA IEA,IDA IMP ISS IBA IEA,IDA IBA IEA,ISS IBA IEA,IBA IEA,IEA,ISS IBA IEA,IDA IBA IEA,IDA IMP IBA TAS IC IEA,IBA TAS IEA,IBA IEA,IDA IMP ISS IBA IEA,IDA IMP ISS IBA IEA,ISS IBA IEA,ISS IBA IEA,IBA NAS,IMP ISS I…	PITX2,EBF2,ZIC2,ZIC5,ZBED6,HOXC4,ZNF773,PAX3,IGF2,HOXD8,CYP1B1,TWIST1,PRDM14,GATA4,EBF1,FOXA1,HMGA2,NKX2-1,THRA,NKX6-1,PITX1,CDYL,DLX2,KLF12,HHEX,ZNF274,AJUBA,TFAP2A,GATA3,TOX,PER1,HIC2,MSX2,OTX2,EMX2,MECOM,HOXB9,PRICKLE1,AXIN1,ZNF672,VGLL2,GATA6,FLI1,BNC1,NKX3-2,ZNF518B,ZBTB14,LHX4,GBX2,NEUROG2,IRX1,EMX1,MYBL2,TBX20,MED17,ONECUT1,NRG1,HOXA11,LHX9,SIM1,OSR2,KCNIP3,E2F8,HMX1,PAX5,SQSTM1,VEGFA,SATB…
Significant genes	regulation of RNA biosynthetic process	GO:BP	3.15725e-07	997	970	282	0.290722	0.282849	GO:2001141	4771	25908		IDA,IDA ISS IBA TAS IEA,NAS,ISS IEA,IBA IEA,IDA IBA IEA,IDA,IBA IEA,IDA IMP ISS IBA IEA,IDA IMP ISS IBA IEA,IEA,IDA IMP IBA IEA,IBA IEA,IDA IBA IEA,IDA IMP IBA TAS IC IEA,IBA,IBA NAS,IMP ISS IBA IEA,IDA IBA IEA,IMP,IDA IMP IGI IBA IEA,IEA,IBA IEA,IEA,IBA IEA,IBA,IDA IBA,IDA IMP IBA IEA,IBA IEA,IDA ISS IBA IEA,IDA IBA,ISS IBA IEA,IMP ISS IEA,IBA IEA,IDA IBA,IMP IBA IEA,IDA IBA IEA,IDA IMP NAS,IBA,…	THAP5,TFDP1,CGA,ADNP,ZNF773,PAX3,DGKQ,PRDM14,TWIST1,VDR,NUP98,HMGA2,PITX1,KLF12,HHEX,ZNF503,HIC2,MSX2,MECOM,UCHL5,HIF1A,RIOX2,FOXI2,HOXA2,SIX2,ZNF672,BNC1,CBFA2T3,GBX2,BCL11A,MYBL2,LHX9,USP16,SIM1,KCNIP3,HMX1,HAND1,VEGFA,HR,NCOR2,NFE2L3,ZNF560,POU4F1,GREM1,PAX9,IRX4,ONECUT2,DLX6,TRIM28,PRDM16,ISL1,DMAP1,HAND2,ZNF331,KDM3A,PAWR,GFI1,ZNF582,FGF1,YAP1,MAF,NPAS4,HLF,ZBTB7A,CBX4,HOXD9,CDKN1B,MXI1,CCNL…
All genes included in model	regulation of RNA biosynthetic process	GO:BP	3.19981e-07	997	277	106	0.382671	0.106319	GO:2001141	4771	25908		IDA IBA IEA,IBA IEA,ISS IBA,IBA,ISS IBA IEA,IDA IBA IEA,IBA IEA,IDA IBA IEA,ISS IBA NAS IEA,IDA IBA IEA,ISS,IDA IMP ISS IBA IEA,IBA IEA,IDA ISS IBA IEA,IBA IEA,IDA IMP IBA IC IEA,IDA IMP IBA IEA,IDA IMP ISS IBA IEA,IDA IBA IEA,ISS IBA IEA,IBA IEA,IEA,ISS IBA IEA,IDA IBA IEA,IDA IMP IBA TAS IC IEA,IBA TAS IEA,IBA IEA,IDA IMP ISS IBA IEA,IDA IMP ISS IBA IEA,ISS IBA IEA,ISS IBA IEA,IBA NAS,IMP ISS I…	PITX2,EBF2,ZIC2,ZIC5,ZBED6,HOXC4,ZNF773,PAX3,IGF2,HOXD8,CYP1B1,TWIST1,PRDM14,GATA4,EBF1,FOXA1,HMGA2,NKX2-1,THRA,NKX6-1,PITX1,CDYL,DLX2,KLF12,HHEX,ZNF274,AJUBA,TFAP2A,GATA3,TOX,PER1,HIC2,MSX2,OTX2,EMX2,MECOM,HOXB9,PRICKLE1,AXIN1,ZNF672,VGLL2,GATA6,FLI1,BNC1,NKX3-2,ZNF518B,ZBTB14,LHX4,GBX2,NEUROG2,IRX1,EMX1,MYBL2,TBX20,MED17,ONECUT1,NRG1,HOXA11,LHX9,SIM1,OSR2,KCNIP3,E2F8,HMX1,PAX5,SQSTM1,VEGFA,SATB…
All genes included in model	DNA-templated transcription	GO:BP	3.66713e-07	1013	277	107	0.386282	0.105627	GO:0006351	4771	2120		IDA IBA IEA,IBA IEA,ISS IBA,IBA,ISS IBA IEA,IDA IBA IEA,IBA IEA,IDA IBA IEA,IBA IEA,ISS IBA NAS IEA,IDA IBA IEA,ISS,IDA IMP ISS IBA IEA,IBA IEA,IDA ISS IBA IEA,IBA IEA,IDA IMP IBA IC IEA,IDA IMP IBA IEA,IDA IMP ISS IBA IEA,IDA IBA IEA,ISS IBA IEA,IBA IEA,IEA,ISS IBA IEA,IDA IBA IEA,IDA IMP IBA TAS IC IEA,IBA TAS IEA,IBA IEA,IDA IMP ISS IBA IEA,IDA IMP ISS IBA IEA,ISS IBA IEA,ISS IBA IEA,IBA NAS,I…	PITX2,EBF2,ZIC2,ZIC5,ZBED6,HOXC4,ZNF773,PAX3,DIDO1,IGF2,HOXD8,CYP1B1,TWIST1,PRDM14,GATA4,EBF1,FOXA1,HMGA2,NKX2-1,THRA,NKX6-1,PITX1,CDYL,DLX2,KLF12,HHEX,ZNF274,AJUBA,TFAP2A,GATA3,TOX,PER1,HIC2,MSX2,OTX2,EMX2,MECOM,HOXB9,PRICKLE1,AXIN1,ZNF672,VGLL2,GATA6,FLI1,BNC1,NKX3-2,ZNF518B,ZBTB14,LHX4,GBX2,NEUROG2,IRX1,EMX1,MYBL2,TBX20,MED17,ONECUT1,NRG1,HOXA11,LHX9,SIM1,OSR2,KCNIP3,E2F8,HMX1,PAX5,SQSTM1,VEGF…
Significant genes	RNA biosynthetic process	GO:BP	4.2404e-07	1162	970	319	0.328866	0.274527	GO:0032774	4771	7758		IDA,IDA IMP ISS IBA TAS IEA,NAS,IDA IMP IBA,ISS IEA,IBA IEA,IDA IBA IEA,IDA,IMP IBA,IBA IEA,IDA IMP ISS IBA IEA,IDA IMP ISS IBA IEA,IMP IEA,IDA IMP IBA IEA,IEA,IMP,IBA IEA,IDA IBA IEA,IDA IMP IBA TAS IC IEA,IDA IBA IEA,IBA,IBA NAS,IMP ISS IBA IEA,IDA IBA IEA,IMP,IDA IMP IGI IBA IEA,IEA,IBA IEA,IEA,IBA IEA,IBA,IDA IBA,IDA IMP IBA IEA,IBA IEA,IDA ISS IBA IEA,IDA IBA,EXP IDA IBA TAS IEA,ISS IBA IEA,…	THAP5,TFDP1,CGA,LIN28B,ADNP,ZNF773,PAX3,DGKQ,TOE1,PRDM14,TWIST1,VDR,NUP98,HMGA2,POLR2M,TRIM71,PITX1,KLF12,HHEX,RSRC1,ZNF503,HIC2,MSX2,MECOM,UCHL5,HIF1A,RIOX2,FOXI2,HOXA2,SIX2,ZNF672,BNC1,CBFA2T3,GBX2,BCL11A,MYBL2,GEMIN4,LHX9,USP16,SIM1,KCNIP3,HMX1,HAND1,VEGFA,HR,POLR1A,NCOR2,NFE2L3,ZNF560,POU4F1,GREM1,PAX9,IRX4,ONECUT2,DLX6,TRMT112,TRIM28,PRDM16,ISL1,DMAP1,HAND2,ZNF331,KDM3A,PAWR,GFI1,ZNF582,TSEN…
Significant genes	RNA metabolic process	GO:BP	4.48098e-07	1207	970	329	0.339175	0.272577	GO:0016070	4771	5072		IDA,IDA IMP ISS IBA TAS IEA,NAS,IDA IMP IBA,ISS IEA,IBA IEA,IDA IBA IEA,IDA,IMP IBA,IBA IEA,IDA IMP ISS IBA IEA,IDA IMP ISS IBA IEA,IMP IEA,IDA IMP IBA IEA,IEA,IDA IMP,IBA IEA,IDA IBA IEA,IDA IMP IBA TAS IC IEA,ISS,IDA IBA IEA,IBA,IBA NAS,IMP ISS IBA IEA,IDA IBA IEA,IMP,IDA IBA IEA,IDA IMP IGI IBA IEA,IEA,IBA IEA,IEA,IBA IEA,IBA,IDA IBA,IDA IMP IBA IEA,IBA IEA,IDA ISS IBA IEA,IDA IBA,IMP,EXP IDA …	THAP5,TFDP1,CGA,LIN28B,ADNP,ZNF773,PAX3,DGKQ,TOE1,PRDM14,TWIST1,VDR,NUP98,HMGA2,POLR2M,TRIM71,PITX1,KLF12,HHEX,ZAR1,RSRC1,ZNF503,HIC2,MSX2,MECOM,UCHL5,SLFN14,HIF1A,RIOX2,FOXI2,HOXA2,SIX2,ZNF672,BNC1,CBFA2T3,GBX2,BCL11A,MYBL2,VIM,GEMIN4,LHX9,USP16,SIM1,KCNIP3,HMX1,HAND1,VEGFA,HR,POLR1A,NCOR2,NFE2L3,ZNF560,POU4F1,GREM1,PAX9,IRX4,ONECUT2,DLX6,TRMT112,TRIM28,PRDM16,ISL1,DMAP1,HAND2,ZNF331,KDM3A,PAWR,…
All genes included in model	regionalization	GO:BP	9.89955e-07	189	277	37	0.133574	0.195767	GO:0003002	4771	1451		ISS,IBA IEA,NAS IEA,ISS,IEA,IEA,IEA,ISS,IEA,ISS,IEA,IBA IEA,IEA,IEA,IEA,IEA,IEA,IEA,ISS IBA IEA,ISS IEA,IEA,ISS,IMP IEA,IBA,IEA,IMP,IDA ISS,IBA IEA,IEA,IBA IEA,IEA,ISS IEA,IEP IEA,IEA,ISS IBA,IEA,IBA IEA	PITX2,HOXC4,HOXD8,GATA4,FOXA1,NKX2-1,DLX2,HHEX,MSX2,OTX2,EMX2,HOXB9,PRICKLE1,AXIN1,NKX3-2,GBX2,IRX1,EMX1,TBX20,HOXA11,HOXD13,WT1,GREM1,HES4,HOXA10,ISL1,SIX3,HOXB7,HAND2,BHLHE40,LHX2,SIX1,WNT2B,DLX1,TBX18,NR2F2,HOXD9
Significant genes	nucleic acid biosynthetic process	GO:BP	1.29707e-06	1189	970	323	0.33299	0.271657	GO:0141187	4771	19814		IDA,IDA IMP ISS IBA TAS IEA,NAS,IDA IMP IBA,ISS IEA,IBA IEA,IDA IBA IEA,IDA,IMP IBA,IBA IEA,IDA IMP ISS IBA IEA,IDA IMP ISS IBA IEA,IMP IEA,IDA IMP IBA IEA,IEA,IMP,IBA IEA,IDA IBA IEA,IDA IMP IBA TAS IC IEA,IDA IBA IEA,IBA,IBA NAS,IMP ISS IBA IEA,IDA IBA IEA,IMP,IDA IMP IGI IBA IEA,IEA,IBA IEA,IEA,IBA IEA,IBA,IDA IBA,IDA IMP IBA IEA,IBA IEA,IDA ISS IBA IEA,IDA IBA,EXP IDA IBA TAS IEA,ISS IBA IEA,…	THAP5,TFDP1,CGA,LIN28B,ADNP,ZNF773,PAX3,DGKQ,TOE1,PRDM14,TWIST1,VDR,NUP98,HMGA2,POLR2M,TRIM71,PITX1,KLF12,HHEX,RSRC1,ZNF503,HIC2,MSX2,MECOM,UCHL5,HIF1A,RIOX2,FOXI2,HOXA2,SIX2,ZNF672,BNC1,CBFA2T3,GBX2,BCL11A,MYBL2,GEMIN4,LHX9,USP16,SIM1,KCNIP3,HMX1,HAND1,VEGFA,HR,POLR1A,NCOR2,NFE2L3,ZNF560,POU4F1,GREM1,PAX9,IRX4,ONECUT2,DLX6,TRMT112,TRIM28,PRDM16,ISL1,DMAP1,HAND2,ZNF331,KDM3A,PAWR,GFI1,ZNF582,TSEN…
All genes included in model	regulation of nucleobase-containing compound metabolic process	GO:BP	1.30198e-06	1118	277	113	0.407942	0.101073	GO:0019219	4771	5566		IDA IBA IEA,IBA IEA,ISS IBA,IBA,ISS IBA IEA,IDA IBA IEA,IBA IEA,IDA IBA IEA,ISS IBA NAS IEA,IDA IBA IEA,ISS IEA,IDA IMP ISS IBA IEA,IBA IEA,IDA ISS IBA IEA,IBA IEA,IDA IMP IBA IC IEA,IDA IMP IBA IEA,IDA IMP ISS IBA IEA,IDA IBA IEA,ISS IBA IEA,IBA IEA,IDA,IEA,ISS IBA IEA,IDA IBA IEA,IDA IMP IBA TAS IC IEA,IBA TAS IEA,ISS,IBA IEA,IDA IMP ISS IBA IEA,IDA IMP ISS IBA IEA,ISS IBA IEA,ISS IBA IEA,IBA N…	PITX2,EBF2,ZIC2,ZIC5,ZBED6,HOXC4,ZNF773,PAX3,IGF2,HOXD8,CYP1B1,TWIST1,PRDM14,GATA4,EBF1,FOXA1,HMGA2,NKX2-1,THRA,NKX6-1,PITX1,TRIM71,CDYL,DLX2,KLF12,HHEX,ZNF274,ZAR1,AJUBA,TFAP2A,GATA3,TOX,PER1,HIC2,MSX2,OTX2,EMX2,MECOM,HOXB9,PRICKLE1,IGF2BP1,AXIN1,ZNF672,VGLL2,GATA6,FLI1,BNC1,NKX3-2,ZNF518B,ZBTB14,LHX4,GBX2,NEUROG2,IRX1,IGF2BP2,EMX1,MYBL2,TBX20,VIM,MED17,ONECUT1,NRG1,HOXA11,LHX9,SIM1,OSR2,KCNIP3,…
All genes included in model	negative regulation of biosynthetic process	GO:BP	1.33056e-06	683	277	81	0.292419	0.118594	GO:0009890	4771	3735		IDA IEA,IBA,ISS,ISS,ISS IEA,ISS IEA,IEA,IDA IMP ISS IEA,IEA,IBA,IEA,IDA IMP,IDA ISS IEA,IDA IBA IEA,ISS IEA,IEA,IDA IMP ISS IEA,ISS IEA,IBA IEA,IDA IEA,IDA TAS IC,TAS,ISS IEA,IMP IEA,IDA IMP,IMP IBA IEA,ISS IBA IEA,IBA NAS,IMP ISS IEA,IDA,IDA,IDA IMP IBA,IEA,IDA IMP IBA IEA,IMP,IEA,IMP IBA TAS IEA,IDA,IDA,IDA ISS IBA IEA,ISS IEA,IMP,IBA,IDA,ISS IBA IEA,ISS,ISS IEA,IDA IBA,IDA ISS IEA,IMP IBA IEA,…	PITX2,LMNB1,EPHA4,ZIC2,ZBED6,IGF2,HOXD8,TWIST1,PRDM14,GATA4,FOXA1,HMGA2,NKX2-1,THRA,NKX6-1,PITX1,TRIM71,CDYL,DLX2,KLF12,HHEX,ZNF274,ZAR1,AJUBA,TFAP2A,GATA3,PER1,HIC2,MSX2,MECOM,PRICKLE1,IGF2BP1,AXIN1,GATA6,MYADM,NKX3-2,ZBTB14,INHBB,IRX1,IGF2BP2,TBX20,VIM,TRIM3,NRG1,HENMT1,LHX9,OSR2,KCNIP3,E2F8,HMX1,PAX5,SQSTM1,VEGFA,SATB1,LBH,MTA3,SPHK1,WT1,PAX9,GREM1,SFMBT1,ISL1,SIX3,HAND2,GFI1,PAWR,BHLHE40,IGF2…
All genes included in model	RNA metabolic process	GO:BP	1.45249e-06	1207	277	119	0.429603	0.0985915	GO:0016070	4771	5072		IDA IBA IEA,IBA IEA,ISS IBA,IBA,ISS IBA IEA,IDA IBA IEA,IBA IEA,IDA IBA IEA,IBA IEA,ISS IBA NAS IEA,IDA IBA IEA,ISS,IDA IMP ISS IBA IEA,IBA IEA,IDA ISS IBA IEA,IBA IEA,IDA IMP IBA IC IEA,IDA IMP IBA IEA,IDA IMP ISS IBA IEA,IDA IBA IEA,ISS IBA IEA,IBA IEA,IDA IMP,IEA,ISS IBA IEA,IDA IBA IEA,IDA IMP IBA TAS IC IEA,IBA TAS IEA,ISS,IDA IBA IEA,IBA IEA,IDA IMP ISS IBA IEA,IDA IMP ISS IBA IEA,ISS IBA I…	PITX2,EBF2,ZIC2,ZIC5,ZBED6,HOXC4,ZNF773,PAX3,DIDO1,IGF2,HOXD8,CYP1B1,TWIST1,PRDM14,GATA4,EBF1,FOXA1,HMGA2,NKX2-1,THRA,NKX6-1,PITX1,TRIM71,CDYL,DLX2,KLF12,HHEX,ZNF274,ZAR1,RSRC1,AJUBA,TFAP2A,GATA3,TOX,PER1,HIC2,MSX2,OTX2,EMX2,MECOM,HOXB9,PRICKLE1,IGF2BP1,AXIN1,ZNF672,VGLL2,GATA6,FLI1,BNC1,NKX3-2,ZNF518B,ZBTB14,LHX4,GBX2,NEUROG2,IRX1,IGF2BP2,EMX1,MYBL2,TBX20,VIM,MED17,ONECUT1,NRG1,HENMT1,HOXA11,LHX…
Significant genes	nucleobase-containing compound biosynthetic process	GO:BP	1.89547e-06	1255	970	337	0.347423	0.268526	GO:0034654	4771	8645		IDA,IDA IMP ISS IBA TAS IEA,NAS,IDA IMP IBA,ISS IEA,IBA IEA,IDA IBA IEA,IDA,IMP IBA,TAS,IBA IEA,IDA IMP ISS IBA IEA,IDA IMP ISS IBA IEA,IMP IEA,IDA IMP IBA IEA,IEA,IMP,IBA IEA,TAS,IDA IBA IEA,IDA IMP IBA TAS IC IEA,IDA IBA IEA,IBA,IBA NAS,IMP ISS IBA IEA,IDA IBA IEA,IMP,IDA IMP IGI IBA IEA,IEA,IBA IEA,IEA,IBA IEA,IBA,IDA IBA,IDA IMP IBA IEA,IMP IBA IEA,IBA IEA,IDA ISS IBA IEA,IDA IBA,IEA,EXP IDA …	THAP5,TFDP1,CGA,LIN28B,ADNP,ZNF773,PAX3,DGKQ,TOE1,ELOVL2,PRDM14,TWIST1,VDR,NUP98,HMGA2,POLR2M,TRIM71,PITX1,CBR4,KLF12,HHEX,RSRC1,ZNF503,HIC2,MSX2,MECOM,UCHL5,HIF1A,RIOX2,FOXI2,HOXA2,SIX2,ZNF672,BNC1,CBFA2T3,AK4,GBX2,BCL11A,MYBL2,PRTFDC1,GEMIN4,LHX9,USP16,SIM1,KCNIP3,HMX1,HAND1,VEGFA,HR,POLR1A,NCOR2,NFE2L3,ZNF560,NDUFS6,POU4F1,GREM1,PAX9,IRX4,ONECUT2,DLX6,TRMT112,TRIM28,PRDM16,ISL1,DMAP1,GUK1,HAND…
All genes included in model	negative regulation of macromolecule biosynthetic process	GO:BP	2.03975e-06	663	277	79	0.285199	0.119155	GO:0010558	4771	4194		IDA IEA,IBA,ISS,ISS,ISS IEA,ISS IEA,IEA,IDA IMP ISS IEA,IEA,IBA,IEA,IDA IMP,IDA ISS IEA,IDA IBA IEA,ISS IEA,IEA,IDA IMP ISS IEA,ISS IEA,IBA IEA,IDA IEA,IDA TAS IC,TAS,ISS IEA,IMP IEA,IDA IMP,IMP IBA IEA,ISS IBA IEA,IBA NAS,IMP ISS IEA,IDA,IDA,IDA IMP IBA,IEA,IDA IMP IBA IEA,IMP,IEA,IMP IBA TAS IEA,IDA,IDA,IDA ISS IBA IEA,ISS IEA,IMP,IBA,IDA,ISS IBA IEA,ISS,ISS IEA,IDA IBA,IDA ISS IEA,IMP IBA IEA,…	PITX2,LMNB1,EPHA4,ZIC2,ZBED6,IGF2,HOXD8,TWIST1,PRDM14,GATA4,FOXA1,HMGA2,NKX2-1,THRA,NKX6-1,PITX1,TRIM71,CDYL,DLX2,KLF12,HHEX,ZNF274,ZAR1,AJUBA,TFAP2A,GATA3,PER1,HIC2,MSX2,MECOM,PRICKLE1,IGF2BP1,AXIN1,GATA6,MYADM,NKX3-2,ZBTB14,INHBB,IRX1,IGF2BP2,TBX20,VIM,TRIM3,NRG1,HENMT1,LHX9,OSR2,KCNIP3,E2F8,HMX1,PAX5,SQSTM1,VEGFA,SATB1,LBH,MTA3,WT1,PAX9,GREM1,SFMBT1,ISL1,SIX3,HAND2,GFI1,PAWR,BHLHE40,IGF2BP3,LH…
Significant genes	nucleic acid metabolic process	GO:BP	2.94665e-06	1304	970	347	0.357732	0.266104	GO:0090304	4771	17951		IDA,IDA IMP ISS IBA TAS IEA,NAS,IDA IMP IBA,ISS IEA,IBA IEA,IDA IBA IEA,IDA,IMP IBA,IBA IEA,IDA IMP ISS IBA IEA,IDA IMP ISS IBA IEA,IMP IEA,IDA IMP IBA IEA,IEA,IDA IMP,IBA IEA,IDA IBA IEA,IDA IMP IBA TAS IC IEA,ISS,IDA IBA IEA,IBA,IBA NAS,IMP ISS IBA IEA,IDA IBA IEA,IMP ISO IEA,IDA IBA IEA,IDA IMP IGI IBA IEA,IEA,IBA IEA,IEA,IBA IEA,IBA,IDA IBA,IDA IMP IBA IEA,IBA IEA,IDA ISS IBA IEA,IDA IBA,IMP,…	THAP5,TFDP1,CGA,LIN28B,ADNP,ZNF773,PAX3,DGKQ,TOE1,PRDM14,TWIST1,VDR,NUP98,HMGA2,POLR2M,TRIM71,PITX1,KLF12,HHEX,ZAR1,RSRC1,ZNF503,HIC2,MSX2,MECOM,UCHL5,SLFN14,HIF1A,RIOX2,FOXI2,HOXA2,SIX2,ZNF672,BNC1,CBFA2T3,GBX2,BCL11A,MYBL2,VIM,GEMIN4,LHX9,USP16,SIM1,KCNIP3,HMX1,HAND1,VEGFA,HR,POLR1A,NCOR2,NFE2L3,ZNF560,POU4F1,GREM1,PAX9,IRX4,ONECUT2,DLX6,TRMT112,TRIM28,PRDM16,ISL1,DMAP1,HAND2,ZNF331,KDM3A,PAWR,…
All genes included in model	negative regulation of transcription by RNA polymerase II	GO:BP	2.96107e-06	326	277	50	0.180505	0.153374	GO:0000122	4771	48		IDA IEA,ISS IEA,ISS IEA,IEA,IMP ISS IEA,IEA,IBA,IEA,IDA,IDA IEA,IDA IBA IEA,ISS IEA,IBA IEA,IDA IEA,IDA,TAS,IEA,IDA,IBA IEA,ISS IBA IEA,IBA,IMP ISS IEA,IDA IBA,IEA,TAS IEA,IDA,ISS IEA,ISS IEA,IDA IBA,IDA ISS IEA,IEA,IEA,IEA,IDA,IDA IMP,IBA,IDA IMP,ISS IEA,IDA,TAS IEA,IDA IEA,IEA,IEA,NAS IEA,IMP IBA IEA,IMP IEA,ISS,IMP IBA IEA,IDA IBA IEA,IDA	PITX2,ZBED6,IGF2,HOXD8,TWIST1,PRDM14,GATA4,FOXA1,HMGA2,NKX2-1,THRA,NKX6-1,DLX2,KLF12,HHEX,ZNF274,AJUBA,TFAP2A,GATA3,PER1,HIC2,MSX2,GATA6,NKX3-2,ZBTB14,IRX1,TBX20,OSR2,KCNIP3,E2F8,HMX1,PAX5,SQSTM1,VEGFA,SATB1,MTA3,WT1,ISL1,GFI1,PAWR,BHLHE40,SIX1,FOXP2,MAF,DLX1,RREB1,TBX18,CBX4,NR2F2,HOXD9
All genes included in model	embryo development	GO:BP	5.70123e-06	398	277	56	0.202166	0.140704	GO:0009790	4771	3662		ISS,IEA,IBA IEA,ISS IEA,NAS,IEA,IMP TAS IEA,IEA,ISS,IEA,IMP,IEA,ISS IEA,IEA,IMP ISS,ISS IBA IEA,IBA IEA,ISS,IEA,IBA IEA,IMP IEA,IEA,IEA,IDA IBA,IEA,IEA,IEA,IEA,ISS IBA IEA,ISS IEA,ISS IEA,ISS IEA,IEA,ISS IEA,IEA,IEA,ISS,IEA,IEA,IEA,IEA,ISS IEA,ISS,IEP IEA,IEA,IEA,ISS IEA,IEA,IEA,IBA,IEA,ISS IBA,IEA,IEA,IBA IEA,ISS IEA	PITX2,ZBED6,HOXC4,IGF2,HOXD8,FRAS1,TWIST1,PRDM14,GATA4,FOXA1,HMGA2,PITX1,TRIM71,DLX2,TFAP2A,GATA3,MSX2,OTX2,TXNRD1,HOXB9,PRICKLE1,AXIN1,GATA6,MYADM,NKX3-2,GBX2,IRX1,EMX1,TBX20,HOXA11,OSR2,E2F8,PAX5,VEGFA,HOXD13,HOXA13,WT1,GREM1,SLC35E2B,HOXA10,DLX6,ISL1,SIX3,HOXB7,HAND2,LHX2,SIX1,WNT2B,HOXD1,COL18A1,DLX1,TBX18,NR2F2,HMX2,HOXD9,LIG4
Significant genes	negative regulation of transcription by RNA polymerase II	GO:BP	6.0622e-06	326	970	114	0.117526	0.349693	GO:0000122	4771	48		IDA,IEA,IMP ISS IEA,IDA IBA IEA,IDA,IDA IEA,IDA,IBA,IMP ISS IEA,IEA,IDA,IDA IBA,IEA,IDA IEA,IDA,IMP IBA,IEA,ISS IEA,IEA,IEA,IDA,ISS IEA,IDA IBA IEA,TAS IEA,IDA,IMP,NAS IEA,IMP IEA,IMP IBA IEA,IDA,IDA,IDA IBA,IBA,IBA IEA,TAS,IEA,IBA IEA,IDA,IEA,IDA,IDA,IDA IGI,IDA IMP,ISS,IDA,IBA IEA,IDA IBA,IEA,IEA,IGI,IMP IEA,IDA IEA,ISS,IDA,TAS,IDA,ISS IEA,IEA,IEA,IDA TAS,ISS IEA,IDA IEA,IDA ISS IEA,TAS,IDA,ISS…	THAP5,PRDM14,TWIST1,VDR,HMGA2,KLF12,HHEX,HIC2,MSX2,HOXA2,BCL11A,KCNIP3,HMX1,HAND1,VEGFA,NCOR2,NFE2L3,POU4F1,IRX4,TRIM28,PRDM16,ISL1,DMAP1,PAWR,GFI1,YAP1,MAF,ZBTB7A,CBX4,HOXD9,MXI1,DLX4,PATZ1,DLX2,ZNF274,AJUBA,GATA3,IRX2,NKX3-2,ALX1,CHD3,NFIC,WT1,LEFTY1,HMGB2,NR1H2,NR2F1,GSC,SIX1,APBB1,LEF1,ZHX2,TBX18,ESR2,MEIS2,NEUROG3,ZBED6,ZNF512B,HOXD8,DRAP1,MYPOP,NKX2-1,BMP4,SNCA,TFAP2A,PER1,TGIF1,KDM2B,IRX1,…
Significant genes	regulation of nucleobase-containing compound metabolic process	GO:BP	6.58854e-06	1118	970	304	0.313402	0.271914	GO:0019219	4771	5566		IDA,IDA ISS IBA TAS IEA,NAS,IDA IMP,ISS IEA,IBA IEA,IDA IBA IEA,IDA,IBA IEA,IDA IMP ISS IBA IEA,IDA IMP ISS IBA IEA,IMP IEA,IDA IMP IBA IEA,IDA,IBA IEA,IDA IBA IEA,IDA IMP IBA TAS IC IEA,ISS,IBA,IBA NAS,IMP ISS IBA IEA,IDA IBA IEA,IMP ISO IEA,IDA IMP IGI IBA IC IEA,IEA,IBA IEA,IEA,IBA IEA,IBA,IDA IBA,IDA IMP IBA IEA,IBA IEA,IDA ISS IBA IEA,IDA IBA,IMP,ISS IBA IEA,IMP ISS IEA,IBA IEA,IDA IBA,IMP I…	THAP5,TFDP1,CGA,LIN28B,ADNP,ZNF773,PAX3,DGKQ,PRDM14,TWIST1,VDR,NUP98,HMGA2,TRIM71,PITX1,KLF12,HHEX,ZAR1,ZNF503,HIC2,MSX2,MECOM,UCHL5,HIF1A,RIOX2,FOXI2,HOXA2,SIX2,ZNF672,BNC1,CBFA2T3,GBX2,BCL11A,MYBL2,VIM,LHX9,USP16,SIM1,KCNIP3,HMX1,HAND1,VEGFA,HR,NCOR2,NFE2L3,ZNF560,POU4F1,GREM1,PAX9,IRX4,ONECUT2,DLX6,TRMT112,TRIM28,PRDM16,ISL1,DMAP1,HAND2,ZNF331,KDM3A,PAWR,GFI1,ZNF582,FGF1,YAP1,MAF,NPAS4,HLF,ZBT…
All genes included in model	RNA biosynthetic process	GO:BP	7.56982e-06	1162	277	114	0.411552	0.0981067	GO:0032774	4771	7758		IDA IBA IEA,IBA IEA,ISS IBA,IBA,ISS IBA IEA,IDA IBA IEA,IBA IEA,IDA IBA IEA,IBA IEA,ISS IBA NAS IEA,IDA IBA IEA,ISS,IDA IMP ISS IBA IEA,IBA IEA,IDA ISS IBA IEA,IBA IEA,IDA IMP IBA IC IEA,IDA IMP IBA IEA,IDA IMP ISS IBA IEA,IDA IBA IEA,ISS IBA IEA,IBA IEA,IMP,IEA,ISS IBA IEA,IDA IBA IEA,IDA IMP IBA TAS IC IEA,IBA TAS IEA,IDA IBA IEA,IBA IEA,IDA IMP ISS IBA IEA,IDA IMP ISS IBA IEA,ISS IBA IEA,ISS I…	PITX2,EBF2,ZIC2,ZIC5,ZBED6,HOXC4,ZNF773,PAX3,DIDO1,IGF2,HOXD8,CYP1B1,TWIST1,PRDM14,GATA4,EBF1,FOXA1,HMGA2,NKX2-1,THRA,NKX6-1,PITX1,TRIM71,CDYL,DLX2,KLF12,HHEX,ZNF274,RSRC1,AJUBA,TFAP2A,GATA3,TOX,PER1,HIC2,MSX2,OTX2,EMX2,MECOM,HOXB9,PRICKLE1,AXIN1,ZNF672,VGLL2,GATA6,FLI1,BNC1,NKX3-2,ZNF518B,ZBTB14,LHX4,GBX2,NEUROG2,IRX1,EMX1,MYBL2,TBX20,MED17,ONECUT1,NRG1,HENMT1,HOXA11,LHX9,SIM1,OSR2,KCNIP3,RRP9,E…
Significant genes	negative regulation of nucleobase-containing compound metabolic process	GO:BP	8.33934e-06	499	970	158	0.162887	0.316633	GO:0045934	4771	11566		IDA,IEA,IDA IMP ISS IEA,IDA IBA IEA,IDA IMP,IEA,IDA IEA,IDA TAS IC,ISS,IBA,IBA NAS,IMP ISS IEA,IDA,IMP,IEA,IEA,IDA IMP IBA IEA,IDA,ISS,IDA IBA,IMP IBA IEA,IDA IEA,IDA NAS,IMP IBA IEA,IEA,ISS IEA,IEA,IDA,IEA,IDA IBA IEA,IDA ISS,ISS IEA,IDA IBA NAS IEA,TAS IEA,IDA,IMP,NAS IEA,IDA IMP ISS IEA,IDA IMP IBA IEA,IDA,IDA,IDA,IDA IBA,IBA TAS,IEA,IDA IMP IEA,IBA IEA,TAS,IMP,IEA,IMP IBA IEA,IDA IBA,IDA,IEA,…	THAP5,PRDM14,TWIST1,VDR,HMGA2,PITX1,KLF12,HHEX,ZAR1,ZNF503,HIC2,MSX2,MECOM,HIF1A,RIOX2,HOXA2,CBFA2T3,BCL11A,LHX9,KCNIP3,HMX1,HAND1,VEGFA,NCOR2,NFE2L3,POU4F1,GREM1,PAX9,IRX4,TRIM28,PRDM16,ISL1,DMAP1,PAWR,GFI1,YAP1,MAF,ZBTB7A,CBX4,HOXD9,CDKN1B,MXI1,DLX4,PATZ1,CDYL,TFAP4,DLX2,ZNF274,CDKN2A,AJUBA,GATA3,IGF2BP1,IRX2,NKX3-2,IGF2BP2,ALX1,CHD3,MSH6,NFIC,LBH,WT1,LEFTY1,SFMBT1,HMGB2,NR1H2,NR2F1,RPS6KA5,GSC…
All genes included in model	positive regulation of transcription by RNA polymerase II	GO:BP	9.00163e-06	437	277	59	0.212996	0.135011	GO:0045944	4771	11575		IDA,IEA,IDA IBA,IDA,IBA IEA,IDA,IDA IMP IEA,IDA ISS IBA IEA,IDA IMP IEA,IDA,IDA IEA,IDA IBA IEA,ISS,IEA,ISS IEA,IEA,IDA IMP,IDA,IDA IMP ISS IBA IEA,ISS IEA,ISS IEA,IDA,IEA,IEA,IEA,IDA IBA IEA,IEA,IDA,IEA,IBA,IDA IBA,IEA,IDA NAS,ISS IEA,ISS IEA,IMP,IEA,TAS,IDA IMP,IMP IEA,IEA,IDA,IEA,ISS IEA,IDA IEA,IDA,IGI ISS IBA IEA,IEA,IDA,IDA ISS IEA,IEA,IEA,IDA IMP IEA,IEA,IDA ISS IEA,IMP ISS IEA,IDA,IMP,IEA	PITX2,EBF2,HOXC4,PAX3,IGF2,HOXD8,TWIST1,GATA4,FOXA1,HMGA2,NKX2-1,THRA,NKX6-1,PITX1,DLX2,KLF12,HHEX,TFAP2A,GATA3,TOX,PER1,OTX2,MECOM,HOXB9,VGLL2,GATA6,FLI1,LHX4,GBX2,NEUROG2,MYBL2,TBX20,MED17,ONECUT1,OSR2,E2F8,PAX5,SQSTM1,VEGFA,HOXD13,HOXA13,WT1,PAX9,GREM1,ONECUT2,HOXA10,ISL1,SIX3,HOXB7,HAND2,KDM3A,LHX2,SIX1,MAF,CREB1,DLX1,RREB1,NR2F2,HOXD9
All genes included in model	nucleobase-containing compound biosynthetic process	GO:BP	9.79214e-06	1255	277	120	0.433213	0.0956175	GO:0034654	4771	8645		IDA IBA IEA,IBA IEA,ISS IBA,IBA,ISS IBA IEA,IDA IBA IEA,IBA IEA,IDA IBA IEA,IBA IEA,ISS IBA NAS IEA,IDA IBA IEA,TAS,ISS IEA,IDA IMP ISS IBA IEA,IBA IEA,IDA ISS IBA IEA,IBA IEA,IDA IMP IBA IC IEA,IDA IMP IBA IEA,IDA IMP ISS IBA IEA,IDA IBA IEA,ISS IBA IEA,IBA IEA,IMP,IEA,ISS IBA IEA,IDA IBA IEA,IDA IMP IBA TAS IC IEA,IBA TAS IEA,IDA IBA IEA,IBA IEA,IDA IMP ISS IBA IEA,IDA IMP ISS IBA IEA,ISS IBA I…	PITX2,EBF2,ZIC2,ZIC5,ZBED6,HOXC4,ZNF773,PAX3,DIDO1,IGF2,HOXD8,ELOVL2,CYP1B1,TWIST1,PRDM14,GATA4,EBF1,FOXA1,HMGA2,NKX2-1,THRA,NKX6-1,PITX1,TRIM71,CDYL,DLX2,KLF12,HHEX,ZNF274,RSRC1,AJUBA,TFAP2A,GATA3,TOX,PER1,HIC2,MSX2,OTX2,EMX2,MECOM,HOXB9,PRICKLE1,AXIN1,ZNF672,VGLL2,GATA6,FLI1,BNC1,NKX3-2,ZNF518B,ZBTB14,LHX4,GBX2,NEUROG2,IRX1,EMX1,MYBL2,TBX20,PAPSS1,PRTFDC1,MED17,ONECUT1,NRG1,HENMT1,HOXA11,LHX9,S…
All genes included in model	pattern specification process	GO:BP	1.19381e-05	205	277	37	0.133574	0.180488	GO:0007389	4771	2875		ISS,IBA IEA,NAS IEA,ISS,IEA,IEA,IEA,ISS,IEA,ISS,IEA,IBA IEA,IEA,IEA,IEA,IEA,IEA,IEA,ISS IBA IEA,ISS IEA,IEA,ISS,IMP IEA,IBA,IEA,IMP,IDA ISS,IBA IEA,IEA,IBA IEA,IEA,ISS IEA,IEP IEA,IEA,ISS IBA,IEA,IBA IEA	PITX2,HOXC4,HOXD8,GATA4,FOXA1,NKX2-1,DLX2,HHEX,MSX2,OTX2,EMX2,HOXB9,PRICKLE1,AXIN1,NKX3-2,GBX2,IRX1,EMX1,TBX20,HOXA11,HOXD13,WT1,GREM1,HES4,HOXA10,ISL1,SIX3,HOXB7,HAND2,BHLHE40,LHX2,SIX1,WNT2B,DLX1,TBX18,NR2F2,HOXD9
All genes included in model	nucleic acid biosynthetic process	GO:BP	1.53201e-05	1189	277	115	0.415162	0.0967199	GO:0141187	4771	19814		IDA IBA IEA,IBA IEA,ISS IBA,IBA,ISS IBA IEA,IDA IBA IEA,IBA IEA,IDA IBA IEA,IBA IEA,ISS IBA NAS IEA,IDA IBA IEA,ISS IEA,IDA IMP ISS IBA IEA,IBA IEA,IDA ISS IBA IEA,IBA IEA,IDA IMP IBA IC IEA,IDA IMP IBA IEA,IDA IMP ISS IBA IEA,IDA IBA IEA,ISS IBA IEA,IBA IEA,IMP,IEA,ISS IBA IEA,IDA IBA IEA,IDA IMP IBA TAS IC IEA,IBA TAS IEA,IDA IBA IEA,IBA IEA,IDA IMP ISS IBA IEA,IDA IMP ISS IBA IEA,ISS IBA IEA,I…	PITX2,EBF2,ZIC2,ZIC5,ZBED6,HOXC4,ZNF773,PAX3,DIDO1,IGF2,HOXD8,CYP1B1,TWIST1,PRDM14,GATA4,EBF1,FOXA1,HMGA2,NKX2-1,THRA,NKX6-1,PITX1,TRIM71,CDYL,DLX2,KLF12,HHEX,ZNF274,RSRC1,AJUBA,TFAP2A,GATA3,TOX,PER1,HIC2,MSX2,OTX2,EMX2,MECOM,HOXB9,PRICKLE1,AXIN1,ZNF672,VGLL2,GATA6,FLI1,BNC1,NKX3-2,ZNF518B,ZBTB14,LHX4,GBX2,NEUROG2,IRX1,EMX1,MYBL2,TBX20,MED17,ONECUT1,NRG1,HENMT1,HOXA11,LHX9,SIM1,OSR2,KCNIP3,RRP9,E…
All genes included in model	nucleic acid metabolic process	GO:BP	2.76502e-05	1304	277	122	0.440433	0.0935583	GO:0090304	4771	17951		IDA IBA IEA,IBA IEA,ISS IBA,IBA,ISS IBA IEA,IDA IBA IEA,IBA IEA,IDA IBA IEA,IBA IEA,ISS IBA NAS IEA,IDA IBA IEA,ISS IEA,IDA IMP ISS IBA IEA,IBA IEA,IDA ISS IBA IEA,IBA IEA,IDA IMP IBA IC IEA,IDA IMP IBA IEA,IDA IMP ISS IBA IEA,IDA IBA IEA,ISS IBA IEA,IBA IEA,IDA IMP,IEA,ISS IBA IEA,IDA IBA IEA,IDA IMP IBA TAS IC IEA,IBA TAS IEA,ISS,IDA IBA IEA,IBA IEA,IDA IMP ISS IBA IEA,IDA IMP ISS IBA IEA,ISS I…	PITX2,EBF2,ZIC2,ZIC5,ZBED6,HOXC4,ZNF773,PAX3,DIDO1,IGF2,HOXD8,CYP1B1,TWIST1,PRDM14,GATA4,EBF1,FOXA1,HMGA2,NKX2-1,THRA,NKX6-1,PITX1,TRIM71,CDYL,DLX2,KLF12,HHEX,ZNF274,ZAR1,RSRC1,AJUBA,TFAP2A,GATA3,TOX,PER1,HIC2,MSX2,OTX2,EMX2,MECOM,HOXB9,PRICKLE1,IGF2BP1,AXIN1,ZNF672,VGLL2,GATA6,FLI1,BNC1,NKX3-2,ZBED9,ZNF518B,ZBTB14,LHX4,GBX2,NEUROG2,IRX1,IGF2BP2,EMX1,MYBL2,TBX20,VIM,MED17,ONECUT1,NRG1,HENMT1,HOXA…
Significant genes	pattern specification process	GO:BP	3.32843e-05	205	970	79	0.0814433	0.385366	GO:0007389	4771	2875		IEA,ISS,IEA,IEA,IEA,ISS IEA,IEA,ISS IEA,IMP IEA,IEA,IMP,IEA,IEA,ISS,IBA IEA,IBA IEA,IEA,IEA,ISS,IEA,IEA,IEA,IEA,ISS,ISS IBA,IEA,IEA,IEA,IEA,ISS IEA,IEA,IBA IEA,ISS IBA,IBA,NAS IEA,IEA,IEA,IMP IEA,IBA IEA,IEA,ISS IEA,IEA,IEA,IBA,TAS,IEA,IBA,IEA,IDA ISS,IEA,ISS IBA IEA,IBA IEA,IEA,IEP IEA,IEA,IEA,IEA,ISS,ISS,IEA,ISS IEA,ISS IEA,IMP IEA,IEA,IBA IEA,IBA IEA,IEA,ISS IBA IEA,IDA,IEA,ISS IEA,IBA IEA,IEA…	AP1B1,HHEX,MSX2,HIF1A,HOXA2,SIX2,GBX2,HAND1,GREM1,IRX4,ISL1,HAND2,FGF1,NDRG4,HOXD9,HOXC4,DLX2,PAX1,OTX2,IRX2,NKX3-2,SP8,EMX1,WT1,LEFTY1,GSC,PRICKLE1,CC2D2A,LHX2,SIX1,LEF1,HOXB5,TBX18,MEIS2,HOXD8,FGF10,NKX2-1,BMP4,HOXA3,NRG3,KDM2B,IRX1,UNCX,MESP2,PBX3,FOXF1,HES4,HOXA10,SIX3,AXIN2,CDX2,BHLHE40,ADGRG1,WNT2B,MEOX2,EYA1,NR2F2,PITX2,GATA4,FOXA1,ASCL1,CYP26B1,TBX3,EMX2,HOXB9,HOXC5,AXIN1,TBX20,FZD5,NEURO…
Significant genes	animal organ morphogenesis	GO:BP	4.33605e-05	409	970	133	0.137113	0.325183	GO:0009887	4771	3732		IEA,TAS,IMP TAS IEA,IEA,ISS,TAS IEA,IEA,IEA,IEA,ISS IEA,IEA,IEA,ISS IEA,IMP ISS IEA,ISS IEA,IEA,IEA,IEA,IMP,IMP IBA IEA,IEA,IEA,TAS,IEA,IMP ISS IEA,ISS IEA,IDA IBA IEA,IEA,ISS,ISS TAS,IBA IEA,IEA,IEA,IEA,IDA ISS,IMP,IBA IEA,IMP IBA,IEA,IEA,IEA,ISS IEA,IEA,IEA,IEA,TAS IEA,IEA,IEA,IEA,IEA,IBA IEA,IGI,ISS,TAS,IEA,IGI ISS,ISS,IBA IEA,ISS,ISS IEA,IC IEA,IEA,ISS IEA,ISS IEA,IEA,IEA,IEA,IEA,IEA,ISS,IEA,…	MMP16,PAX3,TWIST1,VDR,MYO3A,MSX2,UCHL5,HIF1A,HOXA2,SIX2,GBX2,LHX9,DSP,HAND1,VEGFA,PDGFC,POU4F1,GREB1L,STRA6,GREM1,PAX9,IRX4,ONECUT2,DLX6,ISL1,HAND2,FGF1,YAP1,NDRG4,FGFR3,HOXD9,DDR1,RDH13,LTBP3,HPN,TNNC1,HOXC4,MYLK2,LARGE,DLX2,ABCC9,GATA3,PAX1,GDF7,IRX2,FLI1,NKX3-2,LHX4,EMX1,DLX3,ALX1,INHBA,SDK1,LY6H,SAV1,WT1,LEFTY1,FGF18,SYNPO2L,GSC,MYO7A,PRICKLE1,NFIB,SIX1,LEF1,KIF26B,HOXB5,ZHX2,RIPOR2,TBX18,KCN…
All genes included in model	animal organ morphogenesis	GO:BP	5.04656e-05	409	277	55	0.198556	0.134474	GO:0009887	4771	3732		IMP ISS IEA,IEA,IBA IEA,TAS,IEA,IEA,IEA,IMP TAS IEA,IMP ISS TAS,IEA,IEP IEA,IEA,TAS,IEA,IDA IMP IEP ISS,ISS IEA,TAS IEA,IEA,IBA,IEA,IMP IEA,TAS IEA,IEA,IEA,IEA,IEA,IEA,IMP ISS IBA IEA,IDA,ISS IEA,IEA,ISS IEA,IEA,ISS,ISS IEA,TAS,IEA,IEA,IGI ISS,IEA,IMP IBA IEA,TAS,IEA,IMP ISS IEA,ISS,IEA,ISS IEA,ISS IEA,ISS IEA,IEA,TAS,IEA,ISS,IEA,IBA IEA	PITX2,HS3ST3B1,HOXC4,PAX3,IGF2,HOXD8,FRAS1,TWIST1,GATA4,FOXA1,NKX2-1,THRA,NKX6-1,DLX2,TFAP2A,GATA3,MSX2,EMX2,HOXB9,PRICKLE1,GATA6,FLI1,NKX3-2,LHX4,GBX2,IRX1,EMX1,TBX20,NRG1,HOXA11,LHX9,OSR2,PAX5,SDK1,VEGFA,LY6H,HOXD13,HOXA13,WT1,PAX9,GREM1,ONECUT2,DLX6,ISL1,SIX3,HOXB7,HAND2,SIX1,WNT2B,KIF26B,COL18A1,DLX1,TBX18,HMX2,HOXD9
Significant genes	regionalization	GO:BP	5.16423e-05	189	970	74	0.0762887	0.391534	GO:0003002	4771	1451		IEA,ISS,IEA,IEA,IEA,ISS IEA,IEA,ISS IEA,IMP IEA,IMP,IEA,IEA,ISS,IBA IEA,IBA IEA,IEA,IEA,ISS,IEA,IEA,IEA,IEA,ISS,ISS IBA,IEA,IEA,IEA,IEA,ISS IEA,IEA,IBA IEA,ISS IBA,NAS IEA,IEA,IEA,IMP IEA,IBA IEA,ISS IEA,IEA,IBA,TAS,IEA,IBA,IEA,IDA ISS,IEA,ISS IBA IEA,IBA IEA,IEA,IEP IEA,IEA,IEA,ISS,ISS,IEA,ISS IEA,ISS IEA,IMP IEA,IEA,IBA IEA,IBA IEA,IEA,ISS IBA IEA,IDA,IEA,ISS IEA,IBA IEA,IEA,IMP ISS IEA,IBA IEA…	AP1B1,HHEX,MSX2,HIF1A,HOXA2,SIX2,GBX2,HAND1,GREM1,ISL1,HAND2,FGF1,NDRG4,HOXD9,HOXC4,DLX2,PAX1,OTX2,IRX2,NKX3-2,SP8,EMX1,WT1,LEFTY1,GSC,PRICKLE1,CC2D2A,LHX2,SIX1,LEF1,HOXB5,TBX18,HOXD8,FGF10,NKX2-1,BMP4,HOXA3,KDM2B,IRX1,MESP2,PBX3,FOXF1,HES4,HOXA10,SIX3,AXIN2,CDX2,BHLHE40,ADGRG1,WNT2B,MEOX2,NR2F2,PITX2,GATA4,FOXA1,ASCL1,CYP26B1,TBX3,EMX2,HOXB9,HOXC5,AXIN1,TBX20,FZD5,NEUROD1,HOXA11,HOXA7,HOXD13,PKD…
All genes included in model	embryonic morphogenesis	GO:BP	5.54429e-05	246	277	40	0.144404	0.162602	GO:0048598	4771	12698		IBA IEA,ISS IEA,IEA,IMP TAS IEA,ISS,IMP,IEA,IEA,IEA,IMP ISS,ISS IEA,IBA IEA,ISS,IEA,IBA,IMP IEA,IEA,IEA,IDA IBA,IEA,IEA,IEA,ISS IBA IEA,ISS IEA,ISS IEA,IEA,IEA,IEA,IEA,IEA,IEA,ISS,IEA,IEA,IEA,ISS IEA,IEA,ISS IBA,IEA,IBA IEA	HOXC4,IGF2,FRAS1,TWIST1,GATA4,HMGA2,PITX1,TRIM71,DLX2,TFAP2A,GATA3,MSX2,OTX2,TXNRD1,HOXB9,PRICKLE1,AXIN1,GATA6,MYADM,NKX3-2,GBX2,IRX1,TBX20,HOXA11,OSR2,PAX5,HOXD13,HOXA13,GREM1,HOXA10,DLX6,SIX3,HOXB7,HAND2,LHX2,SIX1,WNT2B,TBX18,HMX2,HOXD9
All genes included in model	skeletal system development	GO:BP	6.42724e-05	217	277	37	0.133574	0.170507	GO:0001501	4771	316		IMP,IBA IEA,IEA,IMP TAS IEA,IEA,IDA,IEA,TAS IEA,IEA,ISS,IEA,TAS IEA,IBA IEA,ISS,ISS TAS IEA,IEA,TAS,ISS IEA,ISS IEA,IEA,IEA,TAS IEA,TAS,IMP,IEA,TAS,IEA,IEA,ISS IEA,IEP,IEA,NAS IEA,IEA,IBA,IEA,ISS IEA,IBA IEA	PITX2,HOXC4,HOXD8,TWIST1,MAPK11,HMGA2,THRA,PITX1,DLX2,TFAP2A,GATA3,MSX2,HOXB9,AKAP13,NKX3-2,BMP8A,PAPSS1,HOXA11,OSR2,PAX5,VEGFA,HOXD13,HOXA13,GREM1,HOXA10,DLX6,HOXB7,HAND2,SIX1,WNT2B,HOXD1,GHRL,MAF,COL18A1,DLX1,NPR3,HOXD9
All genes included in model	nucleobase-containing compound metabolic process	GO:BP	6.60201e-05	1443	277	130	0.469314	0.0900901	GO:0006139	4771	1979		IDA IBA IEA,IBA IEA,ISS IBA,IBA,ISS IBA IEA,IDA IBA IEA,IBA IEA,IDA IBA IEA,IBA IEA,ISS IBA NAS IEA,IDA IBA IEA,TAS,ISS IEA,IDA IMP ISS IBA IEA,IBA IEA,IDA ISS IBA IEA,IBA IEA,IDA IMP IBA IC IEA,IDA IMP IBA IEA,IDA IMP ISS IBA IEA,IDA IBA IEA,ISS IBA IEA,IBA IEA,IDA IMP,IEA,ISS IBA IEA,IDA IBA IEA,IDA IMP IBA TAS IC IEA,IBA TAS IEA,ISS,IEA,IDA IBA IEA,IBA IEA,IDA IMP ISS IBA IEA,IDA IMP ISS IBA I…	PITX2,EBF2,ZIC2,ZIC5,ZBED6,HOXC4,ZNF773,PAX3,DIDO1,IGF2,HOXD8,ELOVL2,CYP1B1,TWIST1,PRDM14,GATA4,EBF1,FOXA1,HMGA2,NKX2-1,THRA,NKX6-1,PITX1,TRIM71,CDYL,DLX2,KLF12,HHEX,ZNF274,ZAR1,PDE10A,RSRC1,AJUBA,TFAP2A,GATA3,TOX,PER1,HIC2,MSX2,OTX2,EMX2,MECOM,HOXB9,PRICKLE1,IGF2BP1,AXIN1,ZNF672,VGLL2,GATA6,FLI1,BNC1,NKX3-2,ZBED9,PDE5A,ZNF518B,ZBTB14,LHX4,GBX2,NEUROG2,IRX1,IGF2BP2,EMX1,MYBL2,TBX20,PAPSS1,VIM,PRT…
Significant genes	nucleobase-containing compound metabolic process	GO:BP	6.74729e-05	1443	970	371	0.382474	0.257103	GO:0006139	4771	1979		IDA,IDA IMP ISS IBA TAS IEA,NAS,IDA IMP IBA,ISS IEA,IBA IEA,IDA IBA IEA,IDA,IMP IBA,TAS,IBA IEA,IDA IMP ISS IBA IEA,IDA IMP ISS IBA IEA,IMP IEA,IDA IMP IBA IEA,IEA,IDA IMP,IBA IEA,TAS,IDA IBA IEA,IDA IMP IBA TAS IC IEA,ISS,IDA IBA IEA,IBA,IBA NAS,IMP ISS IBA IEA,IDA IBA IEA,IMP ISO IEA,IDA IBA IEA,IDA IMP IGI IBA IC IEA,IEA,IBA IEA,IEA,IBA IEA,IBA,IDA IBA,IDA IMP IBA IEA,IDA IMP IBA TAS IEA,IBA I…	THAP5,TFDP1,CGA,LIN28B,ADNP,ZNF773,PAX3,DGKQ,TOE1,ELOVL2,PRDM14,TWIST1,VDR,NUP98,HMGA2,POLR2M,TRIM71,PITX1,CBR4,KLF12,HHEX,ZAR1,RSRC1,ZNF503,HIC2,MSX2,MECOM,UCHL5,SLFN14,HIF1A,RIOX2,FOXI2,HOXA2,SIX2,ZNF672,BNC1,CBFA2T3,AK4,GBX2,BCL11A,MYBL2,VIM,PRTFDC1,GEMIN4,LHX9,USP16,SIM1,KCNIP3,HMX1,HAND1,VEGFA,HR,POLR1A,NCOR2,NFE2L3,ZNF560,NDUFS6,POU4F1,GREM1,PAX9,IRX4,ONECUT2,DLX6,TRMT112,TRIM28,PRDM16,ISL1…
All genes included in model	regulation of gene expression	GO:BP	9.83577e-05	1374	277	125	0.451264	0.0909753	GO:0010468	4771	4145		IDA IBA IEA,IBA,IBA,ISS,IBA IEA,ISS IBA,IBA,ISS IBA IEA,IDA IBA IEA,IBA IEA,IDA IBA IEA,ISS IBA TAS NAS IEA,IDA IBA IEA,ISS IEA,IDA IMP ISS IBA IEA,IBA IEA,IDA ISS IBA IEA,IMP,IBA IEA,IDA IMP IBA IC IEA,IDA IMP IBA IEA,IDA IMP ISS IBA IEA,IDA IBA IEA,ISS IBA IEA,IBA IEA,IDA IMP ISS IEA,ISS IEA,ISS IBA IEA,IDA IBA IEA,IDA IMP IBA TAS IC IEA,IBA TAS IEA,ISS IEA,IMP IBA IEA,IDA IMP ISS IBA IEA,IDA I…	PITX2,LMNB1,MSI2,EPHA4,EBF2,ZIC2,ZIC5,ZBED6,HOXC4,ZNF773,PAX3,IGF2,HOXD8,CYP1B1,TWIST1,PRDM14,GATA4,MAPK11,EBF1,FOXA1,HMGA2,NKX2-1,THRA,NKX6-1,PITX1,TRIM71,CDYL,DLX2,KLF12,HHEX,ZNF274,ZAR1,AJUBA,TFAP2A,GATA3,SPON1,TOX,PER1,HIC2,MSX2,OTX2,EMX2,MECOM,HOXB9,PRICKLE1,IGF2BP1,AXIN1,ZNF672,VGLL2,GATA6,MYADM,FLI1,BNC1,NKX3-2,ZNF518B,ZBTB14,LHX4,GBX2,NEUROG2,INHBB,IRX1,IGF2BP2,EMX1,MYBL2,TBX20,VIM,MED17,…
Significant genes	embryonic morphogenesis	GO:BP	0.000116467	246	970	89	0.0917526	0.361789	GO:0048598	4771	12698		IEA,IMP TAS IEA,IMP,ISS,IEA,IEA,IBA IEA,IEA,IEA,IEA,ISS IEA,IEA,ISS IEA,IMP,IEA,IEA,IEA,IEA,IEA,IBA,IEP,ISS,IBA IEA,ISS,IMP,IBA IEA,IEA,ISS IEA,ISS,IEA,IMP IGI,IEA,IEA,IDA IBA,IEA,IEA,IBA IEA,IDA IEA,ISS NAS IEA,IEA,IMP IEA,IEA,IEA,ISS IEA,IEA,IEA,IEA,ISS IBA,IEA,IEA,IDA IEA,IBA IEA,IMP ISS,ISS IEA,IEA,IBA,IMP IEA,IEA,IEA,IEA,NAS IEA,ISS,ISS,IEA,IEA,IEA,ISS IEA,IEA,ISS,ISS IEA,IEA,IMP IEA,IBA,IEA…	MMP16,TWIST1,HMGA2,MYO3A,TRIM71,PITX1,MSX2,B9D1,HIF1A,HOXA2,SIX2,GBX2,HAND1,STRA6,GREM1,DLX6,TRIM28,HAND2,YAP1,DUSP4,LAMA3,NDRG4,HOXD9,HPN,ITGA5,HOXC4,DLX2,GATA3,OTX2,TXNRD1,PHLDB2,GDF7,IRX2,MYADM,NKX3-2,SP8,ALX1,INHBA,GSC,MYO7A,PRICKLE1,CC2D2A,LHX2,SIX1,LEF1,HOXB5,RIPOR2,TBX18,KCNQ1,FGF10,BMP4,HOXA3,TFAP2A,KDM2B,IRX1,MESP2,FOXF1,HOXA13,RPS6,HOXA10,FBXW4,KIF16B,SIX3,WNT2B,EYA1,DNAJB6,IGF2,FRAS1,G…
All genes included in model	positive regulation of RNA metabolic process	GO:BP	0.000169028	594	277	69	0.249097	0.116162	GO:0051254	4771	13419		IDA,IEA,ISS,IDA IBA,IDA,IBA IEA,IDA,IDA IMP IEA,IDA ISS IBA IEA,IDA IMP IC IEA,IDA IMP,IDA IMP ISS IEA,IDA IBA IEA,ISS,IEA,IDA,ISS IEA,IEA,IDA IMP,IDA ISS,IDA IMP ISS IBA IEA,ISS IEA,ISS IEA,IDA ISS,IDA IEA,IEA,IDA,IEA,IDA IMP IBA IEA,IDA IMP IEA,IDA,IDA,IEA,IBA,IDA IBA,IEA,IDA NAS,ISS IEA,ISS IEA,ISS IEA,IMP,IEA,TAS,IDA IMP,IMP IEA,IDA IBA IEA,IEA,NAS,IDA IMP IGI,IEA,ISS IEA,IDA IEA,IDA,IGI ISS …	PITX2,EBF2,ZIC2,HOXC4,PAX3,IGF2,HOXD8,TWIST1,GATA4,FOXA1,HMGA2,NKX2-1,THRA,NKX6-1,PITX1,TRIM71,DLX2,KLF12,HHEX,TFAP2A,GATA3,TOX,PER1,OTX2,MECOM,HOXB9,IGF2BP1,VGLL2,GATA6,FLI1,BNC1,LHX4,GBX2,NEUROG2,MYBL2,TBX20,MED17,ONECUT1,HOXA11,OSR2,E2F8,PAX5,SQSTM1,VEGFA,HOXD13,LBH,HOXA13,MTA3,WT1,PAX9,GREM1,ONECUT2,HOXA10,ISL1,SIX3,HOXB7,HAND2,KDM3A,LHX2,SIX1,MAF,CREB1,DLX1,RREB1,TBX18,NR2F2,ZNF516,HMX2,HOXD9
All genes included in model	positive regulation of DNA-templated transcription	GO:BP	0.000305872	564	277	66	0.238267	0.117021	GO:0045893	4771	11529		IDA,IEA,ISS,IDA IBA,IDA,IBA IEA,IDA,IDA IMP IEA,IDA ISS IBA IEA,IDA IMP IC IEA,IDA IMP,IDA IMP ISS IEA,IDA IBA IEA,ISS,IEA,ISS IEA,IEA,IDA IMP,IDA ISS,IDA IMP ISS IBA IEA,ISS IEA,ISS IEA,IDA ISS,IDA IEA,IEA,IEA,IDA IMP IBA IEA,IDA IMP IEA,IDA,IDA,IEA,IBA,IDA IBA,IEA,IDA NAS,ISS IEA,ISS IEA,ISS IEA,IMP,IEA,TAS,IDA IMP,IMP IEA,IDA IBA IEA,IEA,NAS,IDA IMP IGI,IEA,ISS IEA,IDA IEA,IDA,IGI ISS IBA IEA,…	PITX2,EBF2,ZIC2,HOXC4,PAX3,IGF2,HOXD8,TWIST1,GATA4,FOXA1,HMGA2,NKX2-1,THRA,NKX6-1,PITX1,DLX2,KLF12,HHEX,TFAP2A,GATA3,TOX,PER1,OTX2,MECOM,HOXB9,VGLL2,GATA6,FLI1,BNC1,LHX4,GBX2,NEUROG2,MYBL2,TBX20,MED17,ONECUT1,HOXA11,OSR2,E2F8,PAX5,SQSTM1,VEGFA,HOXD13,LBH,HOXA13,MTA3,WT1,PAX9,GREM1,ONECUT2,HOXA10,ISL1,SIX3,HOXB7,HAND2,KDM3A,LHX2,SIX1,MAF,CREB1,DLX1,RREB1,TBX18,NR2F2,ZNF516,HOXD9
All genes included in model	positive regulation of RNA biosynthetic process	GO:BP	0.000305872	564	277	66	0.238267	0.117021	GO:1902680	4771	22130		IDA,IEA,ISS,IDA IBA,IDA,IBA IEA,IDA,IDA IMP IEA,IDA ISS IBA IEA,IDA IMP IC IEA,IDA IMP,IDA IMP ISS IEA,IDA IBA IEA,ISS,IEA,ISS IEA,IEA,IDA IMP,IDA ISS,IDA IMP ISS IBA IEA,ISS IEA,ISS IEA,IDA ISS,IDA IEA,IEA,IEA,IDA IMP IBA IEA,IDA IMP IEA,IDA,IDA,IEA,IBA,IDA IBA,IEA,IDA NAS,ISS IEA,ISS IEA,ISS IEA,IMP,IEA,TAS,IDA IMP,IMP IEA,IDA IBA IEA,IEA,NAS,IDA IMP IGI,IEA,ISS IEA,IDA IEA,IDA,IGI ISS IBA IEA,…	PITX2,EBF2,ZIC2,HOXC4,PAX3,IGF2,HOXD8,TWIST1,GATA4,FOXA1,HMGA2,NKX2-1,THRA,NKX6-1,PITX1,DLX2,KLF12,HHEX,TFAP2A,GATA3,TOX,PER1,OTX2,MECOM,HOXB9,VGLL2,GATA6,FLI1,BNC1,LHX4,GBX2,NEUROG2,MYBL2,TBX20,MED17,ONECUT1,HOXA11,OSR2,E2F8,PAX5,SQSTM1,VEGFA,HOXD13,LBH,HOXA13,MTA3,WT1,PAX9,GREM1,ONECUT2,HOXA10,ISL1,SIX3,HOXB7,HAND2,KDM3A,LHX2,SIX1,MAF,CREB1,DLX1,RREB1,TBX18,NR2F2,ZNF516,HOXD9
All genes included in model	anatomical structure morphogenesis	GO:BP	0.000372918	971	277	96	0.34657	0.0988671	GO:0009653	4771	3557		TAS,IMP ISS IBA IEA,ISS IBA IEA,IEA,IDA IBA TAS IEA,IBA IEA,TAS,ISS IEA,ISS,IEA,IEA,ISS IEA,IBA IEA,IMP TAS NAS IEA,IEA,IMP ISS TAS IEA,IEA,IBA IEA,IMP ISS,IEP IEA,IEA,TAS IEA,IBA TAS IEA,IEA,IEA,ISS,IEA,IDA IMP IEP ISS,ISS TAS IEA,IBA,IBA IEA,IMP,IBA TAS IEA,IDA ISS,IEA,IEA,IBA,IMP IEA,IEA,ISS,ISS,IEA,IDA IMP IEA,IDA IBA,TAS IEA,IEA,IEA,IEA,IEA,TAS,IEA,IMP ISS IBA IEA,IEA,IDA,ISS TAS IEA,ISS IEA…	CACNA1H,PITX2,EPHA4,HS3ST3B1,BDNF,HOXC4,PAX3,IGF2,NGEF,HOXD8,B3GNT2,CYP1B1,FRAS1,TWIST1,PRDM14,GATA4,SPAG9,FOXA1,HMGA2,NKX2-1,THRA,NKX6-1,PITX1,TRIM71,DLX2,HHEX,AJUBA,TFAP2A,GATA3,PMP22,SPAG6,ARHGAP18,MSX2,OTX2,EMX2,TXNRD1,HOXB9,PRICKLE1,IGF2BP1,CELSR3,AKAP13,AXIN1,GATA6,MYADM,FLI1,NKX3-2,LHX4,GBX2,IRX1,IGF2BP2,EMX1,TBX20,ONECUT1,NRG1,HOXA11,LHX9,OSR2,E2F8,B4GALT6,RIN2,ANKRD27,PAX5,SDK1,VEGFA,LY6…
All genes included in model	negative regulation of macromolecule metabolic process	GO:BP	0.000382927	777	277	82	0.296029	0.105534	GO:0010605	4771	4235		IDA IEA,IBA,IGI ISS,ISS,ISS IEA,ISS IEA,IEA,IDA IMP ISS IEA,IEA,IBA,IEA,IDA IMP,IDA ISS IEA,IDA IBA IEA,ISS IEA,IEA,IDA IMP ISS IEA,IDA ISS IEA,IBA IEA,IDA IEA,IDA TAS IC,TAS,ISS IEA,IMP IEA,ISS,IDA IMP,IMP IBA IEA,IEA,ISS IBA IEA,IBA NAS,IMP ISS IEA,IDA,IDA,IDA IMP IBA,IEA,IDA IMP IBA IEA,IMP,IEA,IMP IBA TAS IEA,IDA,IDA,IDA IMP ISS IBA IEA,ISS IEA,IMP,IBA,IDA,ISS IBA IEA,ISS,ISS IEA,IDA IBA,IDA …	PITX2,LMNB1,EPHA4,ZIC2,ZBED6,IGF2,HOXD8,TWIST1,PRDM14,GATA4,FOXA1,HMGA2,NKX2-1,THRA,NKX6-1,PITX1,TRIM71,CDYL,DLX2,KLF12,HHEX,ZNF274,ZAR1,AJUBA,MGAT3,TFAP2A,GATA3,SPON1,PER1,HIC2,MSX2,MECOM,PRICKLE1,IGF2BP1,AXIN1,GATA6,MYADM,NKX3-2,ZBTB14,INHBB,IRX1,IGF2BP2,TBX20,VIM,TRIM3,NRG1,HENMT1,LHX9,OSR2,KCNIP3,E2F8,HMX1,PAX5,SQSTM1,VEGFA,SATB1,LBH,MTA3,WT1,PAX9,GREM1,SFMBT1,ISL1,SIX3,HAND2,GFI1,PAWR,BHLHE4…
All genes included in model	regulation of macromolecule biosynthetic process	GO:BP	0.000451907	1405	277	125	0.451264	0.088968	GO:0010556	4771	4192		IDA IBA IEA,IBA,IBA,ISS,IBA IEA,ISS IBA,IBA,ISS IBA IEA,IDA IBA IEA,IBA IEA,IDA IBA IEA,ISS IBA TAS NAS IEA,IDA IBA IEA,ISS IEA,IDA IMP ISS IBA IEA,IBA IEA,IDA ISS IBA IEA,IMP,IBA IEA,IDA IMP IBA IC IEA,IDA IMP IBA IEA,IDA IMP ISS IBA IEA,IDA IBA IEA,ISS IBA IEA,IBA IEA,IDA IMP ISS IEA,ISS IEA,ISS IBA IEA,IDA IBA IEA,IDA IMP IBA TAS IC IEA,IBA TAS IEA,ISS IEA,IMP IBA IEA,IDA IMP ISS IBA IEA,IDA I…	PITX2,LMNB1,MSI2,EPHA4,EBF2,ZIC2,ZIC5,ZBED6,HOXC4,ZNF773,PAX3,IGF2,HOXD8,CYP1B1,TWIST1,PRDM14,GATA4,MAPK11,EBF1,FOXA1,HMGA2,NKX2-1,THRA,NKX6-1,PITX1,TRIM71,CDYL,DLX2,KLF12,HHEX,ZNF274,ZAR1,AJUBA,TFAP2A,GATA3,SPON1,TOX,PER1,HIC2,MSX2,OTX2,EMX2,MECOM,HOXB9,PRICKLE1,IGF2BP1,AXIN1,ZNF672,VGLL2,GATA6,MYADM,FLI1,BNC1,NKX3-2,ZNF518B,ZBTB14,LHX4,GBX2,NEUROG2,INHBB,IRX1,IGF2BP2,EMX1,MYBL2,TBX20,VIM,MED17,…
All genes included in model	system development	GO:BP	0.000688702	1383	277	123	0.444043	0.0889371	GO:0048731	4771	12821		IMP ISS TAS IC IEA,TAS,IBA,ISS IBA IEA,IBA TAS IEA,IEA,IBA IEA,IDA ISS IBA TAS IEA,IBA,IBA IEA,IEA,IEA,ISS IEA,IEA,IEA,IDA,ISS IEA,IEA,IMP TAS NAS IEA,IEA,IDA IMP IEP ISS TAS NAS IEA,IEA,IEA,TAS IEA,IDA ISS,IMP IEP IEA,IEA,ISS IEA,TAS IEA,ISS IEA,ISS TAS IEA,ISS,IMP IEP ISS,IMP ISS IBA IEA,ISS IEA,IEA,IBA TAS IEA,IBA IEA,TAS NAS IEA,TAS,IDA IGI TAS,IBA IEA,IBA IEA,IDA IMP IEA,IBA IEA,ISS,ISS,IBA,…	PITX2,NINJ2,MSI2,EPHA4,ZIC2,HS3ST3B1,ZIC5,BDNF,AATK,HOXC4,PAX3,IGF2,NGEF,HOXD8,B3GNT2,DISP3,CYP1B1,FRAS1,TWIST1,SLC32A1,GATA4,MAPK11,SPAG9,FOXA1,HMGA2,NKX2-1,THRA,NKX6-1,PITX1,TRIM71,DLX2,HHEX,TFAP2A,GATA3,TOX,PER1,PMP22,SPAG6,MSX2,RNF103,OTX2,EMX2,HOXB9,PRICKLE1,IGF2BP1,CELSR3,AKAP13,BTBD2,GATA6,NKX3-2,BMP8A,ZBTB14,LHX4,GBX2,NEUROG2,INHBB,IRX1,PCDHGB6,IGF2BP2,PCDHGA6,EMX1,TBX20,PAPSS1,VIM,TRIM3,…
Significant genes	positive regulation of transcription by RNA polymerase II	GO:BP	0.000693288	437	970	136	0.140206	0.311213	GO:0045944	4771	11575		IDA IEA,NAS,IDA,IDA IMP IEA,IDA IMP ISS IBA IEA,IDA,IEA,IEA,IDA IMP,IEA,IDA IMP IGI IEA,IEA,IEA,IEA,ISS,IDA IBA,ISS IEA,IDA IEA,IDA IMP,ISS IEA,ISS IEA,IEA,IDA IEA,IEA,IGI ISS IBA IEA,IDA ISS IEA,IEA,IDA IEA,IDA IBA IEA,IEA,IDA IEA,IDA,IEA,ISS,IDA IBA,ISO IEA,IEA,ISS IEA,IDA,IDA IMP ISS IBA IEA,IEA,IDA,IEA,IEA,IDA,IDA,IBA,IBA IEA,ISS IEA,IDA IBA IEA,IDA,IEA,IDA IEA,IDA,IEA,IDA,IDA IEA,IDA IMP ISS…	TFDP1,CGA,PAX3,TWIST1,VDR,HMGA2,PITX1,KLF12,HHEX,MECOM,HIF1A,HOXA2,SIX2,GBX2,BCL11A,MYBL2,USP16,HAND1,VEGFA,POU4F1,GREM1,PAX9,ONECUT2,PRDM16,ISL1,HAND2,KDM3A,FGF1,YAP1,MAF,NPAS4,HLF,HOXD9,FIZ1,HOXC4,ANXA2,TFAP4,DLX2,CDKN2A,GATA3,PAX1,OTX2,VGLL2,FLI1,ADCYAP1,LHX4,NEUROG2,PTMA,DLX3,ALX1,NCOA7,ZNF485,INHBA,NFIC,ZNF267,WT1,HMGB2,NR1H2,NR2F1,RPS6KA5,NFIB,LHX2,SIX1,APBB1,LEF1,HOXB5,CREB1,ESR2,TET2,MEIS…
All genes included in model	negative regulation of metabolic process	GO:BP	0.000901969	846	277	86	0.310469	0.101655	GO:0009892	4771	3737		IDA IEA,IBA,IGI ISS,ISS,ISS IEA,ISS IEA,IEA,IDA IMP ISS IEA,IEA,IBA IEA,IEA,IDA IMP,IDA ISS IEA,IDA IBA IEA,ISS IEA,IEA,IDA IMP ISS IEA,IDA ISS IEA,IBA IEA,IDA IEA,IDA TAS IC,TAS,ISS IEA,IMP IEA,ISS,IDA IMP,IMP IBA IEA,IEA,ISS IBA IEA,IBA NAS,IMP ISS IEA,IDA,IDA,IDA IMP IBA,IEA,IDA IMP IBA IEA,IMP,IEA,IMP IBA TAS IEA,IDA,IDA,IDA IMP ISS IBA IEA,ISS IEA,IMP,IBA,IDA,ISS IBA IEA,ISS,ISS IEA,IDA IBA,…	PITX2,LMNB1,EPHA4,ZIC2,ZBED6,IGF2,HOXD8,TWIST1,PRDM14,GATA4,FOXA1,HMGA2,NKX2-1,THRA,NKX6-1,PITX1,TRIM71,CDYL,DLX2,KLF12,HHEX,ZNF274,ZAR1,AJUBA,MGAT3,TFAP2A,GATA3,SPON1,PER1,HIC2,MSX2,MECOM,PRICKLE1,IGF2BP1,AXIN1,GATA6,MYADM,NKX3-2,ZBTB14,INHBB,IRX1,IGF2BP2,TBX20,VIM,TRIM3,NRG1,HENMT1,LHX9,OSR2,KCNIP3,E2F8,HMX1,PAX5,SQSTM1,VEGFA,SATB1,LBH,MTA3,SPHK1,WT1,PAX9,GREM1,SFMBT1,ISL1,SIX3,HAND2,NPRL2,GFI1…
All genes included in model	regulation of biosynthetic process	GO:BP	0.00110135	1455	277	127	0.458484	0.0872852	GO:0009889	4771	3734		IDA IBA IEA,IBA,IBA,ISS,IBA IEA,ISS IBA,IBA,ISS IBA IEA,IDA IBA IEA,IBA IEA,IDA IBA IEA,ISS IBA TAS NAS IEA,IDA IBA IEA,ISS IEA,IDA IMP ISS IBA IEA,IBA IEA,IDA ISS IBA IEA,IMP,IBA IEA,IDA IMP IBA IC IEA,IDA IMP IBA IEA,IDA IMP ISS IBA IEA,IDA IBA IEA,ISS IBA IEA,IBA IEA,IDA IMP ISS IEA,ISS IEA,ISS IBA IEA,IDA IBA IEA,IDA IMP IBA TAS IC IEA,IBA TAS IEA,ISS IEA,IMP IBA IEA,IDA IMP ISS IBA IEA,IDA I…	PITX2,LMNB1,MSI2,EPHA4,EBF2,ZIC2,ZIC5,ZBED6,HOXC4,ZNF773,PAX3,IGF2,HOXD8,CYP1B1,TWIST1,PRDM14,GATA4,MAPK11,EBF1,FOXA1,HMGA2,NKX2-1,THRA,NKX6-1,PITX1,TRIM71,CDYL,DLX2,KLF12,HHEX,ZNF274,ZAR1,AJUBA,TFAP2A,GATA3,SPON1,TOX,PER1,HIC2,MSX2,OTX2,EMX2,MECOM,HOXB9,PRICKLE1,IGF2BP1,AXIN1,ZNF672,VGLL2,GATA6,MYADM,FLI1,BNC1,NKX3-2,ZNF518B,ZBTB14,LHX4,GBX2,NEUROG2,INHBB,IRX1,IGF2BP2,EMX1,MYBL2,TBX20,VIM,MED17,…
Significant genes	gene expression	GO:BP	0.00121814	1646	970	408	0.420619	0.247874	GO:0010467	4771	4144		IDA,IBA,IDA IMP ISS IBA TAS IEA,NAS,IBA,IDA TAS,IDA,IDA IMP IBA IEA,ISS IBA IEA,IBA IEA,IDA IBA IEA,IDA IMP,IMP IBA,IBA IEA,IDA IMP ISS IBA IEA,IDA IMP ISS IBA IEA,IMP IEA,IDA IMP IBA IEA,IEA,IDA IMP ISS IEA,IBA IEA,IBA TAS NAS IEA,IDA IBA IEA,IDA IMP IBA TAS IC IEA,ISS IBA IEA,IDA IBA IEA,IDA IBA,IBA NAS,IMP ISS IBA IEA,IDA IBA IEA,IPI NAS,IMP,IBA,IDA IBA IEA,IDA IMP IGI IBA TAS IEA,IEA,IDA ISS …	THAP5,LMNB1,TFDP1,CGA,MSI2,MMP16,NTRK3,LIN28B,ADNP,ZNF773,PAX3,DGKQ,TOE1,PRDM14,TWIST1,VDR,NUP98,HMGA2,POLR2M,TRIM71,PITX1,PIGK,KLF12,HHEX,ZAR1,RSRC1,ZNF503,HIC2,MSX2,MECOM,GP9,UCHL5,HSPA4,SLFN14,HIF1A,RIOX2,NXF1,FOXI2,HOXA2,SIX2,ZNF672,BNC1,CCDC47,CBFA2T3,MRPL36,CD226,GBX2,BCL11A,MYBL2,CENPV,VIM,GEMIN4,LHX9,USP16,SIM1,KCNIP3,HMX1,RWDD1,HAND1,VEGFA,HR,POLR1A,NCOR2,NFE2L3,PIK3R3,RPS15A,ZNF560,MRPS…
All genes included in model	regulation of primary metabolic process	GO:BP	0.00136669	1491	277	129	0.465704	0.0865191	GO:0080090	4771	17565		IDA IBA IEA,IBA,IGI ISS,IBA IEA,ISS IBA,IBA,IEA,ISS IBA IEA,IDA IBA IEA,IBA IEA,IDA IBA IEA,ISS IBA NAS IEA,IDA IBA IEA,IDA,ISS IEA,IDA IMP ISS IBA IEA,IBA IEA,IDA ISS IBA IEA,IBA IEA,IDA IMP IBA IC IEA,IDA IMP IBA IEA,IDA IMP ISS IBA IEA,IDA IBA IEA,ISS IBA IEA,IBA IEA,IDA ISS IEA,IDA IEA,ISS IBA IEA,IDA IBA IEA,IDA IMP IBA TAS IC IEA,IBA TAS IEA,ISS IEA,IMP IBA IEA,ISS,IDA IMP ISS IBA IEA,IDA I…	PITX2,MSI2,EPHA4,EBF2,ZIC2,ZIC5,BDNF,ZBED6,HOXC4,ZNF773,PAX3,IGF2,HOXD8,DISP3,CYP1B1,TWIST1,PRDM14,GATA4,EBF1,FOXA1,HMGA2,NKX2-1,THRA,NKX6-1,PITX1,TRIM71,CDYL,DLX2,KLF12,HHEX,ZNF274,ZAR1,AJUBA,MGAT3,TFAP2A,GATA3,SPON1,TOX,PER1,HIC2,MSX2,OTX2,EMX2,MECOM,HOXB9,PRICKLE1,IGF2BP1,AXIN1,ZNF672,VGLL2,GATA6,FLI1,BNC1,NKX3-2,ZNF518B,ZBTB14,LHX4,GBX2,NEUROG2,INHBB,IRX1,IGF2BP2,EMX1,MYBL2,TBX20,VIM,MED17,TR…
Significant genes	macromolecule biosynthetic process	GO:BP	0.00152717	1762	970	432	0.445361	0.245176	GO:0009059	4771	3221		IDA,IBA,IDA IMP ISS IBA TAS IEA,NAS,IBA,IDA TAS,IDA,IDA IMP IBA IEA,ISS IBA IEA,IBA IEA,IDA IBA IEA,IDA IMP,IMP IBA,IBA IEA,IDA IMP ISS IBA IEA,IDA IMP ISS IBA IEA,IMP IEA,IBA IEA,IDA IMP IBA IEA,IEA,IDA IMP ISS IEA,IBA IEA,IBA TAS NAS IEA,IDA IBA IEA,IDA IMP IBA TAS IC IEA,ISS IBA IEA,IDA IBA IEA,IDA IBA,IBA NAS,IMP ISS IBA IEA,IDA IBA IEA,IPI NAS,IMP,IBA,IDA IBA IEA,IDA IMP IGI IBA TAS IEA,IEA,…	THAP5,LMNB1,TFDP1,CGA,MSI2,MMP16,NTRK3,LIN28B,ADNP,ZNF773,PAX3,DGKQ,TOE1,PRDM14,TWIST1,VDR,NUP98,MGAT4C,HMGA2,POLR2M,TRIM71,PITX1,PIGK,KLF12,HHEX,ZAR1,RSRC1,ZNF503,HIC2,MSX2,MECOM,GP9,UCHL5,HSPA4,SLFN14,HIF1A,RIOX2,NXF1,FOXI2,HOXA2,SIX2,ZNF672,BNC1,CCDC47,CBFA2T3,MRPL36,CD226,GBX2,BCL11A,MYBL2,CENPV,VIM,GEMIN4,LHX9,USP16,SIM1,KCNIP3,HMX1,RWDD1,HAND1,VEGFA,HR,POLR1A,XXYLT1,NCOR2,NFE2L3,PIK3R3,RPS1…
Significant genes	regulation of gene expression	GO:BP	0.00157335	1374	970	349	0.359794	0.254003	GO:0010468	4771	4145		IDA,IBA,IDA ISS IBA TAS IEA,NAS,IBA,IDA,IDA IMP IBA IEA,ISS IBA IEA,IBA IEA,IDA IBA IEA,IDA IMP,IBA IEA,IDA IMP ISS IBA IEA,IDA IMP ISS IBA IEA,IMP IEA,IDA IMP IBA IEA,IDA IMP ISS IEA,IBA IEA,IDA IBA IEA,IDA IMP IBA TAS IC IEA,ISS IEA,IDA IBA,IBA NAS,IMP ISS IBA IEA,IDA IBA IEA,IMP,IDA IBA IEA,IDA IMP IGI IBA TAS IEA,IEA,IBA IEA,IEA,IBA IEA,IBA,IDA IBA,IDA IMP IBA IEA,IEA,IBA IEA,IDA ISS IBA IEA,…	THAP5,LMNB1,TFDP1,CGA,MSI2,NTRK3,LIN28B,ADNP,ZNF773,PAX3,DGKQ,PRDM14,TWIST1,VDR,NUP98,HMGA2,TRIM71,PITX1,KLF12,HHEX,ZAR1,ZNF503,HIC2,MSX2,MECOM,UCHL5,SLFN14,HIF1A,RIOX2,FOXI2,HOXA2,SIX2,ZNF672,BNC1,CBFA2T3,CD226,GBX2,BCL11A,MYBL2,CENPV,VIM,LHX9,USP16,SIM1,KCNIP3,HMX1,HAND1,VEGFA,HR,NCOR2,NFE2L3,PIK3R3,ZNF560,POU4F1,GREM1,PAX9,IRX4,ONECUT2,DLX6,TRMT112,TRIM28,PRDM16,ISL1,DMAP1,EEFSEC,HAND2,ZNF331,…
All genes included in model	positive regulation of nucleobase-containing compound metabolic process	GO:BP	0.00205505	643	277	70	0.252708	0.108865	GO:0045935	4771	11567		IDA,IEA,ISS,IDA IBA,IDA,IBA IEA,IDA,IEA,IDA IMP IEA,IDA ISS IBA IEA,IDA IMP IC IEA,IDA IMP,IDA IMP ISS IEA,IDA IBA IEA,ISS,IEA,IDA,ISS IEA,IEA,IDA IMP,IDA ISS,IDA IMP ISS IBA IEA,ISS IEA,ISS IEA,IDA ISS,IDA IEA,IEA,IDA,IEA,IDA IMP IBA IEA,IDA IMP IEA,IDA,IDA,IEA,IBA,IDA IBA,IEA,IDA NAS,ISS IEA,ISS IEA,ISS IEA,IMP ISS IEA,IEA,TAS,IDA IMP IGI,IMP IEA,IDA IBA IEA,IEA,NAS,IDA IMP IGI,IEA,ISS IEA,IDA …	PITX2,EBF2,ZIC2,HOXC4,PAX3,IGF2,HOXD8,CYP1B1,TWIST1,GATA4,FOXA1,HMGA2,NKX2-1,THRA,NKX6-1,PITX1,TRIM71,DLX2,KLF12,HHEX,TFAP2A,GATA3,TOX,PER1,OTX2,MECOM,HOXB9,IGF2BP1,VGLL2,GATA6,FLI1,BNC1,LHX4,GBX2,NEUROG2,MYBL2,TBX20,MED17,ONECUT1,HOXA11,OSR2,E2F8,PAX5,SQSTM1,VEGFA,HOXD13,LBH,HOXA13,MTA3,WT1,PAX9,GREM1,ONECUT2,HOXA10,ISL1,SIX3,HOXB7,HAND2,KDM3A,LHX2,SIX1,MAF,CREB1,DLX1,RREB1,TBX18,NR2F2,ZNF516,HM…
Significant genes	negative regulation of macromolecule biosynthetic process	GO:BP	0.00287571	663	970	188	0.193814	0.28356	GO:0010558	4771	4194		IDA,IBA,IDA IMP IBA IEA,IEA,IMP,IEA,IDA IMP ISS IEA,IDA IBA IEA,IDA IMP,IDA IMP ISS IEA,IEA,IDA IEA,IDA TAS IC,ISS IEA,IDA IBA,IBA NAS,IMP ISS IEA,IDA,IDA IBA IEA,IMP,IEA,IEA,IDA IMP IBA IEA,IDA,IMP IBA,IMP,ISS,IDA IBA,IMP IBA IEA,IDA IEA,IDA IMP NAS IEA,IMP IBA IEA,IEA,ISS IEA,IEA,IDA,IEA,IDA IBA IEA,IDA ISS,ISS IEA,IDA IBA NAS IEA,IMP,TAS IEA,IDA,IMP,IDA IEA,NAS IEA,IDA IMP ISS IEA,IDA IMP IBA …	THAP5,LMNB1,LIN28B,ADNP,DGKQ,PRDM14,TWIST1,VDR,HMGA2,TRIM71,PITX1,KLF12,HHEX,ZAR1,ZNF503,HIC2,MSX2,MECOM,SLFN14,HIF1A,RIOX2,HOXA2,CBFA2T3,BCL11A,CENPV,VIM,LHX9,KCNIP3,HMX1,HAND1,VEGFA,NCOR2,NFE2L3,POU4F1,GREM1,PAX9,IRX4,TRIM28,PRDM16,ISL1,DMAP1,HAND2,PAWR,GFI1,YAP1,GHRL,MAF,ZBTB7A,CBX4,HOXD9,CDKN1B,MXI1,DLX4,PATZ1,CDYL,TFAP4,DLX2,ZNF274,CDKN2A,AJUBA,GATA3,MARK1,IGF2BP1,IRX2,MYADM,NKX3-2,CPEB4,IGF…
Significant genes	positive regulation of RNA metabolic process	GO:BP	0.00426611	594	970	171	0.176289	0.287879	GO:0051254	4771	13419		IDA IEA,NAS,IDA IMP,IDA,IDA IMP IEA,IDA IMP ISS IBA IEA,IMP IEA,IDA IMP,IDA,IEA,IEA,IDA IMP,IDA IEA,IMP,IDA IMP IGI IEA,IEA,IEA,IDA,IEA,ISS,IDA IBA,IMP ISS IEA,IDA IEA,IDA IMP,ISS IEA,ISS IEA,IEA,IDA IEA,IMP,ISS IEA,IDA ISS IEA,IGI ISS IBA IEA,NAS,IDA ISS IEA,IMP IEA,IDA IEA,IDA IMP IBA IEA,IEA,IDA IEA,IDA,IEA,ISS,IEA,IDA IBA,NAS,ISO IEA,IMP IEA,ISS IEA,IDA,IDA IMP ISS IBA IEA,IEA,IDA ISS,IDA,IDA…	TFDP1,CGA,LIN28B,PAX3,TWIST1,VDR,NUP98,HMGA2,TRIM71,PITX1,KLF12,HHEX,MECOM,UCHL5,HIF1A,HOXA2,SIX2,BNC1,GBX2,BCL11A,MYBL2,USP16,HAND1,VEGFA,POU4F1,GREM1,PAX9,ONECUT2,TRMT112,TRIM28,PRDM16,ISL1,DMAP1,HAND2,KDM3A,FGF1,YAP1,MAF,NPAS4,HLF,HOXD9,FIZ1,PATZ1,HOXC4,YEATS4,ANXA2,TFAP4,DLX2,CDKN2A,GATA3,PAX1,OTX2,IGF2BP1,GDF7,VGLL2,FLI1,ADCYAP1,LHX4,NEUROG2,PTMA,DLX3,ALX1,CHD3,NCOA7,ZNF485,INHBA,NFIC,CELF1,…
All genes included in model	cell fate commitment	GO:BP	0.0046083	123	277	24	0.0866426	0.195122	GO:0045165	4771	11153		IEA,IEA,IBA,IEA,IEA,IEA,IEA,ISS IBA IEA,ISS IEA,IBA IEA,IBA,IEA,ISS IEA,IEA,NAS,ISS,IEA,IDA ISS IBA IEA,IEA,IEA,IBA,IEA,IMP IBA,IMP	EBF2,PRDM14,GATA4,FOXA1,NKX2-1,PITX1,DLX2,GATA3,TOX,GATA6,TBX20,ONECUT1,HOXA11,HOXA13,MTA3,WT1,ONECUT2,ISL1,TLX3,SIX1,WNT2B,DLX1,TBX18,NR2F2
All genes included in model	multicellular organism development	GO:BP	0.00564211	1539	277	130	0.469314	0.0844704	GO:0007275	4771	2788		IMP ISS TAS IC IEA,TAS,IBA,ISS IBA IEA,IBA TAS IEA,IEA,IBA IEA,IDA ISS IBA TAS IEA,IEA,IBA,IBA IEA,IEA,ISS IEA,ISS IEA,NAS IEA,IEA,IDA,ISS IEA,IEA,IMP TAS NAS IEA,IEA,IEA,IDA IMP IEP ISS TAS NAS IEA,IEA,IEA,TAS IEA,IDA IMP ISS,IMP IEP IEA,IEA,ISS IEA,TAS IEA,ISS IEA,ISS TAS IEA,ISS,IDA IMP IEP ISS,IMP ISS IBA IEA,ISS IEA,IEA,IBA TAS IEA,IBA IEA,IEA,IBA TAS NAS IEA,TAS,IDA IGI ISS TAS IEA,IBA IEA,…	PITX2,NINJ2,MSI2,EPHA4,ZIC2,HS3ST3B1,ZIC5,BDNF,ZBED6,AATK,HOXC4,PAX3,IGF2,NGEF,HOXD8,B3GNT2,DISP3,CYP1B1,FRAS1,TWIST1,PRDM14,SLC32A1,GATA4,MAPK11,SPAG9,FOXA1,HMGA2,NKX2-1,THRA,NKX6-1,PITX1,TRIM71,DLX2,HHEX,TFAP2A,GATA3,TOX,PER1,PMP22,SPAG6,DKK2,MSX2,RNF103,OTX2,EMX2,TXNRD1,HOXB9,PRICKLE1,IGF2BP1,CELSR3,AKAP13,BTBD2,AXIN1,GATA6,MYADM,NKX3-2,BMP8A,ZBTB14,LHX4,GBX2,NEUROG2,INHBB,IRX1,PCDHGB6,IGF2BP2…
All genes included in model	tissue development	GO:BP	0.00594998	700	277	73	0.263538	0.104286	GO:0009888	4771	3733		ISS IC,IMP IEA,IEA,IEA,IEA,IEA,ISS IEA,IEA,IMP IEA,IDA IMP ISS TAS NAS IEA,IEA,IMP IEA,IDA IMP,IDA IEP IEA,IEA,ISS IEA,IEA,ISS IEA,IEA,IEA,IDA ISS,IDA IMP ISS IBA IEA,IEA,NAS IEA,IEA,IMP IEA,ISS,IEA,IEA,IDA IBA NAS IEA,IMP,TAS,ISS IEA,IEA,IEA,IEA,IEA,ISS IBA IEA,IEA,IEA,IDA ISS TAS,ISS IEA,IEA,ISS IEA,ISS IEA,IBA,IEA,IDA IMP ISS IEA,IEA,IEA,IEA,IGI IEP ISS,IEA,IMP ISS IEA,IEA,IEA,ISS IEA,ISS,IEA,…	PITX2,EPHA4,EBF2,HS3ST3B1,HOXC4,IGF2,CYP1B1,FRAS1,TWIST1,GATA4,MAPK11,FOXA1,HMGA2,NKX2-1,THRA,NKX6-1,PITX1,TRIM71,DLX2,AJUBA,TFAP2A,GATA3,TOX,MSX2,TXNRD1,PRICKLE1,AKAP13,AXIN1,VGLL2,GATA6,MYADM,BNC1,NKX3-2,BMP8A,GBX2,IRX1,EMX1,TBX20,VIM,ONECUT1,NRG1,HOXA11,SIM1,OSR2,E2F8,POPDC3,PAX5,VEGFA,HOXD13,LBH,HOXA13,WT1,PAX9,GREM1,ONECUT2,DLX6,ISL1,SIX3,HOXB7,HAND2,LHX2,SIX1,WNT2B,KIF26B,GHRL,MAF,COL18A1,C…
Significant genes	regulation of primary metabolic process	GO:BP	0.00607384	1491	970	371	0.382474	0.248826	GO:0080090	4771	17565		IDA,IDA ISS IBA TAS IEA,IDA IBA NAS,IBA,IDA TAS,IDA IMP,IEA,ISS IEA,IBA IEA,IMP,IDA IBA IEA,IDA IMP IGI,IMP,IDA,IBA IEA,IDA IMP ISS IBA IEA,IDA IMP ISS IBA IEA,IMP IEA,IDA IMP IBA IEA,IDA ISS IEA,IBA IEA,IDA IBA IEA,IDA IMP IBA TAS IC IEA,ISS IEA,IBA,IBA NAS,IMP ISS IBA IEA,IDA IBA IEA,IMP ISO IEA,IEA,IDA IMP IGI IBA IC IEA,IEA,IBA IEA,IEA,IBA IEA,IBA,IBA,IDA IBA,IDA IMP IBA IEA,IBA IEA,IDA ISS I…	THAP5,TFDP1,CGA,MSI2,NTRK3,LIN28B,BDNF,ADNP,ZNF773,HTT,PAX3,DGKQ,GABARAP,DISP3,PRDM14,TWIST1,VDR,NUP98,HMGA2,TRIM71,PITX1,KLF12,HHEX,ZAR1,ZNF503,HIC2,MSX2,MECOM,UCHL5,GRIN2A,HIF1A,RIOX2,FOXI2,HOXA2,SIX2,ZNF672,KHK,BNC1,CBFA2T3,GBX2,BCL11A,MYBL2,COPS4,VIM,LHX9,USP16,SIM1,KCNIP3,HMX1,HAND1,VEGFA,HR,PDGFC,NCOR2,NFE2L3,RAP1A,PIK3R3,ZNF560,POU4F1,GREM1,PAX9,IRX4,ONECUT2,DLX6,TRMT112,TRIM28,PRDM16,ISL1…
All genes included in model	anatomical structure development	GO:BP	0.00613395	1865	277	150	0.541516	0.080429	GO:0048856	4771	12931		TAS NAS,IMP ISS IBA TAS IC IEA,TAS IEA,IBA IEA,IMP ISS IBA IEA,IEA,IBA TAS IEA,IEA,IBA IEA,IDA ISS IBA TAS IEA,ISS IEA,IBA,IBA IEA,TAS IEA,ISS IBA TAS IEA,IBA,ISS IEA,NAS IEA,IEA,IDA,ISS IEA,IBA IEA,IMP TAS NAS IEA,IEA,IEA,IDA IMP IEP ISS TAS NAS IEA,TAS IEA,IEA,IMP IBA TAS IEA,IDA IMP ISS,IDA IMP IEP IEA,IEA,ISS TAS IEA,IBA TAS IEA,ISS IEA,ISS IEA,ISS TAS IEA,ISS,ISS IEA,IEA,IDA IMP IEP ISS,IDA …	CACNA1H,PITX2,NINJ2,MSI2,EPHA4,EBF2,ZIC2,HS3ST3B1,ZIC5,BDNF,ZBED6,AATK,HOXC4,PAX3,IGF2,XKR6,NGEF,HOXD8,B3GNT2,DISP3,CYP1B1,FRAS1,TWIST1,PRDM14,SLC32A1,GATA4,MAPK11,SPAG9,FOXA1,HMGA2,NKX2-1,THRA,NKX6-1,PITX1,TRIM71,CDYL,DLX2,HHEX,ZAR1,AJUBA,TFAP2A,GATA3,TOX,PER1,PMP22,SPAG6,DKK2,ARHGAP18,MSX2,RNF103,OTX2,EMX2,MECOM,TXNRD1,HOXB9,PRICKLE1,IGF2BP1,CELSR3,AKAP13,BTBD2,AXIN1,VGLL2,GATA6,MYADM,FLI1,BNC1…
Significant genes	negative regulation of biosynthetic process	GO:BP	0.00691777	683	970	191	0.196907	0.279649	GO:0009890	4771	3735		IDA,IBA,IDA IMP IBA IEA,IEA,IMP,IEA,IDA IMP ISS IEA,IDA IBA IEA,IDA IMP,IDA IMP ISS IEA,IEA,IDA IEA,IDA TAS IC,ISS IEA,IDA IBA,IBA NAS,IMP ISS IEA,IDA,IDA IBA IEA,IMP,IEA,IEA,IDA IMP IBA IEA,IDA,IMP IBA,IMP,ISS,IDA IBA,IMP IBA IEA,IDA IEA,IDA IMP NAS IEA,IMP IBA IEA,IEA,ISS IEA,IEA,IDA,IEA,IDA IBA IEA,IDA ISS,ISS IEA,IDA IBA NAS IEA,IMP,TAS IEA,IDA IC,IMP,IDA IEA,NAS IEA,IDA IMP ISS IEA,IDA IMP I…	THAP5,LMNB1,LIN28B,ADNP,DGKQ,PRDM14,TWIST1,VDR,HMGA2,TRIM71,PITX1,KLF12,HHEX,ZAR1,ZNF503,HIC2,MSX2,MECOM,SLFN14,HIF1A,RIOX2,HOXA2,CBFA2T3,BCL11A,CENPV,VIM,LHX9,KCNIP3,HMX1,HAND1,VEGFA,NCOR2,NFE2L3,POU4F1,GREM1,PAX9,IRX4,TRIM28,PRDM16,ISL1,DMAP1,HAND2,PAWR,GFI1,YAP1,GHRL,MAF,ZBTB7A,CBX4,HOXD9,CDKN1B,MXI1,DLX4,PATZ1,CDYL,TFAP4,DLX2,ZNF274,CDKN2A,AJUBA,GATA3,MARK1,IGF2BP1,IRX2,MYADM,NKX3-2,CPEB4,IGF…
All genes included in model	tissue morphogenesis	GO:BP	0.00776248	247	277	36	0.129964	0.145749	GO:0048729	4771	12819		IEA,IEA,IEA,IEA,ISS,IEA,IMP,IEP,IEA,IEA,ISS,ISS IEA,IEA,IEA,IMP IEA,IEA,IEA,IEA,ISS IBA IEA,IDA,ISS IEA,IDA IMP ISS IEA,IEA,IEA,IGI,IEA,ISS IEA,ISS,IEA,IEA,IEA,ISS IEA,IEA,IEA,IMP,IBA	EPHA4,HS3ST3B1,FRAS1,TWIST1,GATA4,FOXA1,HMGA2,NKX2-1,TRIM71,AJUBA,TFAP2A,GATA3,MSX2,TXNRD1,PRICKLE1,AXIN1,GBX2,IRX1,TBX20,NRG1,HOXA11,VEGFA,HOXD13,HOXA13,WT1,GREM1,ISL1,SIX3,HOXB7,HAND2,LHX2,SIX1,WNT2B,KIF26B,RREB1,TBX18
All genes included in model	endocrine system development	GO:BP	0.00797323	60	277	16	0.0577617	0.266667	GO:0035270	4771	8868		TAS,IEA,IMP IEP IEA,IEA,ISS IEA,IEA,IEA,IEA,IEA,IEA,IGI ISS,IEA,IEA,ISS,ISS IEA,IEA	PITX2,CYP1B1,NKX2-1,THRA,NKX6-1,PITX1,GATA3,GATA6,INHBB,ONECUT1,WT1,ONECUT2,ISL1,SIX3,SIX1,CREB1
All genes included in model	anterior/posterior pattern specification	GO:BP	0.00983044	101	277	21	0.0758123	0.207921	GO:0009952	4771	3775		IBA IEA,NAS IEA,ISS,ISS,IEA,ISS,IEA,IBA IEA,IEA,IEA,IEA,IEA,ISS,IBA,IEA,IBA IEA,IBA IEA,IEA,ISS IBA,IEA,IBA IEA	HOXC4,HOXD8,GATA4,HHEX,MSX2,OTX2,EMX2,HOXB9,PRICKLE1,GBX2,HOXA11,HOXD13,WT1,HES4,HOXA10,HOXB7,BHLHE40,WNT2B,TBX18,NR2F2,HOXD9
Significant genes	regulation of macromolecule biosynthetic process	GO:BP	0.0111578	1405	970	351	0.361856	0.249822	GO:0010556	4771	4192		IDA,IBA,IDA ISS IBA TAS IEA,NAS,IBA,IDA,IDA IMP IBA IEA,ISS IBA IEA,IBA IEA,IDA IBA IEA,IDA IMP,IBA IEA,IDA IMP ISS IBA IEA,IDA IMP ISS IBA IEA,IMP IEA,IDA IMP IBA IEA,IDA IMP ISS IEA,IBA IEA,IDA IBA IEA,IDA IMP IBA TAS IC IEA,ISS IEA,IDA IBA,IBA NAS,IMP ISS IBA IEA,IDA IBA IEA,IMP,IDA IBA IEA,IDA IMP IGI IBA TAS IEA,IEA,IBA IEA,IEA,IBA IEA,IBA,IDA IBA,IDA IMP IBA IEA,IEA,IBA IEA,IDA ISS IBA IEA,…	THAP5,LMNB1,TFDP1,CGA,MSI2,NTRK3,LIN28B,ADNP,ZNF773,PAX3,DGKQ,PRDM14,TWIST1,VDR,NUP98,HMGA2,TRIM71,PITX1,KLF12,HHEX,ZAR1,ZNF503,HIC2,MSX2,MECOM,UCHL5,SLFN14,HIF1A,RIOX2,FOXI2,HOXA2,SIX2,ZNF672,BNC1,CBFA2T3,CD226,GBX2,BCL11A,MYBL2,CENPV,VIM,LHX9,USP16,SIM1,KCNIP3,HMX1,HAND1,VEGFA,HR,NCOR2,NFE2L3,PIK3R3,ZNF560,POU4F1,GREM1,PAX9,IRX4,ONECUT2,DLX6,TRMT112,TRIM28,PRDM16,ISL1,DMAP1,EEFSEC,HAND2,ZNF331,…
All genes included in model	animal organ development	GO:BP	0.0114953	1051	277	97	0.350181	0.0922931	GO:0048513	4771	12631		NAS,IMP ISS TAS IEA,IMP IEA,IEA,TAS,IEA,IBA,IBA IEA,TAS IEA,ISS IEA,IEA,ISS IEA,IEA,IMP TAS IEA,IEA,IMP IEP ISS TAS NAS IEA,IEA,IMP IEA,IDA IMP,IDA IMP IEP IEA,IEA,ISS TAS IEA,IEA,ISS TAS IEA,IDA IMP IEP ISS,IDA IMP ISS IBA IEA,ISS IEA,IEA,TAS NAS IEA,TAS,IBA IEA,IBA IEA,IDA IEA,IEA,ISS,IEA,IDA IMP IEP NAS IEA,TAS IEA,ISS IEA,IEA,IEA,IEA,IEA,IBA,NAS IEA,IEA,IBA IEA,IMP ISS IBA IEA,IEA,IEA,IDA ISS…	CACNA1H,PITX2,EPHA4,EBF2,ZIC2,HS3ST3B1,AATK,HOXC4,PAX3,IGF2,HOXD8,CYP1B1,FRAS1,TWIST1,SLC32A1,GATA4,MAPK11,FOXA1,HMGA2,NKX2-1,THRA,NKX6-1,PITX1,DLX2,TFAP2A,GATA3,TOX,PER1,MSX2,OTX2,EMX2,HOXB9,PRICKLE1,IGF2BP1,AKAP13,VGLL2,GATA6,FLI1,NKX3-2,BMP8A,ZBTB14,LHX4,GBX2,NEUROG2,INHBB,IRX1,EMX1,TBX20,VIM,ONECUT1,NRG1,HOXA11,LHX9,SIM1,OSR2,E2F8,POPDC3,PAX5,INA,SDK1,VEGFA,LY6H,HOXD13,LBH,HOXA13,SPHK1,WT1,PA…
Significant genes	anterior/posterior pattern specification	GO:BP	0.0119466	101	970	43	0.0443299	0.425743	GO:0009952	4771	3775		ISS,IEA,IEA,ISS IEA,IEA,IBA IEA,IBA IEA,IEA,ISS,ISS,IBA,IEA,IEA,IBA IEA,ISS IBA,NAS IEA,IEA,IBA IEA,ISS IEA,IBA,TAS,IEA,IBA,IEA,IEA,ISS IBA IEA,IBA IEA,IEA,IEA,IEA,ISS,IMP,IEA,IBA IEA,IBA IEA,IDA,IEA,IEA,IBA IEA,IEA,IBA IEA,IEA,IEA	HHEX,MSX2,HOXA2,SIX2,GBX2,HOXD9,HOXC4,PAX1,OTX2,WT1,LEFTY1,PRICKLE1,LEF1,HOXB5,TBX18,HOXD8,BMP4,HOXA3,KDM2B,MESP2,PBX3,FOXF1,HES4,HOXA10,AXIN2,CDX2,BHLHE40,WNT2B,MEOX2,NR2F2,GATA4,TBX3,EMX2,HOXB9,HOXC5,FZD5,NEUROD1,HOXA11,HOXA7,HOXD13,HOXB7,BARX1,RNF2
Significant genes	positive regulation of DNA-templated transcription	GO:BP	0.0119513	564	970	162	0.16701	0.287234	GO:0045893	4771	11529		IDA IEA,NAS,IDA,IDA IMP IEA,IDA IMP ISS IBA IEA,IEA,IDA IMP,IEA,IEA,IDA IMP,IDA IEA,IMP,IDA IMP IGI IEA,IEA,IEA,IDA,IEA,ISS,IDA IBA,IMP ISS IEA,IDA IEA,IDA IMP,ISS IEA,ISS IEA,IEA,IDA IEA,ISS IEA,IDA ISS IEA,IGI ISS IBA IEA,NAS,IDA ISS IEA,IMP IEA,IDA IEA,IDA IMP IBA IEA,IEA,IDA IEA,IDA,IEA,ISS,IEA,IDA IBA,NAS,ISO IEA,IMP IEA,ISS IEA,IDA,IDA IMP ISS IBA IEA,IEA,IDA ISS,IDA,IEA,IDA IMP IEA,IDA,IDA…	TFDP1,CGA,PAX3,TWIST1,VDR,NUP98,HMGA2,PITX1,KLF12,HHEX,MECOM,UCHL5,HIF1A,HOXA2,SIX2,BNC1,GBX2,BCL11A,MYBL2,USP16,HAND1,VEGFA,POU4F1,GREM1,PAX9,ONECUT2,TRIM28,PRDM16,ISL1,DMAP1,HAND2,KDM3A,FGF1,YAP1,MAF,NPAS4,HLF,HOXD9,FIZ1,PATZ1,HOXC4,YEATS4,ANXA2,TFAP4,DLX2,CDKN2A,GATA3,PAX1,OTX2,GDF7,VGLL2,FLI1,ADCYAP1,LHX4,NEUROG2,PTMA,DLX3,ALX1,CHD3,NCOA7,ZNF485,INHBA,NFIC,ZNF267,LBH,WT1,HMGB2,NR1H2,NR2F1,RPS…
Significant genes	positive regulation of RNA biosynthetic process	GO:BP	0.0119513	564	970	162	0.16701	0.287234	GO:1902680	4771	22130		IDA IEA,NAS,IDA,IDA IMP IEA,IDA IMP ISS IBA IEA,IEA,IDA IMP,IEA,IEA,IDA IMP,IDA IEA,IMP,IDA IMP IGI IEA,IEA,IEA,IDA,IEA,ISS,IDA IBA,IMP ISS IEA,IDA IEA,IDA IMP,ISS IEA,ISS IEA,IEA,IDA IEA,ISS IEA,IDA ISS IEA,IGI ISS IBA IEA,NAS,IDA ISS IEA,IMP IEA,IDA IEA,IDA IMP IBA IEA,IEA,IDA IEA,IDA,IEA,ISS,IEA,IDA IBA,NAS,ISO IEA,IMP IEA,ISS IEA,IDA,IDA IMP ISS IBA IEA,IEA,IDA ISS,IDA,IEA,IDA IMP IEA,IDA,IDA…	TFDP1,CGA,PAX3,TWIST1,VDR,NUP98,HMGA2,PITX1,KLF12,HHEX,MECOM,UCHL5,HIF1A,HOXA2,SIX2,BNC1,GBX2,BCL11A,MYBL2,USP16,HAND1,VEGFA,POU4F1,GREM1,PAX9,ONECUT2,TRIM28,PRDM16,ISL1,DMAP1,HAND2,KDM3A,FGF1,YAP1,MAF,NPAS4,HLF,HOXD9,FIZ1,PATZ1,HOXC4,YEATS4,ANXA2,TFAP4,DLX2,CDKN2A,GATA3,PAX1,OTX2,GDF7,VGLL2,FLI1,ADCYAP1,LHX4,NEUROG2,PTMA,DLX3,ALX1,CHD3,NCOA7,ZNF485,INHBA,NFIC,ZNF267,LBH,WT1,HMGB2,NR1H2,NR2F1,RPS…
All genes included in model	positive regulation of macromolecule biosynthetic process	GO:BP	0.014584	798	277	79	0.285199	0.0989975	GO:0010557	4771	4193		IDA,IEA,ISS,IDA IBA,IDA,ISS IBA IEA,IDA,ISS IEA,IDA IMP IEA,IDA ISS IBA IEA,IMP,IDA IMP IC IEA,IDA IMP,IDA IMP ISS IEA,IDA IBA IEA,ISS,IEA,ISS IEA,IEA,IDA IMP,ISS,IDA ISS,IDA IMP ISS IBA IEA,IEA,ISS IEA,ISS IEA,IDA ISS,IDA IEA,IEA,IDA IBA,IEA,IDA IMP IBA IEA,IDA IMP IEA,IDA,IDA,IEA,IBA,IEA,IDA IBA,IDA IBA,IEA,IEA,IDA NAS,ISS IEA,ISS IEA,ISS IEA,IMP,IEA,TAS,IDA IMP IGI,IMP IEA,IDA IBA IEA,IEA,NAS,…	PITX2,EBF2,ZIC2,HOXC4,PAX3,IGF2,HOXD8,CYP1B1,TWIST1,GATA4,MAPK11,FOXA1,HMGA2,NKX2-1,THRA,NKX6-1,PITX1,DLX2,KLF12,HHEX,ZAR1,TFAP2A,GATA3,SPON1,TOX,PER1,OTX2,MECOM,HOXB9,IGF2BP1,VGLL2,GATA6,FLI1,BNC1,LHX4,GBX2,NEUROG2,IRX1,IGF2BP2,MYBL2,TBX20,VIM,MED17,ONECUT1,HOXA11,OSR2,E2F8,PAX5,SQSTM1,VEGFA,HOXD13,LBH,HOXA13,MTA3,SPHK1,WT1,PAX9,GREM1,ONECUT2,HOXA10,ISL1,SIX3,HOXB7,HAND2,KDM3A,PAWR,IGF2BP3,LHX2,…
All genes included in model	gland development	GO:BP	0.0152437	200	277	31	0.111913	0.155	GO:0048732	4771	12822		TAS,IEA,IEA,IEA,IMP IEP IEA,IEA,IEA,IDA IEA,IEA,IEA,IDA IEA,IEA,IEA,TAS,IEA,ISS IEA,ISS IEA,IEA,IEA,IEA,IGI ISS,IEA,IEA,IEA,ISS,ISS IEA,ISS IEA,IEA,IEA,IMP,IEA	PITX2,IGF2,CYP1B1,FOXA1,NKX2-1,THRA,PITX1,GATA3,MSX2,HOXB9,GATA6,INHBB,ONECUT1,NRG1,HOXA11,E2F8,VEGFA,HOXD13,LBH,HOXA13,WT1,ONECUT2,HOXA10,ISL1,SIX3,HAND2,SIX1,BAAT,CREB1,RREB1,HOXD9
All genes included in model	gene expression	GO:BP	0.0173424	1646	277	135	0.487365	0.082017	GO:0010467	4771	4144		IDA IBA IEA,IBA,IBA,ISS,IBA IEA,ISS IBA,IBA,ISS IBA IEA,IDA IBA IEA,IBA IEA,IDA IBA IEA,IBA IEA,ISS IBA TAS NAS IEA,IDA IBA IEA,ISS IEA,IDA IMP ISS IBA IEA,IBA IEA,IDA ISS IBA IEA,IMP,IBA IEA,IDA IMP IBA IC IEA,IDA IMP IBA IEA,IDA IMP ISS IBA IEA,IDA IBA IEA,ISS IBA IEA,IBA IEA,IDA IMP ISS IEA,ISS IEA,ISS IBA IEA,IDA IBA IEA,IDA IMP IBA TAS IC IEA,IBA TAS IEA,ISS IBA IEA,IDA IBA IEA,IMP IBA IEA,I…	PITX2,LMNB1,MSI2,EPHA4,EBF2,ZIC2,ZIC5,ZBED6,HOXC4,ZNF773,PAX3,DIDO1,IGF2,HOXD8,CYP1B1,TWIST1,PRDM14,GATA4,MAPK11,EBF1,FOXA1,HMGA2,NKX2-1,THRA,NKX6-1,PITX1,TRIM71,CDYL,DLX2,KLF12,HHEX,ZNF274,ZAR1,RSRC1,AJUBA,TFAP2A,GATA3,SPON1,TOX,PER1,HIC2,MSX2,OTX2,EMX2,MECOM,HOXB9,PRICKLE1,IGF2BP1,AXIN1,NXF1,ZNF672,VGLL2,GATA6,MYADM,FLI1,BNC1,NKX3-2,ZNF518B,MRPL36,ZBTB14,LHX4,GBX2,NEUROG2,INHBB,IRX1,IGF2BP2,EMX…
All genes included in model	macromolecule biosynthetic process	GO:BP	0.0190715	1762	277	142	0.512635	0.0805902	GO:0009059	4771	3221		IDA IBA IEA,IBA,IBA,ISS,IBA IEA,ISS IBA,IDA TAS IEA,IBA,ISS IBA IEA,IDA IBA IEA,IBA IEA,IDA IBA IEA,IBA IEA,ISS IBA TAS NAS IEA,IDA IBA IEA,IDA IBA TAS IEA,ISS IEA,IDA IMP ISS IBA IEA,IBA IEA,IDA ISS IBA IEA,IMP TAS,IMP,IBA IEA,IDA IMP IBA IC IEA,IDA IMP IBA IEA,IDA IMP ISS IBA IEA,IDA IBA IEA,ISS IBA IEA,IBA IEA,IDA IMP ISS IEA,ISS IEA,ISS IBA IEA,IDA IBA IEA,IDA IMP IBA TAS IC IEA,IBA TAS IEA,I…	PITX2,LMNB1,MSI2,EPHA4,EBF2,ZIC2,HS3ST3B1,ZIC5,ZBED6,HOXC4,ZNF773,PAX3,DIDO1,IGF2,HOXD8,B3GNT2,CYP1B1,TWIST1,PRDM14,GATA4,SLC35D2,MAPK11,EBF1,FOXA1,HMGA2,NKX2-1,THRA,NKX6-1,PITX1,TRIM71,CDYL,DLX2,KLF12,HHEX,ZNF274,ZAR1,RSRC1,AJUBA,MGAT3,TFAP2A,GATA3,SPON1,TOX,PER1,HIC2,MSX2,OTX2,EMX2,MECOM,HOXB9,PRICKLE1,IGF2BP1,AXIN1,NXF1,ZNF672,VGLL2,GATA6,MYADM,FLI1,BNC1,NKX3-2,ZNF518B,MRPL36,ZBTB14,LHX4,GBX2,…
Significant genes	embryo development	GO:BP	0.0206704	398	970	121	0.124742	0.30402	GO:0009790	4771	3662		IEA,IEA,IMP TAS IEA,IMP,ISS,ISS IEA,IEA,IBA IEA,IEA,ISO IEA,IEA,IEA,ISS IEA,IEA,IEP ISS IEA,ISS IEA,IMP,IEA,IEA,IEA,ISS IEA,IEA,IEA,IBA,IEP IEA,ISS,IBA IEA,ISS,IMP,IBA IEA,IEA,ISS IBA IEA,IEA,ISS,IEA,IMP IGI,IEA,IEA,IDA IBA,IEA,IEA,IEA,IBA IEA,IDA IEA,NAS,ISS,IMP ISS NAS IEA,IEA,IMP IEA,IEA,IEA,ISS IEA,IEA,IEA,IEA,ISS IBA,IEA,IBA,IEA,NAS,IEA,IDA ISS IEA,IBA IEA,IMP ISS,ISS IEA,IEA,IBA,IBA,IMP IEA…	MMP16,PRDM14,TWIST1,HMGA2,MYO3A,TRIM71,PITX1,MSX2,B9D1,UCHL5,HIF1A,HOXA2,SIX2,GBX2,HAND1,VEGFA,STRA6,GREM1,DLX6,TRIM28,ISL1,HAND2,YAP1,DUSP4,LAMA3,NDRG4,HOXD9,HPN,ITGA5,HOXC4,DLX2,GATA3,PAX1,OTX2,TXNRD1,PHLDB2,GDF7,IRX2,MYADM,NKX3-2,SP8,EMX1,ALX1,INHBA,CELF1,WT1,GSC,MYO7A,PRICKLE1,CC2D2A,LHX2,SIX1,LEF1,HOXB5,RIPOR2,TBX18,KCNQ1,MEIS2,ZBED6,HOXD8,FGF10,BMP4,HOXA3,TFAP2A,KDM2B,IRX1,MESP2,PBX3,FOXF1,…
All genes included in model	nervous system development	GO:BP	0.0219598	919	277	87	0.314079	0.0946681	GO:0007399	4771	2884		TAS IC,TAS,IBA,ISS IBA IEA,IBA TAS IEA,IBA IEA,IDA ISS IBA TAS IEA,IBA,IEA,ISS IEA,IEA,IDA,IEA,IEA,IEA,IEA,TAS IEA,IMP IEP IEA,IEA,IEA,ISS IEA,ISS TAS IEA,ISS,ISS IEA,ISS IEA,IBA TAS IEA,IBA IEA,TAS,IDA IGI TAS,IBA IEA,IMP IEA,IBA IEA,ISS,IBA,IBA IEA,IBA TAS IEA,IBA IEA,IEA,IBA,IEA,IBA,IEA,IBA IEA,ISS IEA,IEA,TAS,IEA,IBA TAS IEA,ISS IBA,TAS IEA,ISS IEA,IBA IEA,IEA,HEP IEA,ISS IBA IEA,ISS TAS IEA,…	PITX2,NINJ2,MSI2,EPHA4,ZIC2,ZIC5,BDNF,AATK,PAX3,NGEF,B3GNT2,DISP3,CYP1B1,TWIST1,SLC32A1,SPAG9,FOXA1,NKX2-1,NKX6-1,PITX1,TRIM71,DLX2,TFAP2A,GATA3,TOX,PMP22,SPAG6,RNF103,OTX2,EMX2,PRICKLE1,IGF2BP1,CELSR3,BTBD2,LHX4,GBX2,NEUROG2,INHBB,IRX1,PCDHGB6,IGF2BP2,PCDHGA6,EMX1,TBX20,VIM,TRIM3,ONECUT1,NRG1,LHX9,SIM1,B4GALT6,ANKRD27,PAX5,INA,SDK1,VEGFA,LY6H,SPHK1,HES4,ONECUT2,DLX6,EFNA5,IGSF11,AVPR1A,ISL1,SIX3…
Significant genes	positive regulation of nucleobase-containing compound metabolic process	GO:BP	0.0270236	643	970	179	0.184536	0.278383	GO:0045935	4771	11567		IDA IEA,NAS,IDA IMP,IDA,IDA IMP IEA,IDA IMP ISS IBA IEA,IMP IEA,IDA IMP,IDA,IEA,IEA,IDA IMP,IDA IEA,IMP ISO IEA,IDA IMP IGI IC IEA,IEA,IEA,IDA,IEA,ISS,IDA IBA,IMP ISS IEA,IDA IEA,IDA IMP IGI,ISS IEA,ISS IEA,IEA,IDA IEA,IMP,IDA ISS IEA,IDA ISS IEA,IGI ISS IBA IEA,IDA NAS,IDA ISS IEA,IMP IEA,IDA IEA,IDA IMP IBA IEA,IEA,IDA IEA,IDA,IEA,TAS,ISS,IEA,IDA IBA,IDA NAS,ISO IEA,IEA,IMP IEA,ISS IEA,IDA,IDA …	TFDP1,CGA,LIN28B,PAX3,TWIST1,VDR,NUP98,HMGA2,TRIM71,PITX1,KLF12,HHEX,MECOM,UCHL5,HIF1A,HOXA2,SIX2,BNC1,GBX2,BCL11A,MYBL2,USP16,HAND1,VEGFA,POU4F1,GREM1,PAX9,ONECUT2,TRMT112,TRIM28,PRDM16,ISL1,DMAP1,HAND2,KDM3A,FGF1,YAP1,MAF,NPAS4,HLF,HOXD9,CDKN1B,FIZ1,PATZ1,HOXC4,YEATS4,ANXA2,CYP1B1,TFAP4,DLX2,CDKN2A,GATA3,PAX1,OTX2,NVL,IGF2BP1,GDF7,VGLL2,FLI1,ADCYAP1,LHX4,NEUROG2,PTMA,DLX3,ALX1,CHD3,NCOA7,ZNF485…
All genes included in model	positive regulation of biosynthetic process	GO:BP	0.0323358	827	277	80	0.288809	0.0967352	GO:0009891	4771	3736		IDA,IEA,ISS,IDA IBA,IDA,ISS IBA IEA,IDA,ISS IEA,IDA IMP IEA,IDA ISS IBA IEA,IMP,IDA IMP IC IEA,IDA IMP,IDA IMP ISS IEA,IDA IBA IEA,ISS,IEA,ISS IEA,IEA,IDA IMP,ISS,IDA ISS,IDA IMP ISS IBA IEA,IEA,ISS IEA,ISS IEA,IDA ISS,IDA IEA,IEA,IDA IBA,IEA,IDA IMP IBA IEA,IDA IMP IEA,IDA,IDA,IEA,IBA,IEA,IDA IBA,IDA IBA,IEA,IMP IEA,IDA NAS,ISS IEA,ISS IEA,ISS IEA,IMP,IEA,TAS,IDA IMP IGI,IMP IEA,IDA IBA IEA,IEA,…	PITX2,EBF2,ZIC2,HOXC4,PAX3,IGF2,HOXD8,CYP1B1,TWIST1,GATA4,MAPK11,FOXA1,HMGA2,NKX2-1,THRA,NKX6-1,PITX1,DLX2,KLF12,HHEX,ZAR1,TFAP2A,GATA3,SPON1,TOX,PER1,OTX2,MECOM,HOXB9,IGF2BP1,VGLL2,GATA6,FLI1,BNC1,LHX4,GBX2,NEUROG2,IRX1,IGF2BP2,MYBL2,TBX20,VIM,MED17,ONECUT1,HOXA11,OSR2,E2F8,PAX5,SQSTM1,VEGFA,HOXD13,LBH,HOXA13,MTA3,SPHK1,WT1,PAX9,GREM1,ONECUT2,HOXA10,AVPR1A,ISL1,SIX3,HOXB7,HAND2,KDM3A,PAWR,IGF2BP…
Significant genes	regulation of biosynthetic process	GO:BP	0.0328476	1455	970	359	0.370103	0.246735	GO:0009889	4771	3734		IDA,IBA,IDA ISS IBA TAS IEA,IDA IBA NAS,IBA,IDA,IDA IMP IBA IEA,ISS IBA IEA,IBA IEA,IDA IBA IEA,IDA IMP,IBA IEA,IDA IMP ISS IBA IEA,IDA IMP ISS IBA IEA,IMP IEA,IDA IMP IBA IEA,IDA IMP ISS IEA,IBA IEA,IDA IBA IEA,IDA IMP IBA TAS IC IEA,ISS IEA,IDA IBA,IBA NAS,IMP ISS IBA IEA,IDA IBA IEA,IMP,IDA IBA IEA,IDA IMP IGI IBA TAS IEA,IEA,IBA IEA,IEA,IBA IEA,IBA,IDA IBA,IDA IMP IBA IEA,IEA,IBA IEA,IDA ISS …	THAP5,LMNB1,TFDP1,CGA,MSI2,NTRK3,LIN28B,ADNP,ZNF773,PAX3,DGKQ,PRDM14,TWIST1,VDR,NUP98,HMGA2,TRIM71,PITX1,KLF12,HHEX,ZAR1,ZNF503,HIC2,MSX2,MECOM,UCHL5,SLFN14,HIF1A,RIOX2,FOXI2,HOXA2,SIX2,ZNF672,BNC1,CBFA2T3,CD226,GBX2,BCL11A,MYBL2,CENPV,VIM,LHX9,USP16,SIM1,KCNIP3,HMX1,HAND1,VEGFA,HR,NCOR2,NFE2L3,PIK3R3,ZNF560,POU4F1,GREM1,PAX9,IRX4,ONECUT2,DLX6,TRMT112,NOSIP,TRIM28,PRDM16,ISL1,DMAP1,EEFSEC,HAND2,Z…
Significant genes	regulation of macromolecule metabolic process	GO:BP	0.0448813	1609	970	391	0.403093	0.243008	GO:0060255	4771	14264		IDA,IBA,IDA ISS IBA TAS IEA,NAS,IBA,IDA TAS,IDA IMP IBA IEA,IEA,ISS IBA IEA,IBA IEA,IMP,IDA IBA IEA,IDA IMP IGI,IMP,IBA IEA,IDA IMP ISS IBA IEA,IDA IMP ISS IBA IEA,IMP IEA,IDA IMP IBA IEA,IDA IMP ISS IEA,IBA IEA,IDA IBA IEA,IDA IMP IBA TAS IC IEA,ISS IEA,IDA IBA,IBA NAS,IMP ISS IBA IEA,IDA IBA IEA,IMP ISO IEA,IDA IBA IEA,IEA,IDA IMP IGI IBA TAS IEA,IEA,IBA IEA,IEA,IBA IEA,IBA,IBA,IDA IBA,IDA IMP …	THAP5,LMNB1,TFDP1,CGA,MSI2,NTRK3,LIN28B,BDNF,ADNP,ZNF773,HTT,PAX3,DGKQ,GABARAP,PRDM14,TWIST1,VDR,NUP98,HMGA2,TRIM71,PITX1,KLF12,HHEX,ZAR1,ZNF503,HIC2,MSX2,MECOM,UCHL5,SLFN14,GRIN2A,HIF1A,RIOX2,FOXI2,HOXA2,SIX2,ZNF672,KHK,BNC1,CBFA2T3,CD226,GBX2,BCL11A,MYBL2,CENPV,COPS4,VIM,LHX9,USP16,SIM1,KCNIP3,HMX1,HAND1,VEGFA,HR,OPTN,PDGFC,NCOR2,NFE2L3,RAP1A,PIK3R3,ZNF560,POU4F1,GREM1,PAX9,IRX4,ONECUT2,DLX6,TR…
All genes included in model	epithelium development	GO:BP	0.0491554	433	277	50	0.180505	0.115473	GO:0060429	4771	14416		ISS IC,IEA,IEA,IEA,IEA,IDA ISS,IEA,IEP IEA,IEA,ISS IEA,ISS IEA,IEA,ISS,IDA ISS IBA IEA,IEA,IMP IEA,IDA IBA IEA,IMP,IEA,IEA,IEA,IEA,ISS IBA IEA,IEA,IEA,IDA,ISS IEA,IEA,ISS IEA,IDA IMP ISS IEA,IEA,IEA,IEA,IGI IEP ISS,IEA,IEA,IEA,ISS,IEA,IEA,IEA,ISS IEA,IEA,IEA,IBA IEA,IBA,IEA,IMP,ISS IBA,IMP	PITX2,EPHA4,HS3ST3B1,FRAS1,TWIST1,GATA4,FOXA1,NKX2-1,THRA,NKX6-1,TRIM71,AJUBA,TFAP2A,GATA3,MSX2,PRICKLE1,GATA6,MYADM,NKX3-2,GBX2,IRX1,EMX1,TBX20,VIM,ONECUT1,NRG1,HOXA11,SIM1,E2F8,VEGFA,HOXD13,LBH,HOXA13,WT1,GREM1,ONECUT2,DLX6,SIX3,HOXB7,HAND2,LHX2,SIX1,WNT2B,KIF26B,MAF,COL18A1,CREB1,RREB1,TBX18,NR2F2
All genes included in model	chromatin	GO:CC	1.48773e-09	444	277	67	0.241877	0.150901	GO:0000785	4771	89		ISA,ISA,ISA,ISA,ISA,ISA,ISA,ISA,ISA,ISA,IDA IEA,ISA,ISA,ISA,ISA,ISA,ISA,ISA,ISA,IDA ISA,ISA,ISA,ISA,ISA,ISA,ISA,ISA,ISA,ISA,ISA,ISA,ISA,ISA IBA,ISA,ISA,ISA,ISA,ISA,ISA,ISA,ISA,ISA,IDA IBA NAS,ISA,ISA,ISA,ISA,ISA,ISA IEA,ISA,ISA,IDA,ISA,IBA,IEA,ISA,ISA,ISA,ISA,ISA,ISA TAS,IDA ISA IEA,ISA,ISA IBA,ISA,ISA,IDA	PITX2,EBF2,ZBED6,HOXC4,PAX3,HOXD8,TWIST1,GATA4,EBF1,FOXA1,HMGA2,NKX2-1,THRA,NKX6-1,PITX1,DLX2,KLF12,HHEX,TFAP2A,GATA3,MSX2,OTX2,EMX2,HOXB9,GATA6,FLI1,NKX3-2,LHX4,GBX2,NEUROG2,IRX1,EMX1,TBX20,ONECUT1,LHX9,SIM1,E2F8,HMX1,PAX5,SATB1,HOXD13,HOXA13,MTA3,PAX9,HES4,ONECUT2,HOXA10,DLX6,ISL1,SIX3,HOXB7,HAND2,TLX3,KDM3A,PAWR,BHLHE40,LHX2,SIX1,FOXP2,HOXD1,MAF,CREB1,DLX1,TBX18,HMX2,HOXD9,CCND2
Significant genes	chromatin	GO:CC	1.67706e-09	444	970	155	0.159794	0.349099	GO:0000785	4771	89		IDA,ISA,ISA,ISA,ISA,IDA ISA,IDA IEA,ISA,ISA,ISA,ISA,IDA IEA,IDA ISA IEA,ISA,ISA,ISA,ISA,IDA,ISA,ISA,ISA,ISA,IBA,IDA IBA IEA,ISA,ISA IEA,ISA,ISA,ISA,ISA,IEA,ISA IEA,IDA IBA NAS IEA,IDA,IBA,IEA,ISA TAS,ISA,ISA,ISA,ISA,ISA,ISS IEA,ISA,IDA IBA NAS,ISA,IDA,ISA,IDA,IDA ISA,ISA,ISA,ISA,ISA,ISA,ISA,ISA,ISA,ISA,ISA,ISA,IDA IPI IBA NAS IEA,IEA,ISA,ISS IEA,ISA,ISA,ISA,ISA,ISA,ISA,IBA,ISA,IDA ISA IEA,ISA,ISA…	THAP5,TFDP1,ADNP,PAX3,TWIST1,VDR,HMGA2,PITX1,KLF12,HHEX,MSX2,UCHL5,HIF1A,FOXI2,HOXA2,SIX2,GBX2,BCL11A,LHX9,SIM1,HMX1,HAND1,HR,NCOR2,NFE2L3,POU4F1,PAX9,IRX4,ONECUT2,DLX6,TRIM28,ISL1,DMAP1,HAND2,KDM3A,PAWR,MAF,NPAS4,HLF,HOXD9,MXI1,DLX4,FIZ1,HOXC4,YEATS4,TFAP4,SPHK2,DLX2,CDKN2A,GATA3,PAX1,OTX2,IRX2,FLI1,NKX3-2,LHX4,SP8,NEUROG2,EMX1,DLX3,ALX1,CHD3,MSH6,NFIC,HMGB2,NR1H2,GSC,TLX3,NFIB,LHX2,SIX1,LEF1,HO…
Significant genes	chromosome	GO:CC	6.88079e-08	564	970	181	0.186598	0.320922	GO:0005694	4771	279		IDA,ISA,ISA IEA,ISA,ISA,IDA ISA,IDA,IDA ISS IEA,ISA,ISA,ISA,IDA,ISA,IDA IEA,IDA ISA IEA,ISA,ISA,ISA,ISA,IDA IEA,IDA IBA IEA,ISA,ISA,ISA,ISA,IBA,ISS IEA,IDA IBA IEA,ISA,ISA IEA,ISA,ISA,ISA,ISA,IEA,ISA IEA,IDA IBA NAS IEA,IDA,IBA,IEA,ISA TAS,ISA,ISA,ISS IEA,ISA,ISA,ISA,ISS IEA,ISA,IDA IBA NAS,IDA IEA,ISS,ISS IEA,ISA,IDA,ISA,IDA,IDA ISA,ISA,ISA,ISA,ISA,ISA,ISA,ISA,ISA,IDA ISA,IDA IPI IBA NAS IEA,ISA…	THAP5,TFDP1,ADNP,PAX3,TWIST1,VDR,NUP98,HMGA2,PITX1,KLF12,HHEX,TP53TG5,MSX2,UCHL5,HIF1A,FOXI2,HOXA2,SIX2,GBX2,BCL11A,CENPV,LHX9,SIM1,HMX1,HAND1,HR,POLR1A,NCOR2,NFE2L3,POU4F1,PAX9,IRX4,ONECUT2,DLX6,TRIM28,ISL1,DMAP1,HAND2,KDM3A,PAWR,MAF,NPAS4,HLF,ZBTB7A,HOXD9,MXI1,DLX4,FIZ1,HOXC4,YEATS4,MPHOSPH10,ARPC3,CDYL,TFAP4,SPHK2,DLX2,CDKN2A,GATA3,PAX1,OTX2,IRX2,FLI1,NKX3-2,LHX4,SP8,NEUROG2,EMX1,NUF2,DLX3,ALX…
All genes included in model	chromosome	GO:CC	2.5672e-07	564	277	73	0.263538	0.129433	GO:0005694	4771	279		ISA,ISA,ISA,ISA,ISA,IEA,ISA,ISA,ISA,ISA,ISA,IDA ISS IEA,ISA,ISA,ISA,ISA,ISS IEA,ISA,ISA,ISA,ISA,IDA ISA,IDA,ISA,ISA,ISA,ISA,ISA,ISA,ISA,ISA,ISA,ISA,ISA,IDA ISA,ISA IBA,ISA,ISA,ISA,ISA,ISA,ISA,ISA,ISA,IDA ISA,IDA IBA NAS,ISA,ISA,ISA,ISA,ISA,ISA IEA,ISA,ISA,IDA,ISA,IBA,IEA,ISA,ISA,ISA,ISA,ISA,ISA TAS,IDA IEA,IDA ISA IEA,ISS IBA IEA,ISA,ISA IBA,ISA,ISA,IDA,IDA IC	PITX2,EBF2,ZBED6,HOXC4,PAX3,ZFR,HOXD8,TWIST1,GATA4,EBF1,FOXA1,HMGA2,NKX2-1,THRA,NKX6-1,PITX1,CDYL,DLX2,KLF12,HHEX,TFAP2A,GATA3,TP53TG5,MSX2,OTX2,EMX2,HOXB9,GATA6,FLI1,NKX3-2,LHX4,GBX2,NEUROG2,IRX1,EMX1,TBX20,ONECUT1,LHX9,SIM1,E2F8,HMX1,PAX5,SATB1,HOXD13,HOXA13,MTA3,PAX9,HES4,ONECUT2,HOXA10,DLX6,ISL1,SIX3,HOXB7,HAND2,TLX3,KDM3A,PAWR,BHLHE40,LHX2,SIX1,FOXP2,HOXD1,MAF,SLFN11,CREB1,C14orf39,DLX1,TBX1…
Significant genes	nucleus	GO:CC	0.00135463	1995	970	481	0.495876	0.241103	GO:0005634	4771	238		IDA IBA IEA,IDA IMP HDA IBA TAS IEA,IDA IPI ISS IBA TAS IEA,IDA IBA IEA,IDA IBA IEA,IBA IEA,IDA IMP IEA,IDA TAS IEA,IDA ISS IEA,IDA IBA IEA,ISS IEA,IDA IBA TAS IEA,IDA TAS IEA,IDA IPI ISS IBA TAS IEA,IDA IBA TAS NAS IEA,IDA HDA ISS IBA TAS IEA,IEA,IDA IBA IEA,IDA IPI IBA IEA,IDA IBA IEA,IDA IEA,IDA IEA,ISS IBA IEA,IBA IEA,IDA HDA IEA,IDA IBA IEA,IEA,IDA IBA IEA,IDA IBA TAS IEA,IDA,IEA,IEA,IDA TAS…	THAP5,LMNB1,TFDP1,LIN28B,ADNP,ZNF773,HTT,PAX3,DGKQ,TOE1,DISP3,PRDM14,TWIST1,VDR,NUP98,HMGA2,SLC22A3,FAM76B,POLR2M,PITX1,KLF12,HHEX,RSRC1,ZNF503,TP53TG5,HIC2,KCTD15,MSX2,MECOM,SLC3A2,CABLES1,RMDN3,UCHL5,HSPA4,SLFN14,AKAP13,HIF1A,RIOX2,NXF1,FOXI2,HOXA2,SIX2,ZNF672,BNC1,FAM110A,CBFA2T3,HNMT,MRPL36,GBX2,BCL11A,CEPT1,MYBL2,DNAJC8,CENPV,COPS4,VIM,GEMIN4,FGF14,LHX9,USP16,SIM1,KCNIP3,HMX1,DSP,HAND1,VEGFA…
Significant genes	transcription regulator complex	GO:CC	0.048902	195	970	68	0.0701031	0.348718	GO:0005667	4771	257		IDA IPI ISS IEA,IDA,IDA IPI ISS,IEA,IEA,IDA,IEA,IBA,IDA,IDA,IPI,IEA,ISS IBA IEA,ISS,ISS IEA,IDA,IDA IPI IEA,IPI ISS,IEA,IPI,IDA,EXP IEA,ISS IEA,IBA IEA,IDA IPI IBA NAS IEA,IPI ISS IBA,IEA,ISS IBA IEA,IDA IPI IBA IEA,IDA IPI ISO IBA IEA,ISS,IPI,IDA IBA,IPI IEA,IDA IBA IEA,IDA IBA IEA,IPI IBA IEA,IDA IPI IBA,IDA IBA,IEA,TAS,IMP,IDA IBA NAS,IEA,IBA,IEA,IEA,IDA IPI ISS,IDA,IDA IPI IBA,ISS IEA,IBA,IDA…	TFDP1,ADNP,VDR,PITX1,MSX2,HIF1A,RIOX2,SIX2,HAND1,NCOR2,NFE2L3,POU4F1,TRIM28,PRDM16,HAND2,GFI1,YAP1,MAF,NPAS4,HLF,MXI1,ANXA2,TFAP4,AJUBA,CHD3,NR1H2,GSC,SIX1,LEF1,CREB1,TBX18,IRF9,DRAP1,NKX2-1,GTF3C5,MNAT1,MED25,MED17,TLE3,PBX3,FOXF1,FLYWCH1,MTA3,HOXA10,SIX3,DMBX1,CDX2,TCF4,PITX2,MED23,WWOX,ATF7IP2,GATA4,THRA,ASCL1,RUNX2,POU4F2,HOXB9,GATA6,DR1,MAFK,NFATC4,NEUROD1,HOXA11,E2F8,SUPT3H,HDAC9,ING2
All genes included in model	sequence-specific double-stranded DNA binding	GO:MF	1.82087e-18	500	277	87	0.314079	0.174	GO:1990837	4771	10110		IDA IBA,IEA,IBA IEA,IBA,IDA IBA,ISS IEA,IDA IBA,IBA,IDA IBA,IDA IBA,IDA IBA IEA,IBA IEA,IDA IGI IBA IEA,IBA,IDA IBA IEA,IDA,IDA IMP ISS IBA IEA,IDA IBA IEA,IBA IEA,IDA IBA IEA,IDA ISS IBA IEA,IDA IBA IEA,IDA IBA TAS,IDA IBA,IDA IBA,IDA IBA IEA,IDA IBA IEA,IBA,IDA ISS IBA IEA,IDA IBA IEA,IDA IBA,IBA,IDA IBA IEA,IDA IBA IEA,IDA IEA,IDA,IDA IBA IEA,IBA,IDA IBA IEA,IDA IBA IEA,IDA IBA IEA,IDA ISS IBA…	PITX2,LMNB1,EBF2,ZIC2,ZIC5,ZBED6,HOXC4,ZNF773,PAX3,HOXD8,TWIST1,PRDM14,GATA4,EBF1,FOXA1,HMGA2,NKX2-1,THRA,NKX6-1,PITX1,DLX2,KLF12,HHEX,ZNF274,TFAP2A,GATA3,PER1,HIC2,MSX2,OTX2,EMX2,MECOM,HOXB9,GATA6,FLI1,BNC1,NKX3-2,ZNF518B,ZBTB14,LHX4,GBX2,NEUROG2,IRX1,EMX1,MYBL2,TBX20,ONECUT1,HOXA11,LHX9,SIM1,OSR2,KCNIP3,E2F8,HMX1,PAX5,SATB1,MBNL2,HOXD13,HOXA13,WT1,PAX9,HES4,ZSCAN18,ONECUT2,HOXA10,DLX6,ISL1,SIX3…
All genes included in model	RNA polymerase II transcription regulatory region sequence-specific DNA binding	GO:MF	4.57572e-18	455	277	82	0.296029	0.18022	GO:0000977	4771	114		IBA,IBA IEA,IBA,IBA,IDA IBA,IBA,IBA,IDA IBA,IDA IBA IEA,IBA IEA,IDA IGI IBA,IBA,IDA IBA IEA,IDA,IDA ISS IBA IEA,IBA IEA,IBA IEA,IBA IEA,IBA IEA,IDA IBA IEA,IDA IBA,IBA,IDA IBA,IDA IBA IEA,IDA,IBA,IBA IEA,IDA IBA IEA,IBA,IBA,IBA IEA,IBA IEA,IEA,IBA IEA,IBA,IBA IEA,IBA IEA,IBA IEA,ISS IBA,IBA,IBA,IDA IBA,IDA IBA IEA,IBA IEA,IBA,IBA,IBA,ISS IBA IEA,IDA IBA IEA,IDA IBA IEA,IBA IEA,IBA IEA,IDA IBA,IBA…	PITX2,EBF2,ZIC2,ZIC5,HOXC4,ZNF773,PAX3,HOXD8,TWIST1,PRDM14,GATA4,EBF1,FOXA1,HMGA2,NKX2-1,THRA,NKX6-1,PITX1,DLX2,KLF12,HHEX,ZNF274,TFAP2A,GATA3,PER1,HIC2,MSX2,OTX2,EMX2,MECOM,HOXB9,GATA6,FLI1,NKX3-2,ZNF518B,ZBTB14,LHX4,GBX2,NEUROG2,IRX1,EMX1,MYBL2,TBX20,ONECUT1,HOXA11,LHX9,SIM1,OSR2,KCNIP3,E2F8,HMX1,PAX5,SATB1,HOXD13,HOXA13,WT1,PAX9,HES4,ZSCAN18,ONECUT2,HOXA10,DLX6,ISL1,SIX3,HOXB7,HAND2,TLX3,GFI1,…
All genes included in model	sequence-specific DNA binding	GO:MF	7.53969e-18	531	277	89	0.3213	0.167608	GO:0043565	4771	5280		IDA IBA,IEA,IBA IEA,IBA,IDA IBA,ISS IEA,IDA IBA,IBA,IDA IBA,IDA IBA,IDA IBA IEA,IBA IEA,IDA IGI ISS IBA IEA,IBA,IDA IBA IEA,IDA,IDA IMP ISS IBA IEA,IDA IBA IEA,IBA IEA,IDA IBA IEA,IDA ISS IBA IEA,IDA IBA IEA,IDA IBA TAS,IDA IBA,IDA IMP IBA,IDA IBA IEA,IDA IBA IEA,IBA,IDA ISS IBA IEA,IDA IBA IEA,IDA IBA,IBA,IDA IBA IEA,IBA,IDA IBA IEA,IDA IEA,IDA,IDA IBA IEA,IBA,IDA IBA IEA,IDA IBA IEA,IDA IBA IEA…	PITX2,LMNB1,EBF2,ZIC2,ZIC5,ZBED6,HOXC4,ZNF773,PAX3,HOXD8,TWIST1,PRDM14,GATA4,EBF1,FOXA1,HMGA2,NKX2-1,THRA,NKX6-1,PITX1,DLX2,KLF12,HHEX,ZNF274,TFAP2A,GATA3,PER1,HIC2,MSX2,OTX2,EMX2,MECOM,HOXB9,ZNF672,GATA6,FLI1,BNC1,NKX3-2,ZNF518B,ZBTB14,LHX4,GBX2,NEUROG2,IRX1,EMX1,MYBL2,TBX20,ONECUT1,HOXA11,LHX9,SIM1,OSR2,KCNIP3,E2F8,HMX1,PAX5,SATB1,MBNL2,HOXD13,HOXA13,MTA3,WT1,PAX9,HES4,ZSCAN18,ONECUT2,HOXA10,DL…
All genes included in model	double-stranded DNA binding	GO:MF	1.35253e-17	514	277	87	0.314079	0.169261	GO:0003690	4771	320		IDA IBA,IEA,IBA IEA,IBA,IDA IBA,ISS IEA,IDA IBA,IBA,IDA IBA,IDA IBA,IDA IBA IEA,IBA IEA,IDA IGI IBA IEA,IBA,IDA IBA IEA,IDA,IDA IMP ISS IBA IEA,IDA IBA IEA,IBA IEA,IDA IBA IEA,IDA ISS IBA IEA,IDA IBA IEA,IDA IBA TAS,IDA IBA,IDA IBA,IDA IBA IEA,IDA IBA IEA,IBA,IDA ISS IBA IEA,IDA IBA IEA,IDA IBA,IBA,IDA IBA IEA,IDA IBA IEA,IDA IEA,IDA,IDA IBA IEA,IBA,IDA IBA IEA,IDA IBA IEA,IDA IBA IEA,IDA ISS IBA…	PITX2,LMNB1,EBF2,ZIC2,ZIC5,ZBED6,HOXC4,ZNF773,PAX3,HOXD8,TWIST1,PRDM14,GATA4,EBF1,FOXA1,HMGA2,NKX2-1,THRA,NKX6-1,PITX1,DLX2,KLF12,HHEX,ZNF274,TFAP2A,GATA3,PER1,HIC2,MSX2,OTX2,EMX2,MECOM,HOXB9,GATA6,FLI1,BNC1,NKX3-2,ZNF518B,ZBTB14,LHX4,GBX2,NEUROG2,IRX1,EMX1,MYBL2,TBX20,ONECUT1,HOXA11,LHX9,SIM1,OSR2,KCNIP3,E2F8,HMX1,PAX5,SATB1,MBNL2,HOXD13,HOXA13,WT1,PAX9,HES4,ZSCAN18,ONECUT2,HOXA10,DLX6,ISL1,SIX3…
All genes included in model	transcription cis-regulatory region binding	GO:MF	1.63903e-17	484	277	84	0.303249	0.173554	GO:0000976	4771	113		IDA IBA,IBA IEA,IBA,IBA,ISS IEA,IDA IBA,IBA,IBA,IDA IBA,IDA IBA IEA,IBA IEA,IDA IGI IBA IEA,IBA,IDA IBA IEA,IDA,IDA IMP ISS IBA IEA,IDA IBA IEA,IBA IEA,IBA IEA,ISS IBA IEA,IDA IBA IEA,IDA IBA TAS,IBA,IDA IBA,IDA IBA IEA,IDA IBA IEA,IBA,ISS IBA IEA,IDA IBA IEA,IBA,IBA,IBA IEA,IDA IBA IEA,IDA IEA,IBA IEA,IBA,IDA IBA IEA,IBA IEA,IBA IEA,ISS IBA,IBA,IBA,IDA IBA,IDA IBA IEA,IBA IEA,IBA,IBA,IBA,ISS IBA…	PITX2,EBF2,ZIC2,ZIC5,ZBED6,HOXC4,ZNF773,PAX3,HOXD8,TWIST1,PRDM14,GATA4,EBF1,FOXA1,HMGA2,NKX2-1,THRA,NKX6-1,PITX1,DLX2,KLF12,HHEX,ZNF274,TFAP2A,GATA3,PER1,HIC2,MSX2,OTX2,EMX2,MECOM,HOXB9,GATA6,FLI1,NKX3-2,ZNF518B,ZBTB14,LHX4,GBX2,NEUROG2,IRX1,EMX1,MYBL2,TBX20,ONECUT1,HOXA11,LHX9,SIM1,OSR2,KCNIP3,E2F8,HMX1,PAX5,SATB1,HOXD13,HOXA13,WT1,PAX9,HES4,ZSCAN18,ONECUT2,HOXA10,DLX6,ISL1,SIX3,HOXB7,HAND2,TLX3…
All genes included in model	transcription regulatory region nucleic acid binding	GO:MF	1.63903e-17	484	277	84	0.303249	0.173554	GO:0001067	4771	141		IDA IBA,IBA IEA,IBA,IBA,ISS IEA,IDA IBA,IBA,IBA,IDA IBA,IDA IBA IEA,IBA IEA,IDA IGI IBA IEA,IBA,IDA IBA IEA,IDA,IDA IMP ISS IBA IEA,IDA IBA IEA,IBA IEA,IBA IEA,ISS IBA IEA,IDA IBA IEA,IDA IBA TAS,IBA,IDA IBA,IDA IBA IEA,IDA IBA IEA,IBA,ISS IBA IEA,IDA IBA IEA,IBA,IBA,IBA IEA,IDA IBA IEA,IDA IEA,IBA IEA,IBA,IDA IBA IEA,IBA IEA,IBA IEA,ISS IBA,IBA,IBA,IDA IBA,IDA IBA IEA,IBA IEA,IBA,IBA,IBA,ISS IBA…	PITX2,EBF2,ZIC2,ZIC5,ZBED6,HOXC4,ZNF773,PAX3,HOXD8,TWIST1,PRDM14,GATA4,EBF1,FOXA1,HMGA2,NKX2-1,THRA,NKX6-1,PITX1,DLX2,KLF12,HHEX,ZNF274,TFAP2A,GATA3,PER1,HIC2,MSX2,OTX2,EMX2,MECOM,HOXB9,GATA6,FLI1,NKX3-2,ZNF518B,ZBTB14,LHX4,GBX2,NEUROG2,IRX1,EMX1,MYBL2,TBX20,ONECUT1,HOXA11,LHX9,SIM1,OSR2,KCNIP3,E2F8,HMX1,PAX5,SATB1,HOXD13,HOXA13,WT1,PAX9,HES4,ZSCAN18,ONECUT2,HOXA10,DLX6,ISL1,SIX3,HOXB7,HAND2,TLX3…
All genes included in model	DNA-binding transcription factor activity, RNA polymerase II-specific	GO:MF	2.46378e-17	456	277	81	0.292419	0.177632	GO:0000981	4771	117		IDA ISA IBA IEA,ISA IBA IEA,IBA,IBA,ISS ISA IEA,IDA ISA IBA IEA,IBA,ISA IBA IEA,IDA ISA IBA IEA,IDA ISA IBA IEA,IDA IGI ISA IBA IEA,ISA IBA,ISS ISA IBA IC,ISA IBA IEA,IDA ISA IBA IEA,ISA IBA IEA,ISA IBA IEA,ISA IBA IEA,IDA ISA IBA IEA,IDA IMP ISA IEA,IBA,IDA ISA IBA,IDA IMP ISA IBA IEA,IBA,ISS ISA IBA IEA,IDA ISA IBA IEA,ISA IBA IEA,IBA,ISA IEA,IBA,IMP ISA IBA IEA,ISA IBA IEA,ISA IBA IEA,IBA,IBA …	PITX2,EBF2,ZIC2,ZIC5,ZBED6,HOXC4,ZNF773,PAX3,HOXD8,TWIST1,GATA4,EBF1,FOXA1,NKX2-1,THRA,NKX6-1,PITX1,DLX2,KLF12,HHEX,ZNF274,TFAP2A,GATA3,HIC2,MSX2,OTX2,EMX2,MECOM,HOXB9,ZNF672,GATA6,FLI1,NKX3-2,ZNF518B,ZBTB14,LHX4,GBX2,NEUROG2,IRX1,EMX1,MYBL2,TBX20,ONECUT1,HOXA11,LHX9,SIM1,OSR2,KCNIP3,E2F8,HMX1,PAX5,SATB1,HOXD13,HOXA13,WT1,PAX9,HES4,ZSCAN18,ONECUT2,HOXA10,DLX6,ISL1,SIX3,HOXB7,HAND2,TLX3,GFI1,BHLHE…
All genes included in model	DNA-binding transcription factor activity	GO:MF	3.21178e-17	468	277	82	0.296029	0.175214	GO:0003700	4771	326		IDA ISA IBA IEA,ISA IBA IEA,ISS IBA,IBA,ISS ISA IEA,IDA ISA IBA IEA,IBA,ISA IBA TAS IEA,IDA ISA IBA IEA,IDA ISA IBA IEA,IDA IGI ISA IBA IEA,ISA IBA IEA,ISS ISA IBA TAS IC IEA,IDA IMP ISA IBA IEA,IDA ISA IBA IEA,ISA IBA IEA,ISS ISA IBA IEA,ISA IBA TAS IEA,IDA ISA IBA IEA,IDA IMP ISA IEA,IBA,IDA ISA IBA IEA,IDA IMP ISA IBA TAS IEA,IBA,ISS ISA IBA IEA,IDA ISA IBA IEA,ISA IBA IEA,IDA IBA IEA,ISA IBA …	PITX2,EBF2,ZIC2,ZIC5,ZBED6,HOXC4,ZNF773,PAX3,HOXD8,TWIST1,GATA4,EBF1,FOXA1,NKX2-1,THRA,NKX6-1,PITX1,DLX2,KLF12,HHEX,ZNF274,TFAP2A,GATA3,HIC2,MSX2,OTX2,EMX2,MECOM,HOXB9,ZNF672,GATA6,FLI1,BNC1,NKX3-2,ZNF518B,ZBTB14,LHX4,GBX2,NEUROG2,IRX1,EMX1,MYBL2,TBX20,ONECUT1,HOXA11,LHX9,SIM1,OSR2,KCNIP3,E2F8,HMX1,PAX5,SATB1,HOXD13,HOXA13,WT1,PAX9,HES4,ZSCAN18,ONECUT2,HOXA10,DLX6,ISL1,SIX3,HOXB7,HAND2,TLX3,GFI1,…
All genes included in model	transcription regulator activity	GO:MF	4.18271e-16	617	277	94	0.33935	0.15235	GO:0140110	4771	9303		IDA ISA IBA IEA,ISA IBA IEA,ISS IBA,IBA,IBA,ISS ISA IEA,IDA ISA IBA IEA,IBA,ISA IBA TAS IEA,IDA ISA IBA IEA,IDA ISA IBA IEA,IDA IGI ISA IBA IEA,ISA IBA IEA,ISS ISA IBA TAS IC IEA,IDA IBA,IDA IMP ISA IBA IEA,IDA ISA IBA IEA,ISA IBA IEA,ISS ISA IBA IEA,IMP IBA,ISA IBA TAS IEA,IDA ISA IBA IEA,IDA IMP ISA IEA,IBA,IDA IBA IEA,IDA ISA IBA IEA,IDA IMP ISA IBA TAS IEA,IBA,ISS ISA IBA IEA,IDA ISA IBA IEA,…	PITX2,EBF2,ZIC2,ZIC5,TCERG1L,ZBED6,HOXC4,ZNF773,PAX3,HOXD8,TWIST1,GATA4,EBF1,FOXA1,HMGA2,NKX2-1,THRA,NKX6-1,PITX1,CDYL,DLX2,KLF12,HHEX,ZNF274,AJUBA,TFAP2A,GATA3,HIC2,MSX2,OTX2,EMX2,MECOM,HOXB9,ZNF672,VGLL2,GATA6,FLI1,BNC1,NKX3-2,ZNF518B,ZBTB14,LHX4,GBX2,NEUROG2,IRX1,EMX1,MYBL2,TBX20,MED17,ONECUT1,NRG1,HOXA11,LHX9,SIM1,OSR2,KCNIP3,E2F8,HMX1,PAX5,SATB1,HOXD13,HOXA13,MTA3,WT1,PAX9,SFMBT1,HES4,ZSCAN1…
All genes included in model	RNA polymerase II cis-regulatory region sequence-specific DNA binding	GO:MF	1.95434e-14	410	277	72	0.259928	0.17561	GO:0000978	4771	115		IBA,IBA IEA,IBA,IBA,IDA IBA,IBA,IBA,IDA IEA,IDA IBA,IBA,IDA IBA IEA,IDA,ISS IBA IEA,IBA IEA,IBA IEA,IBA IEA,IBA,IDA IBA,IDA IBA,IBA,IDA,IDA IBA IEA,IDA,IBA,IEA,IDA IBA IEA,IBA,IBA,IBA,IBA IEA,IEA,IBA IEA,IBA IEA,ISS IBA,IBA,IBA,IDA IBA,IBA IEA,IBA IEA,IBA,IDA IBA IEA,IDA IBA IEA,IBA IEA,IBA,IBA IEA,IBA IEA,IDA IBA,IBA IEA,IBA,IBA,IDA IBA IEA,IDA IBA,IBA,IDA,IDA IBA,IDA IBA,IDA ISS IEA,IBA,IBA,IDA…	PITX2,EBF2,ZIC2,ZIC5,HOXC4,ZNF773,PAX3,TWIST1,GATA4,EBF1,FOXA1,HMGA2,NKX2-1,THRA,NKX6-1,PITX1,DLX2,KLF12,HHEX,ZNF274,TFAP2A,GATA3,PER1,HIC2,MSX2,OTX2,EMX2,MECOM,HOXB9,GATA6,FLI1,NKX3-2,ZBTB14,NEUROG2,IRX1,EMX1,MYBL2,TBX20,ONECUT1,HOXA11,KCNIP3,E2F8,PAX5,SATB1,HOXD13,HOXA13,WT1,PAX9,HES4,ZSCAN18,ONECUT2,HOXA10,DLX6,ISL1,SIX3,HOXB7,HAND2,TLX3,GFI1,BHLHE40,LHX2,SIX1,FOXP2,HOXD1,MAF,CREB1,DLX1,RREB1,…
Significant genes	transcription regulator activity	GO:MF	6.11324e-14	617	970	212	0.218557	0.343598	GO:0140110	4771	9303		IDA ISA IBA TAS IEA,ISS ISA IEA,IBA,ISA IBA TAS IEA,IDA ISA IBA IEA,IDA IMP ISA IBA IEA,IMP,IDA IBA,IEA,ISS ISA IBA IEA,IDA ISA IBA IEA,IDA IMP ISA IEA,IBA,ISS ISA IBA IEA,IDA IBA IEA,IDA IPI IMP ISA IBA IEA,IEA,ISA IBA IEA,ISA IEA,ISA IBA NAS IEA,IBA,IDA,IBA TAS IEA,ISA IBA TAS IEA,IDA IBA IEA,IDA IBA,ISA IBA IEA,IDA IEA,ISA IBA TAS IEA,IDA IBA IEA,ISA IBA IEA,IDA ISS ISA IBA IEA,IBA,IDA IMP IBA…	TFDP1,ADNP,ZNF773,PAX3,TWIST1,VDR,NUP98,HMGA2,POLR2M,PITX1,KLF12,HHEX,HIC2,MSX2,MECOM,HIF1A,RIOX2,FOXI2,HOXA2,SIX2,ZNF672,BNC1,CBFA2T3,GBX2,BCL11A,MYBL2,LHX9,USP16,SIM1,KCNIP3,HMX1,HAND1,HR,NCOR2,NFE2L3,ZNF560,POU4F1,PAX9,IRX4,ONECUT2,DLX6,TRIM28,PRDM16,ISL1,DMAP1,HAND2,ZNF331,KDM3A,PAWR,GFI1,ZNF582,YAP1,MAF,NPAS4,HLF,ZBTB7A,CBX4,HOXD9,MXI1,DLX4,ZIC5,FIZ1,PATZ1,HOXC4,CDYL,TFAP4,DLX2,ZNF274,AJUBA,…
Significant genes	double-stranded DNA binding	GO:MF	6.57822e-14	514	970	185	0.190722	0.359922	GO:0003690	4771	320		IEA,IDA IBA IEA,IDA,ISS IEA,IBA,IDA IBA,IBA IEA,IDA IBA IEA,IDA IBA IEA,IDA,IDA IBA IEA,IDA IBA IEA,IDA IBA TAS,IBA,IDA ISS IBA IEA,IBA,IDA IMP IBA IEA,IBA,IDA IEA,IDA IBA IEA,IDA,IDA IBA IEA,IDA IBA IEA,IDA IBA,IDA IBA,IBA,IDA IBA IEA,IDA IBA IEA,IDA IBA,IBA IEA,IBA,IDA ISS IBA IEA,IDA IBA IEA,IBA,IDA IBA IEA,IDA IBA,IDA IBA,IDA IBA IEA,IDA ISS IBA IEA,IBA,IDA IBA,IBA,IDA IEA,IDA IBA,IDA IBA IEA…	LMNB1,TFDP1,LIN28B,ADNP,ZNF773,PAX3,PRDM14,TWIST1,VDR,HMGA2,PITX1,KLF12,HHEX,HIC2,MSX2,MECOM,HIF1A,FOXI2,HOXA2,SIX2,BNC1,GBX2,BCL11A,MYBL2,LHX9,SIM1,KCNIP3,HMX1,HAND1,NFE2L3,ZNF560,POU4F1,PAX9,IRX4,ONECUT2,DLX6,PRDM16,ISL1,HAND2,ZNF331,GFI1,ZNF582,YAP1,MAF,NPAS4,HLF,ZBTB7A,CBX4,HOXD9,MXI1,DLX4,ZIC5,PATZ1,HOXC4,TFAP4,DLX2,ZNF274,GATA3,PAX1,OTX2,IRX2,FLI1,NKX3-2,ZNF518B,LHX4,SP8,NEUROG2,EMX1,DLX3,A…
All genes included in model	cis-regulatory region sequence-specific DNA binding	GO:MF	8.17037e-14	420	277	72	0.259928	0.171429	GO:0000987	4771	118		IBA,IBA IEA,IBA,IBA,IDA IBA,IBA,IBA,IDA IEA,IDA IBA IEA,IBA,IDA IBA IEA,IDA,ISS IBA IEA,IBA IEA,IBA IEA,IBA IEA,IBA,IDA IBA,IDA IBA,IBA,IDA,IDA IBA IEA,IDA,IBA,IEA,IDA IBA IEA,IBA,IBA,IBA,IBA IEA,IEA,IBA IEA,IBA IEA,ISS IBA,IBA,IBA,IDA IBA,IBA IEA,IBA IEA,IBA,IDA IBA IEA,IDA IBA IEA,IBA IEA,IBA,IBA IEA,IBA IEA,IDA IBA,IBA IEA,IBA,IBA,IDA IBA IEA,IDA IBA,IBA,IDA IBA,IDA IBA,IDA IBA,IDA ISS IEA,IBA…	PITX2,EBF2,ZIC2,ZIC5,HOXC4,ZNF773,PAX3,TWIST1,GATA4,EBF1,FOXA1,HMGA2,NKX2-1,THRA,NKX6-1,PITX1,DLX2,KLF12,HHEX,ZNF274,TFAP2A,GATA3,PER1,HIC2,MSX2,OTX2,EMX2,MECOM,HOXB9,GATA6,FLI1,NKX3-2,ZBTB14,NEUROG2,IRX1,EMX1,MYBL2,TBX20,ONECUT1,HOXA11,KCNIP3,E2F8,PAX5,SATB1,HOXD13,HOXA13,WT1,PAX9,HES4,ZSCAN18,ONECUT2,HOXA10,DLX6,ISL1,SIX3,HOXB7,HAND2,TLX3,GFI1,BHLHE40,LHX2,SIX1,FOXP2,HOXD1,MAF,CREB1,DLX1,RREB1,…
Significant genes	sequence-specific double-stranded DNA binding	GO:MF	8.45629e-14	500	970	181	0.186598	0.362	GO:1990837	4771	10110		IEA,IDA IBA IEA,IDA,ISS IEA,IBA,IDA IBA,IBA IEA,IDA IBA IEA,IDA IBA IEA,IDA,IDA IBA IEA,IDA IBA IEA,IDA IBA TAS,IBA,IDA ISS IBA IEA,IBA,IDA IMP IBA IEA,IBA,IDA IEA,IDA IBA IEA,IDA,IDA IBA IEA,IDA IBA IEA,IDA IBA,IDA IBA,IBA,IDA IBA IEA,IDA IBA IEA,IDA IBA,IBA IEA,IBA,IDA ISS IBA IEA,IDA IBA IEA,IBA,IDA IBA IEA,IDA IBA,IDA IBA,IDA IBA IEA,IDA ISS IBA IEA,IBA,IDA IBA,IBA,IDA IEA,IDA IBA,IDA IBA IEA…	LMNB1,TFDP1,LIN28B,ADNP,ZNF773,PAX3,PRDM14,TWIST1,VDR,HMGA2,PITX1,KLF12,HHEX,HIC2,MSX2,MECOM,HIF1A,FOXI2,HOXA2,SIX2,BNC1,GBX2,BCL11A,MYBL2,LHX9,SIM1,KCNIP3,HMX1,HAND1,NFE2L3,ZNF560,POU4F1,PAX9,IRX4,ONECUT2,DLX6,PRDM16,ISL1,HAND2,ZNF331,GFI1,ZNF582,YAP1,MAF,NPAS4,HLF,ZBTB7A,CBX4,HOXD9,MXI1,DLX4,ZIC5,PATZ1,HOXC4,TFAP4,DLX2,ZNF274,GATA3,PAX1,OTX2,IRX2,FLI1,NKX3-2,ZNF518B,LHX4,SP8,NEUROG2,EMX1,DLX3,A…
Significant genes	transcription cis-regulatory region binding	GO:MF	4.16505e-13	484	970	175	0.180412	0.36157	GO:0000976	4771	113		IDA IBA IEA,ISS IEA,IBA,IBA,IBA IEA,IDA IBA IEA,IDA IBA IEA,IDA,IBA IEA,IDA IBA IEA,IDA IBA TAS,IBA,ISS IBA IEA,IBA,IDA IMP IBA IEA,IBA,IEA,IBA IEA,IBA IEA,IDA IBA IEA,IDA IBA,IBA,IBA,IDA IBA IEA,IBA IEA,IDA IBA,IBA IEA,IBA,ISS IBA IEA,IBA IEA,IBA,IDA IBA IEA,IBA,IDA IBA,IDA IBA IEA,IDA ISS IBA IEA,IBA,IDA IBA,IBA,IDA IEA,IBA,IDA IBA IEA,IBA,IMP IBA IEA,IEA,IDA IBA,IDA IBA IEA,IDA IBA,IBA,IBA IEA…	TFDP1,ADNP,ZNF773,PAX3,PRDM14,TWIST1,VDR,HMGA2,PITX1,KLF12,HHEX,HIC2,MSX2,MECOM,HIF1A,FOXI2,HOXA2,SIX2,GBX2,BCL11A,MYBL2,LHX9,SIM1,KCNIP3,HMX1,HAND1,NFE2L3,ZNF560,POU4F1,PAX9,IRX4,ONECUT2,DLX6,PRDM16,ISL1,HAND2,ZNF331,GFI1,ZNF582,YAP1,MAF,NPAS4,HLF,ZBTB7A,CBX4,HOXD9,MXI1,DLX4,ZIC5,PATZ1,HOXC4,TFAP4,DLX2,ZNF274,GATA3,PAX1,OTX2,IRX2,FLI1,NKX3-2,ZNF518B,LHX4,SP8,NEUROG2,EMX1,DLX3,ALX1,CHD3,ZNF485,NF…
Significant genes	transcription regulatory region nucleic acid binding	GO:MF	4.16505e-13	484	970	175	0.180412	0.36157	GO:0001067	4771	141		IDA IBA IEA,ISS IEA,IBA,IBA,IBA IEA,IDA IBA IEA,IDA IBA IEA,IDA,IBA IEA,IDA IBA IEA,IDA IBA TAS,IBA,ISS IBA IEA,IBA,IDA IMP IBA IEA,IBA,IEA,IBA IEA,IBA IEA,IDA IBA IEA,IDA IBA,IBA,IBA,IDA IBA IEA,IBA IEA,IDA IBA,IBA IEA,IBA,ISS IBA IEA,IBA IEA,IBA,IDA IBA IEA,IBA,IDA IBA,IDA IBA IEA,IDA ISS IBA IEA,IBA,IDA IBA,IBA,IDA IEA,IBA,IDA IBA IEA,IBA,IMP IBA IEA,IEA,IDA IBA,IDA IBA IEA,IDA IBA,IBA,IBA IEA…	TFDP1,ADNP,ZNF773,PAX3,PRDM14,TWIST1,VDR,HMGA2,PITX1,KLF12,HHEX,HIC2,MSX2,MECOM,HIF1A,FOXI2,HOXA2,SIX2,GBX2,BCL11A,MYBL2,LHX9,SIM1,KCNIP3,HMX1,HAND1,NFE2L3,ZNF560,POU4F1,PAX9,IRX4,ONECUT2,DLX6,PRDM16,ISL1,HAND2,ZNF331,GFI1,ZNF582,YAP1,MAF,NPAS4,HLF,ZBTB7A,CBX4,HOXD9,MXI1,DLX4,ZIC5,PATZ1,HOXC4,TFAP4,DLX2,ZNF274,GATA3,PAX1,OTX2,IRX2,FLI1,NKX3-2,ZNF518B,LHX4,SP8,NEUROG2,EMX1,DLX3,ALX1,CHD3,ZNF485,NF…
Significant genes	DNA-binding transcription factor activity, RNA polymerase II-specific	GO:MF	6.55469e-13	456	970	167	0.172165	0.366228	GO:0000981	4771	117		IDA ISA IBA,ISS ISA IEA,IBA,ISA IBA IEA,IDA ISA IBA IEA,IDA IMP ISA IBA IEA,ISA IBA IEA,IDA ISA IBA IEA,IDA IMP ISA IEA,IBA,ISS ISA IBA IEA,IBA,IDA IMP ISA IBA IEA,ISA IBA,ISA IEA,ISA IBA IEA,IBA,ISA IBA IEA,IDA,IDA IBA,ISA IBA IEA,ISA IBA,IDA IBA IEA,ISA IBA IEA,IDA ISS ISA IBA IEA,ISA IBA IEA,IBA,IDA ISS ISA IBA IEA,ISA IBA IEA,ISA IBA IEA,IDA ISA IBA,ISA IBA IEA,IDA IBA,IDA ISA IBA IEA,IDA ISS…	TFDP1,ADNP,ZNF773,PAX3,TWIST1,VDR,PITX1,KLF12,HHEX,HIC2,MSX2,MECOM,HIF1A,FOXI2,HOXA2,SIX2,ZNF672,GBX2,BCL11A,MYBL2,LHX9,SIM1,KCNIP3,HMX1,HAND1,NFE2L3,ZNF560,POU4F1,PAX9,IRX4,ONECUT2,DLX6,PRDM16,ISL1,HAND2,ZNF331,GFI1,ZNF582,MAF,NPAS4,HLF,ZBTB7A,HOXD9,MXI1,DLX4,ZIC5,PATZ1,HOXC4,TFAP4,DLX2,ZNF274,GATA3,PAX1,OTX2,IRX2,FLI1,NKX3-2,ZNF518B,LHX4,SP8,NEUROG2,EMX1,DLX3,ALX1,ZNF485,NFIC,ZNF267,WT1,NR1H2,N…
Significant genes	RNA polymerase II transcription regulatory region sequence-specific DNA binding	GO:MF	1.29456e-12	455	970	166	0.171134	0.364835	GO:0000977	4771	114		IDA IBA,ISS IEA,IBA,IBA,IBA IEA,IDA IBA IEA,IDA IBA IEA,IDA,IBA IEA,IDA IBA IEA,IDA IBA,IBA,IBA IEA,IBA,IDA IMP IBA IEA,IBA,IEA,IBA IEA,IBA IEA,IDA IBA IEA,IDA IBA,IBA,IBA,IDA IBA IEA,IBA IEA,IDA IBA,IBA IEA,IBA,ISS IBA IEA,IBA IEA,IBA,IDA IBA IEA,IBA,IBA,IDA,IDA ISS IBA IEA,IBA,IBA,IBA,IEA,IBA,IDA IBA IEA,IBA,IMP IBA IEA,IDA IBA,IDA IBA IEA,IDA IBA,IBA,IBA IEA,IDA IBA,IDA IBA IEA,IBA IEA,IBA,IDA…	TFDP1,ADNP,ZNF773,PAX3,PRDM14,TWIST1,VDR,HMGA2,PITX1,KLF12,HHEX,HIC2,MSX2,MECOM,HIF1A,FOXI2,HOXA2,SIX2,GBX2,BCL11A,MYBL2,LHX9,SIM1,KCNIP3,HMX1,HAND1,NFE2L3,ZNF560,POU4F1,PAX9,IRX4,ONECUT2,DLX6,PRDM16,ISL1,HAND2,ZNF331,GFI1,ZNF582,YAP1,MAF,NPAS4,HLF,ZBTB7A,HOXD9,MXI1,DLX4,ZIC5,PATZ1,HOXC4,TFAP4,DLX2,ZNF274,GATA3,PAX1,OTX2,IRX2,FLI1,NKX3-2,ZNF518B,LHX4,SP8,NEUROG2,EMX1,DLX3,ALX1,ZNF485,NFIC,ZNF267,…
Significant genes	sequence-specific DNA binding	GO:MF	1.48838e-12	531	970	186	0.191753	0.350282	GO:0043565	4771	5280		IEA,IDA IBA IEA,IDA,ISS IEA,IBA,IDA IBA,IBA IEA,IDA IBA IEA,IDA IBA IEA,IDA,IDA IBA IEA,IDA IBA IEA,IDA IBA TAS,IBA,IDA ISS IBA IEA,IBA,IDA IMP IBA IEA,IBA IEA,IDA IEA,IDA IBA IEA,IBA,IDA,IDA IBA IEA,IDA IBA IEA,IDA IBA,IDA IBA IEA,IBA,IDA IBA IEA,IDA IBA IEA,IDA IBA IEA,IBA IEA,IBA,IDA ISS IBA IEA,IDA IBA IEA,IBA,IDA IBA IEA,IDA IBA,IDA IBA,IDA IBA IEA,IDA ISS IBA IEA,IBA,IDA IBA,IBA,IDA IEA,IDA…	LMNB1,TFDP1,LIN28B,ADNP,ZNF773,PAX3,PRDM14,TWIST1,VDR,HMGA2,PITX1,KLF12,HHEX,HIC2,MSX2,MECOM,HIF1A,FOXI2,HOXA2,SIX2,ZNF672,BNC1,GBX2,BCL11A,MYBL2,LHX9,SIM1,KCNIP3,HMX1,HAND1,NFE2L3,ZNF560,POU4F1,PAX9,IRX4,ONECUT2,DLX6,PRDM16,ISL1,HAND2,ZNF331,GFI1,ZNF582,YAP1,MAF,NPAS4,HLF,ZBTB7A,CBX4,HOXD9,MXI1,DLX4,ZIC5,PATZ1,HOXC4,TFAP4,DLX2,ZNF274,GATA3,PAX1,OTX2,IRX2,FLI1,NKX3-2,ZNF518B,LHX4,SP8,NEUROG2,EMX1…
Significant genes	DNA-binding transcription factor activity	GO:MF	5.01194e-12	468	970	168	0.173196	0.358974	GO:0003700	4771	326		IDA ISA IBA TAS IEA,ISS ISA IEA,IBA,ISA IBA TAS IEA,IDA ISA IBA IEA,IDA IMP ISA IBA IEA,ISS ISA IBA IEA,IDA ISA IBA IEA,IDA IMP ISA IEA,IBA,ISS ISA IBA IEA,IDA IBA IEA,IDA IMP ISA IBA IEA,ISA IBA IEA,ISA IEA,ISA IBA NAS IEA,IBA,IDA,ISA IBA TAS IEA,IDA IBA IEA,IDA IBA,ISA IBA IEA,ISA IBA TAS IEA,IDA IBA IEA,ISA IBA IEA,IDA ISS ISA IBA IEA,ISA IBA TAS IEA,IBA,IDA ISS ISA IBA IEA,ISA IBA IEA,ISA IBA…	TFDP1,ADNP,ZNF773,PAX3,TWIST1,VDR,PITX1,KLF12,HHEX,HIC2,MSX2,MECOM,HIF1A,FOXI2,HOXA2,SIX2,ZNF672,BNC1,GBX2,BCL11A,MYBL2,LHX9,SIM1,KCNIP3,HMX1,HAND1,NFE2L3,ZNF560,POU4F1,PAX9,IRX4,ONECUT2,DLX6,PRDM16,ISL1,HAND2,ZNF331,GFI1,ZNF582,MAF,NPAS4,HLF,ZBTB7A,HOXD9,MXI1,DLX4,ZIC5,PATZ1,HOXC4,TFAP4,DLX2,ZNF274,GATA3,PAX1,OTX2,IRX2,FLI1,NKX3-2,ZNF518B,LHX4,SP8,NEUROG2,EMX1,DLX3,ALX1,ZNF485,NFIC,ZNF267,WT1,NR…
All genes included in model	DNA binding	GO:MF	7.1145e-12	719	277	95	0.34296	0.132128	GO:0003677	4771	312		IDA IBA IEA,IEA,IBA IEA,ISS IBA IEA,IDA IBA IEA,ISS IEA,IDA IBA IEA,IBA IEA,IDA IBA IEA,IEA,IDA IBA IEA,IDA IBA IEA,IBA IEA,IDA IGI ISS IBA IEA,IBA IEA,IDA IBA IEA,IDA IMP IEA,IDA IMP ISS IBA IEA,IDA IBA IEA,IBA IEA,IDA IBA IEA,IDA ISS IBA IEA,IDA IBA IEA,IDA IBA TAS IEA,IDA IBA IEA,IDA IMP IBA IEA,IDA IBA TAS IEA,ISS IBA IEA,IDA ISS IBA IEA,IBA NAS IEA,IDA ISS IBA IEA,IDA IBA IEA,IDA IBA IEA,ISS…	PITX2,LMNB1,EBF2,ZIC2,ZIC5,ZBED6,HOXC4,ZNF773,PAX3,ZFR,HOXD8,TWIST1,PRDM14,GATA4,EBF1,FOXA1,HMGA2,NKX2-1,THRA,NKX6-1,PITX1,DLX2,KLF12,HHEX,ZNF274,TFAP2A,GATA3,TOX,PER1,HIC2,MSX2,OTX2,EMX2,MECOM,HOXB9,ZNF672,GATA6,FLI1,BNC1,NKX3-2,ZNF518B,ZBTB14,LHX4,GBX2,NEUROG2,IRX1,EMX1,MYBL2,TBX20,ONECUT1,HOXA11,LHX9,SIM1,OSR2,KCNIP3,E2F8,HMX1,PAX5,SATB1,MBNL2,HOXD13,HOXA13,MTA3,SPHK1,WT1,PAX9,HES4,ZSCAN18,ONE…
Significant genes	cis-regulatory region sequence-specific DNA binding	GO:MF	8.69496e-11	420	970	152	0.156701	0.361905	GO:0000987	4771	118		IEA,IBA,IBA,IDA IEA,IDA IBA IEA,IDA,IBA IEA,IDA IBA,IDA IBA,IBA,IEA,IBA,IMP IEA,IBA,IEA,IBA IEA,IDA IBA IEA,IDA IBA,IDA IBA IEA,IDA,IBA IEA,ISS IBA IEA,IBA IEA,IBA,IDA IBA IEA,IBA,IBA,IDA IBA,IDA ISS IEA,IBA,IBA,IEA,IBA,IDA IEA,IBA,IMP IBA IEA,IBA,IBA IEA,IDA IBA,IBA,IBA IEA,IDA IBA,IDA IBA IEA,IBA,IBA,IDA IBA IEA,IBA IEA,IDA IBA IEA,IBA,IEA,IBA IEA,IBA,ISS IBA,IBA,IBA IEA,IBA,IDA IBA IEA,IBA,IDA…	TFDP1,ZNF773,PAX3,TWIST1,VDR,HMGA2,PITX1,KLF12,HHEX,HIC2,MSX2,MECOM,HIF1A,FOXI2,HOXA2,SIX2,BCL11A,MYBL2,KCNIP3,HAND1,NFE2L3,POU4F1,PAX9,IRX4,ONECUT2,DLX6,PRDM16,ISL1,HAND2,ZNF331,GFI1,YAP1,MAF,NPAS4,HLF,ZBTB7A,HOXD9,MXI1,DLX4,ZIC5,PATZ1,HOXC4,TFAP4,DLX2,ZNF274,GATA3,PAX1,OTX2,IRX2,FLI1,NKX3-2,SP8,NEUROG2,EMX1,DLX3,ZNF485,NFIC,ZNF267,WT1,HMGB2,NR1H2,NR2F1,GSC,TLX3,NFIB,LHX2,SIX1,LEF1,HOXB5,CREB1,T…
Significant genes	RNA polymerase II cis-regulatory region sequence-specific DNA binding	GO:MF	6.93486e-10	410	970	147	0.151546	0.358537	GO:0000978	4771	115		IBA,IBA,IDA IEA,IDA IBA IEA,IDA,IBA IEA,IDA IBA,IDA IBA,IBA,IEA,IBA,IMP IEA,IBA,IEA,IBA IEA,IDA IBA IEA,IDA IBA,IDA IBA IEA,IDA,IBA IEA,ISS IBA IEA,IBA IEA,IBA,IDA IBA IEA,IBA,IBA,IDA,IDA ISS IEA,IBA,IBA,IEA,IBA,IDA IEA,IBA,IMP IBA IEA,IBA,IBA IEA,IDA IBA,IBA,IBA IEA,IDA IBA,IDA IBA IEA,IBA,IBA,IDA IBA IEA,IBA IEA,IDA IBA IEA,IBA,IEA,IBA IEA,IBA,ISS IBA,IBA,IBA IEA,IBA,IDA IBA,IBA,IDA IBA,IDA IBA…	ZNF773,PAX3,TWIST1,VDR,HMGA2,PITX1,KLF12,HHEX,HIC2,MSX2,MECOM,HIF1A,FOXI2,HOXA2,SIX2,BCL11A,MYBL2,KCNIP3,HAND1,NFE2L3,POU4F1,PAX9,IRX4,ONECUT2,DLX6,PRDM16,ISL1,HAND2,ZNF331,GFI1,YAP1,MAF,NPAS4,HLF,ZBTB7A,HOXD9,MXI1,DLX4,ZIC5,PATZ1,HOXC4,TFAP4,DLX2,ZNF274,GATA3,PAX1,OTX2,IRX2,FLI1,NKX3-2,SP8,NEUROG2,EMX1,DLX3,ZNF485,NFIC,ZNF267,WT1,NR1H2,NR2F1,GSC,TLX3,NFIB,LHX2,SIX1,LEF1,HOXB5,CREB1,TBX18,ESR2,ZN…
Significant genes	DNA binding	GO:MF	9.39288e-09	719	970	222	0.228866	0.308762	GO:0003677	4771	312		IEA,IEA,IDA IBA IEA,IDA,ISS IEA,IBA IEA,IDA IBA IEA,IBA IEA,IDA IBA IEA,IDA IBA IEA,IDA IMP IEA,IDA IBA IEA,IDA IBA IEA,IDA IBA TAS IEA,IBA NAS IEA,IDA ISS IBA IEA,ISS IBA IEA,IDA IMP IBA IEA,IBA IEA,IDA IEA,IDA IBA IEA,IBA IEA,IDA IEA,IDA IBA IEA,IDA IBA IEA,IDA IBA IEA,IDA IBA IEA,IBA TAS IEA,IDA IBA IEA,IDA IMP IBA IEA,IDA IBA IEA,IBA IEA,IEA,IEA,IBA IEA,IBA IEA,IDA ISS IBA IEA,IDA IBA IEA,IBA…	THAP5,LMNB1,TFDP1,LIN28B,ADNP,ZNF773,PAX3,PRDM14,TWIST1,VDR,HMGA2,PITX1,KLF12,HHEX,HIC2,MSX2,MECOM,HIF1A,FOXI2,HOXA2,SIX2,ZNF672,BNC1,GBX2,BCL11A,MYBL2,LHX9,SIM1,KCNIP3,HMX1,HAND1,HR,POLR1A,NCOR2,NFE2L3,ZNF560,POU4F1,PAX9,IRX4,ONECUT2,DLX6,TRIM28,PRDM16,ISL1,HAND2,ZNF331,KDM3A,GFI1,ZNF582,YAP1,MAF,NPAS4,HLF,ZBTB7A,CBX4,HOXD9,MXI1,DLX4,ZIC5,PATZ1,HOXC4,EXO5,TFAP4,DLX2,ZNF274,CDKN2A,GATA3,DNASE1,PA…
All genes included in model	nucleic acid binding	GO:MF	1.0743e-08	1045	277	113	0.407942	0.108134	GO:0003676	4771	311		IDA IBA IEA,IEA,HDA IBA IEA,IBA IEA,ISS IBA IEA,IDA IBA IEA,ISS IEA,IDA IBA IEA,IBA IEA,IDA IBA IEA,HDA IBA IEA,HDA,IDA IBA IEA,IDA IBA IEA,IBA IEA,IDA IGI ISS IBA IEA,IBA IEA,IDA IBA IEA,EXP IDA IMP IEA,IDA IMP ISS IBA IEA,IDA IBA IEA,IBA IEA,IDA IBA IEA,IDA ISS IEA,IDA ISS IBA IEA,IDA IBA IEA,IDA IBA TAS IEA,IDA IBA IEA,ISS IEA,IDA IMP IBA IEA,IDA IBA TAS IEA,ISS IBA IEA,IDA ISS IBA IEA,IBA NAS…	PITX2,LMNB1,MSI2,EBF2,ZIC2,ZIC5,ZBED6,HOXC4,ZNF773,PAX3,ZFR,DIDO1,HOXD8,TWIST1,PRDM14,GATA4,EBF1,FOXA1,HMGA2,NKX2-1,THRA,NKX6-1,PITX1,TRIM71,DLX2,KLF12,HHEX,ZNF274,ZAR1,TFAP2A,GATA3,TOX,PER1,HIC2,MSX2,OTX2,EMX2,MECOM,HOXB9,SLC3A2,IGF2BP1,NXF1,ZNF672,GATA6,FLI1,BNC1,NKX3-2,ZBED9,ZNF518B,ZBTB14,LHX4,GBX2,NEUROG2,IRX1,IGF2BP2,EMX1,MYBL2,TBX20,VIM,ONECUT1,HENMT1,HOXA11,LHX9,SIM1,OSR2,KCNIP3,RRP9,E2F8…
All genes included in model	DNA-binding transcription activator activity	GO:MF	8.14162e-06	193	277	36	0.129964	0.186528	GO:0001216	4771	169		IEA,IDA,IDA,IDA IGI,ISS IC,IEA,IEA,IMP,IDA,IDA IEA,IDA,IBA,IEA,IDA,IDA,IEA,IDA,IEA,ISS,ISS IEA,IEA,IMP IEA,IEA,IDA ISS,IEA,IDA,IDA,IEA,ISS,IDA,IDA ISS IEA,IEA,IDA IMP,IEA,IDA ISS IEA,IDA IBA	EBF2,HOXC4,HOXD8,GATA4,FOXA1,PITX1,DLX2,HHEX,TFAP2A,GATA3,OTX2,MECOM,FLI1,BNC1,LHX4,GBX2,MYBL2,TBX20,ONECUT1,OSR2,PAX5,HOXD13,HOXA13,WT1,PAX9,ONECUT2,HOXA10,ISL1,SIX3,HOXB7,HAND2,LHX2,SIX1,MAF,CREB1,RREB1
Significant genes	nucleic acid binding	GO:MF	1.46917e-05	1045	970	286	0.294845	0.273684	GO:0003676	4771	311		IEA,IEA,IDA IBA IEA,HDA IBA IEA,IDA HDA IBA IEA,ISS IEA,IBA IEA,IDA IBA IEA,IDA IBA IEA,IBA IEA,IDA IBA IEA,IDA IBA IEA,IMP IBA,EXP IDA IMP IEA,IDA ISS IEA,IDA IBA IEA,IDA IBA IEA,IDA IBA TAS IEA,ISS IEA,IBA NAS IEA,IDA ISS IBA IEA,ISS IBA IEA,IDA HDA,HDA,IDA IMP IBA IEA,HDA IBA IEA,IBA IEA,IDA IEA,IDA IBA IEA,IBA IEA,IDA IEA,HDA,IDA IBA IEA,IDA IBA IEA,IDA IBA IEA,IDA IEA,IDA IBA IEA,IBA TAS IEA…	THAP5,LMNB1,TFDP1,MSI2,LIN28B,ADNP,ZNF773,PAX3,TOE1,PRDM14,TWIST1,VDR,NUP98,HMGA2,TRIM71,PITX1,KLF12,HHEX,ZAR1,HIC2,MSX2,MECOM,SLC3A2,UCHL5,HIF1A,NXF1,FOXI2,HOXA2,SIX2,ZNF672,BNC1,CCDC47,GBX2,BCL11A,MYBL2,VIM,LHX9,SIM1,KCNIP3,HMX1,DSP,HAND1,HR,POLR1A,NCOR2,NFE2L3,RPS15A,ZNF560,MRPS6,POU4F1,PAX9,IRX4,ONECUT2,DLX6,NOSIP,TRIM28,PRDM16,ISL1,EEFSEC,HAND2,ZNF331,KDM3A,GFI1,ZNF582,TSEN34,YAP1,MAF,NPAS4,…
All genes included in model	DNA-binding transcription activator activity, RNA polymerase II-specific	GO:MF	1.84874e-05	189	277	35	0.126354	0.185185	GO:0001228	4771	175		IEA,IDA,IDA,IDA IGI,ISS IC,IEA,IEA,IMP,IDA,IDA IEA,IDA,IBA,IEA,IDA,IEA,IDA,IEA,ISS,ISS IEA,IEA,IMP IEA,IEA,IDA ISS,IEA,IDA,IDA,IEA,ISS,IDA,IDA ISS IEA,IEA,IDA IMP,IEA,IDA ISS IEA,IDA IBA	EBF2,HOXC4,HOXD8,GATA4,FOXA1,PITX1,DLX2,HHEX,TFAP2A,GATA3,OTX2,MECOM,FLI1,LHX4,GBX2,MYBL2,TBX20,ONECUT1,OSR2,PAX5,HOXD13,HOXA13,WT1,PAX9,ONECUT2,HOXA10,ISL1,SIX3,HOXB7,HAND2,LHX2,SIX1,MAF,CREB1,RREB1
Significant genes	DNA-binding transcription repressor activity	GO:MF	0.00309917	127	970	52	0.0536082	0.409449	GO:0001217	4771	170		IDA,IDA IEA,IDA,IBA,ISS IEA,IMP,IEA,IDA,IDA IBA IEA,IEA,IDA,IEA,ISS IEA,IDA,IDA,IEA,IDA,IDA,IDA,IBA,IMP,IDA,IEA,IDA,IEA,IEA,ISS,IDA,ISS IEA,IDA,ISS IEA,IDA,IDA IMP IBA,IDA,IDA,IBA,IEA,IDA,IDA IEA,IBA,IDA,IEA,IDA,IDA,ISS IEA,IEA,IBA IEA,IDA,IGI IEA,IDA ISS IEA,IEA,IBA	TWIST1,KLF12,HHEX,HIC2,MSX2,HIF1A,HOXA2,BCL11A,KCNIP3,HMX1,HAND1,NFE2L3,POU4F1,PRDM16,GFI1,ZBTB7A,HOXD9,MXI1,DLX4,PATZ1,GATA3,IRX2,NKX3-2,NR2F1,GSC,LEF1,TBX18,NEUROG3,ZBED6,ZNF512B,MYPOP,TFAP2A,TGIF1,IRX1,SATB1,ZBTB25,DMBX1,CDX2,BHLHE40,FOXP2,PITX2,NKX6-1,ASCL1,TBX3,POU4F2,MNX1,ZBTB14,MAFK,NFATC4,E2F8,CUX2,ZBTB1
Significant genes	DNA-binding transcription repressor activity, RNA polymerase II-specific	GO:MF	0.00539516	122	970	50	0.0515464	0.409836	GO:0001227	4771	174		IDA IEA,IDA,IBA,ISS IEA,IEA,IDA,IDA IBA IEA,IEA,IDA,IEA,ISS IEA,IDA,IDA,IEA,IDA,IDA,IDA,IBA,IMP,IDA,IEA,IDA,IEA,IEA,ISS,IDA,ISS IEA,IDA,ISS IEA,IDA,IDA IMP IBA,IDA,IDA,IBA,IEA,IDA,IDA IEA,IBA,IDA,IEA,IDA,IDA,ISS IEA,IEA,IBA IEA,IDA,IGI IEA,IDA,IEA,IBA	KLF12,HHEX,HIC2,MSX2,HOXA2,BCL11A,KCNIP3,HMX1,HAND1,NFE2L3,POU4F1,PRDM16,GFI1,ZBTB7A,HOXD9,MXI1,DLX4,PATZ1,GATA3,IRX2,NKX3-2,NR2F1,GSC,LEF1,TBX18,NEUROG3,ZBED6,ZNF512B,MYPOP,TFAP2A,TGIF1,IRX1,SATB1,ZBTB25,DMBX1,CDX2,BHLHE40,FOXP2,PITX2,NKX6-1,ASCL1,TBX3,POU4F2,MNX1,ZBTB14,MAFK,NFATC4,E2F8,CUX2,ZBTB1
Significant genes	DNA-binding transcription activator activity, RNA polymerase II-specific	GO:MF	0.0128525	189	970	68	0.0701031	0.359788	GO:0001228	4771	175		IDA,IEA,IMP,IBA,IDA IMP IEA,IEA,IEA,IDA,ISS IEA,ISS IEA,IEA,IDA,IBA,IEA,IDA ISS IEA,IEA,IDA,IDA IMP,IDA,IDA IEA,IEA,IDA IEA,IEA,IDA,IEA,IDA,IEA,IDA IBA TAS IEA,IBA,IDA,IBA,IDA ISS,IDA,IDA IEA,IEA,IDA IMP,IMP IEA,IEA,IDA ISS IEA,IDA ISS IBA IEA,ISS IEA,IDA,IDA,ISS,IEA,IMP,IEA,IDA,ISS,ISS,IDA IMP,IEA,IDA,IDA IGI,ISS IC,IEA,IDA,IDA ISS IEA,IEA,IDA IEA,IEA,ISS IEA,IEA,IEA,IDA,IMP IEA,IDA,IDA IBA	TFDP1,PITX1,HHEX,MECOM,HIF1A,SIX2,GBX2,MYBL2,HAND1,POU4F1,PAX9,ONECUT2,PRDM16,ISL1,HAND2,MAF,NPAS4,HLF,HOXC4,TFAP4,DLX2,GATA3,PAX1,OTX2,FLI1,LHX4,DLX3,ALX1,ZNF485,NFIC,ZNF267,WT1,NR1H2,NFIB,LHX2,SIX1,LEF1,HOXB5,CREB1,MEIS2,NEUROG3,HOXD8,TFAP2A,ONECUT1,PBX3,FOXF1,HOXA13,HOXA10,SIX3,TCF4,MEOX2,EBF2,PGR,GATA4,FOXA1,RUNX2,TBX3,POU4F2,TBX20,NEUROD1,GSX1,OSR2,PAX5,BARHL1,HOXA7,HOXD13,HOXB7,RREB1
Significant genes	DNA-binding transcription activator activity	GO:MF	0.0138352	193	970	69	0.071134	0.357513	GO:0001216	4771	169		IDA,IEA,IMP,IBA,IDA IMP IEA,IEA,IDA,IEA,IDA,ISS IEA,ISS IEA,IEA,IDA,IBA,IEA,IDA ISS IEA,IEA,IDA,IDA IMP,IDA,IDA IEA,IEA,IDA IEA,IEA,IDA,IEA,IDA,IEA,IDA IBA TAS IEA,IBA,IDA,IBA,IDA ISS,IDA,IDA IEA,IEA,IDA IMP,IMP IEA,IEA,IDA ISS IEA,IDA ISS IBA IEA,ISS IEA,IDA,IDA,ISS,IEA,IMP,IEA,IDA,ISS,ISS,IDA IMP,IEA,IDA,IDA IGI,ISS IC,IEA,IDA,IDA ISS IEA,IEA,IDA IEA,IEA,ISS IEA,IEA,IEA,IDA,IMP IEA,IDA,IDA IBA	TFDP1,PITX1,HHEX,MECOM,HIF1A,SIX2,BNC1,GBX2,MYBL2,HAND1,POU4F1,PAX9,ONECUT2,PRDM16,ISL1,HAND2,MAF,NPAS4,HLF,HOXC4,TFAP4,DLX2,GATA3,PAX1,OTX2,FLI1,LHX4,DLX3,ALX1,ZNF485,NFIC,ZNF267,WT1,NR1H2,NFIB,LHX2,SIX1,LEF1,HOXB5,CREB1,MEIS2,NEUROG3,HOXD8,TFAP2A,ONECUT1,PBX3,FOXF1,HOXA13,HOXA10,SIX3,TCF4,MEOX2,EBF2,PGR,GATA4,FOXA1,RUNX2,TBX3,POU4F2,TBX20,NEUROD1,GSX1,OSR2,PAX5,BARHL1,HOXA7,HOXD13,HOXB7,RREB1
