# Supplementary material for: Long-Read epigenetic clocks identify improved brain aging predictions
Source: bioRxiv. 2025 Oct 3:2025.09.30.679553. Preprint. [Version 1] doi: 10.1101/2025.09.30.679553 (PMC12621889; doi:10.1101/2025.09.30.679553)
Supplement: Supplement 9 [file media-9.xlsx]

## Sheet: Overview
Overview
Supplementary Table 1	Interceps and and coefficients for the unbiased models for each cohort
Supplementary Table 2	Summary of overlap between promotors used in the final unbiased models and nearest promoters to clock sites taken from Lu et al. "Within" represents CpG sites that are within overlapping promoters, while "adjacent" represents CpG sites that are not within overlapping promoters, for which the nearest promoter was used instead
Supplementary Table 3	Gene ontology analysis for HBCC using all genes with nonzero coefficients in the final model, and all genes found to be significant in the final model
Supplementary Table 4	Gene ontology analysis for NABEC using all genes with nonzero coefficients in the final model, and all genes found to be significant in the final model

## Sheet: Supplementary Table 1
HBCC		NABEC
Feature	Beta	Feature	Beta
Intercept	45.7022	Intercept	51.7692
ST3GAL6_1	-0.0438945	PMI	-0.43705
GLT1D1_1	0.00249676	C19orf53_1	-0.0582844
GRIP2_2	0.0202602	RAPGEF4_2	0.0326125
NRIP3_1	0.0433697	PHF11_2	0.094937
CUX2_1	0.0150159	SPEF1_1	-0.0137635
FAM228A_2	0.00751076	HOXA10_1	0.0443586
GPR68_2	-0.0175031	TEAD3_2	0.0316532
CYYR1_1	0.0149724	ATAD1_1	0.0304393
ADNP_3	-0.0194952	TFAP2A_2	0.0111526
ADCK5_1	-0.0336987	RPL3_3	0.00531642
SEMA6B_3	0.00075791	NAV1_2	0.0932086
ZNF267_1	-0.0245068	FNIP1_2	-0.0115906
PIGK_1	-0.0712311	HOXD1_1	0.047645
ADCY5_2	0.0684613	HIF3A_2	0.184919
ARHGEF5_2	-0.0045513	NR1D1_3	-0.0116854
POPDC3_1	-0.0438914	FMO4_1	-0.0145462
NEK5_1	0.00153542	ARL5A_3	0.0352153
TUBB1_3	-0.0389076	EGR2_2	0.0295032
LRIG3_2	-0.0063655	DNAJB1_2	-0.0852203
COL4A1_1	0.00478192	HIC1_2	0.0541207
C7orf57_2	0.0893601	PLA2G6_1	-0.0201237
DMAP1_1	-0.0557367	PRELID3A_2	-0.0427208
RAB29_1	5.91e-05	NDUFA10_1	0.0450176
KCNC2_1	0.0333328	ASXL2_2	0.0233025
B9D1_1	-0.0466449	TRAK1_3	-0.0162547
PAK1_1	2.5e-05	PYY_1	0.119055
HIST1H2BJ_1	0.0614031	RGR_1	0.00607902
DLX6_3	0.00647149	HOXB4_6	0.0542943
CCDC88A_1	-0.0099997	HMOX1_1	-0.151077
TMED7_2	-0.0091355	PRR4_3	-0.0655194
RGS6_2	0.051338	OBP2B_1	-0.0239692
INA_1	0.018956	RBM22_1	-0.0033633
MS4A10_1	-0.0609751	MRVI1_1	-0.0083183
DCUN1D3_5	-0.0324992	WTIP_1	0.0482671
AMZ2_2	-0.0438219	LYG1_1	0.0119618
USP16_1	-0.0202011	ST5_2	-0.13381
PSKH1_1	-0.0288357	HBG2_2	0.0431598
HNRNPLL_2	0.064907	PCDHGB1_1	0.0120538
SNX17_1	0.0135723	PATZ1_2	0.024392
BRSK1_1	-0.0062651	CFAP161_2	-0.0158963
RAB3IL1_3	-0.0066936	PCDHGB6_1	0.243676
CA9_1	-0.0150382	D2HGDH_1	-0.0633083
RFWD2_3	0.0243115	B3GNT9_2	0.192172
FAM53B_8	-0.0366337	CDH12_2	0.0243492
TRAK1_4	-0.0199222	TAGLN2_2	0.0476265
PPIL3_2	0.0107031	CPLX2_3	0.131648
GNG4_1	0.0473269	SBNO2_4	-0.0530359
PRTFDC1_1	-0.0365368	PRDM1_1	0.0449793
SH3BP2_1	0.00843641	CYP19A1_1	0.0114469
TMEM72_1	-0.0236738	CYP26A1_1	0.064907
C4orf48_1	0.00280312	BLOC1S1_5	-0.0099875
FGF10_1	0.0268778	CRYGD_1	0.0254232
AIM1_1	0.0258007	PRDM13_1	0.102023
TTLL3_6	0.0112108	ABCA2_3	-0.0121603
AQP12B_1	0.0329218	CLEC4M_1	0.0872421
CLDN1_1	0.0484782	APOL3_2	-0.0185204
PDE10A_2	0.0514836	ESR1_5	0.0236769
CFAP161_1	0.116677	IQCE_1	-0.0554496
TIAL1_1	-0.011114	TRIP12_4	0.125467
IFI16_1	-0.0399093	MLYCD_2	-0.012819
FIZ1_2	-0.021298	TEX2_2	-0.0153439
RIMS2_2	0.0657727	MYT1L_1	0.00053452
C11orf52_3	-0.0094854	ACY3_2	0.00559349
CLIP4_1	-0.0058031	F5_1	-0.0612764
HTR3B_2	-0.0073104	FAM166B_1	-0.0154111
LZTS2_2	-0.0490516	ITGB3_2	-0.101502
APBB1_2	-0.0300472	ENPP6_2	-0.0102564
KCTD15_1	0.0143641	HPN_1	-0.0937029
HSPA4_1	0.0124054	DNASE1L3_1	0.0409745
MS4A6E_1	-0.0076773	NCBP3_1	-0.086215
TM4SF18_1	-0.0383382	ADAP1_6	-0.0430485
CYTH1_3	-0.0070601	SLC45A2_1	0.0311608
POU4F1_1	0.017856	RSPH10B2_1	0.0154424
BBS9_3	-0.0734148	FURIN_1	-0.049344
C14orf39_1	0.0318122	RAD52_1	0.0252371
LYPD6B_2	0.0164587	ADCY4_2	0.0412859
CREB1_1	0.0289187	DIS3L2_1	-0.0464777
GATA3_1	0.00429228	RGS9_1	-0.0992808
RERE_3	-0.0443362	RASEF_1	0.0156155
CYP1B1_2	0.0112566	COX16_1	0.0237488
RAP1A_1	-0.0393182	SARDH_1	-0.0300892
CLCC1_2	-0.0244191	PROS1_1	-0.108304
KCNN2_1	0.0343066	EHD4_1	-0.0422061
CTRB1_1	-0.0080103	LTB4R2_1	-0.0020486
SDF4_1	0.0307596	KDM8_2	-0.0316073
SIX1_1	0.0493169	DLX5_1	0.0131979
KCNH5_1	0.0218267	GART_4	0.00766668
CREB1_2	0.0451607	ATP6V0E1_1	-0.0602195
RPLP1_1	0.0375984	SLC2A14_1	0.00733115
UBALD2_2	-0.0227211	STPG1_1	-0.0305291
PRDM14_1	0.016556	FAM163A_3	0.0137704
CWF19L2_1	-0.0110969	TCF4_1	0.0878767
HMGB2_2	-0.0539243	LHX6_2	0.0528857
AMBP_1	-0.0308876	CSNK1E_8	0.0543848
GFI1_2	0.0298342	APOBEC3B_1	-0.0058962
R3HCC1_1	-0.0260941	TTC38_1	-0.0705088
EBF2_2	0.00097157	ACTN4_1	-0.0657896
HAND1_1	0.0349128	ZMAT3_1	-0.0520954
TFDP1_2	-0.0375103	FPR1_1	0.00054663
CDC37_2	0.0849752	TFAP2B_1	0.0354923
RPS15A_4	-0.0246486	ISX_1	0.0326449
FGF18_1	0.0686499	RANBP17_2	0.138946
RPN2_1	0.00442996	MYO18A_3	-0.086085
MYADM_3	-0.0691426	TACC1_2	-0.0344316
HOOK1_2	0.0154867	AGMO_1	-0.0732278
KIAA0930_2	-0.0067838	ASH1L_2	-0.0858552
CELF1_3	0.0168978	HAND2_1	0.0981895
FILIP1_3	-0.0005344	RIN1_1	-0.0314689
MNX1_1	0.108787	HOXA5_1	0.0444335
GPR176_1	0.032529	WDR17_1	-0.0102892
CLCA4_1	-0.009859	ATP9B_1	0.0860564
STAM2_1	-0.0547218	DYRK4_1	-0.0386326
SLFN11_2	0.00173943	SPHK2_3	-0.122082
NRN1L_1	-0.0239015	ZRANB2_1	-0.088802
PRKAR2B_1	-0.0339964	LGALS3BP_1	-0.0434363
MXI1_3	-0.0280634	PCDHGB6_2	0.201181
WNT2B_2	0.0374527	ANO2_3	0.0374261
NBPF11_4	0.00624526	TRIM59_2	0.195282
IFI44L_2	0.039747	ANKMY1_2	0.0561604
SH3BP4_2	-0.0015848	CALHM1_1	-0.0391143
SNCA_3	-0.0122893	IGF1R_3	-0.0188632
FGFR3_1	0.0185344	DNAJC28_2	-0.0103163
MESP2_1	-0.0342931	TLR10_1	0.0384324
VAMP2_4	-0.0369827	KIAA0319_1	-0.0147683
IFRD1_1	-0.0069025	NLRC5_1	-0.0179629
CABP2_1	-0.0054992	CCR7_2	-0.0181802
IRX4_3	0.00906945	GYS2_1	0.0944024
NXPH1_2	0.0121685	TMEFF1_5	-0.0944509
TAMM41_1	-0.0095044	PRKCQ_2	-0.0573046
PKLR_1	-0.0057231	FAIM_2	-0.0551409
CAPN3_1	-0.0007278	PDCL_1	-0.0752702
DNAJC8_1	-0.0237274	RAB38_2	0.0367945
MED17_3	-0.0145187	CCNI2_2	0.156947
SQSTM1_1	-0.0403412	ISG20_3	-0.0248316
MYBL2_1	0.0970987	MUC1_1	-0.154455
GUCY1A2_2	0.0387152	GRHL2_2	0.03795
PDZRN3_3	0.0319686	TPPP2_1	-0.0135525
NFIB_3	-0.0307915	ISL2_1	0.00039394
BDNF_2	0.0550797	PCBD1_1	-0.0744056
NPAS4_1	0.0217126	FAM71F2_1	0.0167703
ARL4C_1	0.0422438	CERKL_1	0.0892999
CACYBP_2	0.00660001	SYNE3_4	-0.0983552
USP43_1	0.00680469	DSCR3_1	-0.0381744
RIOX2_1	-0.0557637	PPARA_2	-0.099797
FUCA2_1	-0.0169918	TXLNB_1	0.019943
ATP1A1_1	0.0112987	DHRS7C_1	-0.0821684
TFAP2A_4	0.112859	TTC26_1	-0.0358158
JAKMIP2_2	-0.0200784	IFITM10_4	-0.0831605
SFMBT2_3	0.0135958	KRT80_1	-0.056446
MEIS2_2	0.0288179	FAM150B_1	0.0486169
NR2F2_1	0.119821	SEMA4A_4	-0.0086937
YWHAH_1	0.0166582	ST3GAL4_1	-0.0102482
PLEKHH1_1	-0.0400335	SLC43A3_2	-0.0175759
DHX37_1	-0.0188913	FLOT2_1	-0.0113598
AKAP13_1	0.0611669	KL_1	0.0242496
VAMP1_1	-0.0014487	SEMA4A_5	-0.0693147
CNTN6_1	0.026667	SAMD3_2	0.0635875
GCNT1_1	-0.0849689	RBMS3_2	-0.102105
CEP89_1	-0.0055545	OLR1_1	0.0871685
RASGEF1A_2	0.00621809	NPTX2_1	0.123997
TUBE1_1	-0.0031319	SLC25A42_2	-0.0269225
BMP8A_1	0.00757869	TBC1D13_1	-0.0236416
ECHDC3_1	0.00774076	WWTR1_3	0.0257089
UBE2F_5	-0.0037532	B3GNTL1_1	-0.0114673
DIDO1_2	0.0238564	SMARCE1_2	-0.0245212
ARPC3_1	0.032603	GRM1_2	0.192581
MMP16_2	0.00018464	HRH4_1	-0.0866305
KDM2B_1	-0.0356398	EFCAB3_1	-0.0581174
NEUROD1_1	0.0460496	GATA3_1	0.0609048
MSX2_1	0.00767803	THBS1_1	0.0115132
POU4F2_1	0.0479687	SYNE1_6	0.0215385
HSD17B14_2	0.0204155	SPAG6_1	0.18959
METTL15_1	-0.0023217	CKAP5_2	0.0132009
ZBED6_4	-0.0042091	PAFAH1B1_4	-0.0206604
SPG20_1	-0.0091125	AQP1_1	-0.142948
RFWD2_1	0.0110786	GIMAP7_1	0.0649458
SERPINB13_1	-0.0100625	CAPN3_1	-0.0332755
NKX2-1_2	0.0218949	TBX20_2	0.113365
NLRP4_1	-0.0041622	CTSO_1	-0.0006829
TRIM3_2	-0.0525018	LIMD2_1	0.0397792
SLFN11_1	0.0145276	AAAS_1	-0.0708235
GP9_1	0.0583806	GUCA1B_1	-0.0031979
AS3MT_2	-0.0394674	DPYS_2	0.0474962
HDHD2_2	-0.0787028	GCNT2_6	0.0230626
DLG1_4	-0.0577344	HOXA11_1	0.0958251
FOXP2_4	0.0495192	H6PD_2	-0.0454167
SIM1_1	0.0752237	MVP_1	-0.0856803
NR2F1_2	0.00195283	CYFIP2_2	-0.0238362
AGTRAP_1	-0.0369133	ICOS_1	0.266516
NUF2_1	-0.0102201	PSMD9_4	-0.0689205
ULBP2_1	0.0229298	DNAH7_1	-0.0664426
GALR1_1	0.0272994	CPNE1_1	0.0138625
LHX2_1	0.0346598	DHRS9_2	-0.0158894
FXR1_1	-0.070474	RAB10_3	-0.0250789
FLI1_1	0.00512099	LIN28B_1	0.0118815
SLA_3	-0.0029244	TMEM26_2	0.0806257
UNCX_1	0.0324742	PRTFDC1_2	-0.0689946
EGFL8_3	0.0128422	RDX_2	-0.018921
ZNF518B_1	0.123585	RPS8_2	-0.0327221
WDR60_4	-0.12414	ZNF565_3	-0.0681524
GTF3C5_2	-0.0311724	PSMD9_3	-0.0644922
NCOR2_2	-0.0347661	MESP2_3	-0.110312
PPY_2	-0.0058049	FLT3LG_4	-0.0143828
APOL2_1	-0.0242975	ADCK4_2	-0.0775813
VEGFA_2	0.0618777	FOXI2_1	0.0585898
BMP4_1	0.0175841	BHMT_1	0.130592
JMJD6_1	-0.0015292	PARP11_1	-0.0762649
SERPINA10_3	0.0129706	STX16_3	0.0103626
C1orf105_1	-0.0551742	KBTBD12_1	0.0943563
CORO7_2	-0.0403596	IGFL4_1	-0.0878451
FBXW7_2	0.0205907	ZNF154_1	0.131502
ALG8_1	0.0422287	CDX1_2	0.173786
FOXI2_1	0.0192836	CMIP_3	-0.0258665
HNRNPUL1_1	0.0293521	FAIM2_1	-0.0146204
LUC7L2_9	-0.0220235	ADCK1_1	-0.0394695
CDH24_1	0.0107686	CDRT4_5	-0.0299437
GRAMD1B_1	-0.012946	RGS13_2	0.0246447
NBR1_1	-0.0450633	ZNF774_3	-0.0683326
SPN_1	0.00426212	AMBP_1	-0.0813006
ARHGEF10_5	-0.0517673	GAS8_2	-0.0105876
MAPK11_1	0.0200761	TMPRSS9_1	-0.017294
KRBA1_2	-0.0464543	PAK7_2	0.0962208
RGS20_1	0.0295853	SCAP_1	-0.073896
JPH3_2	0.0383537	MVP_2	-0.037175
CELSR3_1	0.115722	AVPR1A_1	0.105497
ITGBL1_2	-0.0108559	AIFM2_3	0.10257
BTG4_1	0.0184009	DENND5B_1	-0.046764
GBX2_2	0.0726979	TMEM30B_1	0.115611
ONECUT2_1	0.118717	XPO6_3	-0.0300471
NPR3_3	0.0480538	ZNF585A_2	-0.0182039
PYROXD1_1	-0.0356641	SEPT5-GP1BB_4	0.0286935
RAB11B_1	-0.0169441	CLU_1	-0.0900441
SLCO4C1_1	0.00140897	CACNA1E_2	0.138221
NECAB1_2	-0.0046062	ANTXR2_5	-0.0294191
LRRC49_1	-0.0058626	PDZRN3_3	0.0873518
KHK_3	-0.0165067	AZU1_2	-0.087988
DLX3_1	0.00994522	KCNG3_1	0.0806835
BRINP3_1	0.021617	FASTKD1_1	-0.0280005
SNTG2_1	0.0438178	C19orf59_1	-0.123056
RPS29_1	0.00909111	SH3TC2_1	-0.006901
FUK_1	-6.88e-05	SLC13A5_1	0.019886
AP2S1_2	0.0447069	LBP_1	-0.114307
DNAJB6_1	0.0389741	GSPT1_2	-0.009941
ZNF577_1	0.0138709	ATG16L1_1	-0.106791
ZNF540_2	0.00331296	USP35_2	0.108402
TOE1_1	0.00838703	TPM3_1	-0.0771791
HNRNPLL_1	0.0014239	CLN5_2	-0.0363645
HIST1H2BD_2	0.0198965	FMO2_1	-0.0733324
CYP26B1_3	0.0247913	PAX3_2	0.0299509
PAX7_1	0.0162888	GSX1_1	0.137911
ZNF571_2	-0.0104648	BDNF_2	0.0868553
TMEM55A_2	-0.0226856	SMU1_3	-0.0202155
KIF6_1	-0.0590404	TMC7_1	-0.115462
LSR_2	0.0270586	BAK1_1	-0.0213538
GAD2_4	0.0151892	WSB2_3	-0.0309291
IRF8_2	0.00366022	PCMTD2_1	-0.0264425
NEK4_1	-0.0003544	MEPE_1	-0.0346323
C16orf72_1	0.0949107	PXMP2_4	0.00249498
CPLX2_2	0.0375188	TM2D1_2	-0.0864019
SAMD3_1	0.019584	NDUFB7_1	-0.0143537
PAPSS1_2	0.0171658	HOXA1_1	0.0386922
TRPV5_1	0.00206928	PLEK_3	0.00233011
FAM186B_1	0.0177183	RP11-398C13_1	-0.0092132
LRBA_4	0.0389627	TMEM189_3	-0.0187759
DUSP8_2	-0.0763235	L3MBTL3_1	-0.0512125
TBX20_3	0.0163874	C14orf159_1	-0.0832132
ZKSCAN5_4	0.0143657	HOXC4_4	0.0464015
HLF_1	0.0233163	TCTN2_1	-0.0230838
SLC4A4_5	0.0180587	CD163_1	-0.0116714
C9_1	0.0289475	CDKL4_1	0.0830306
SERPINA4_2	0.0406284	MYO7A_1	-0.102044
KIFC3_1	-0.0225576	IFT46_2	-0.0448773
PAX3_2	0.0858165	MYF5_1	0.0781626
SFMBT1_1	0.0431778	LRRN4_1	0.0757005
H6PD_2	-0.0007822	SLC25A22_2	-0.0567794
FOXB1_1	0.00430267	SSPN_1	-0.0902771
SKOR2_1	0.00630196	HOXA4_2	0.0435645
HPN_1	-0.0675624	RIN2_3	-0.0456815
HOXD8_2	0.098773	CHN1_3	-0.0314965
ZMYM2_1	0.0275411	LGALS12_1	-0.241424
TWIST1_2	0.0368655	RNASEL_1	-0.0941392
CCDC173_1	-0.0206104	RAPGEF6_2	-0.0565935
NOSIP_1	-0.0301189	DYNC2LI1_1	-0.0247176
RMDN3_2	-0.0298827	NXNL2_1	0.0677428
HACE1_3	0.140208	CLIP2_1	-0.122101
SPATA19_2	0.0117136	XKR4_1	0.135455
TOX_1	0.086292	TBX18_3	0.0300665
LAPTM5_1	0.0794835	ZNF77_1	-0.0952554
MYO18A_5	-0.0125517	CCDC68_1	0.176324
RGPD5_1	-0.0116849	SCT_1	0.0328053
B4GAT1_1	-0.0436079	SEMA3A_2	-0.0182565
ZNF672_1	-0.0334345	RND1_1	-0.052892
TMEM245_1	-0.0137699	TLDC1_2	-0.166168
NDUFA5_1	-0.0529733	OPRM1_1	0.0549241
SHISA2_2	0.0865398	IGLL5_6	0.0678885
GAD1_2	0.0816017	DCAF7_2	-0.105956
FAM110A_1	0.0480628	FBXW5_2	-9.57e-05
ZNF18_2	-0.0090826	FASTKD5_2	0.00604881
SYNPR_1	0.0329704	IGFBP6_2	-0.0058412
WT1_5	0.084338	PEX19_4	-0.100856
HOXB9_1	0.0505597	DYRK4_4	-0.0867427
DNASE1_1	-0.0232942	MYO18A_2	-0.0610469
RNF103_4	-0.0038748	LDHD_1	-0.141137
ELAVL2_2	0.00130152	GET4_3	0.071946
ADAM28_2	0.0150943	SULT1A3_3	-0.0208459
ZSCAN18_2	0.010636	KATNA1_1	-0.090757
SESN1_1	-0.0258724	SIAH1_3	-0.0884476
TBX18_1	0.0565983	MON1B_3	-0.0439074
STBD1_2	-0.0257507	SLC2A5_1	-0.0522068
KLF12_3	0.0611811	CCDC150_2	0.0210097
MYNN_2	0.00158771	CD47_2	-0.0734494
LEF1_3	0.033551	SDK1_2	-0.0335076
IGF2BP2_1	0.0837851	IFI16_1	-0.105892
HIF1A_1	-0.0070318	LYSMD4_1	-0.030692
CBS_1	0.0204541	PHB_1	0.0406623
ALOX12_1	0.0189139	SEC16B_1	-0.131564
DPYSL4_1	0.0224835	TJP2_2	-0.0168732
ZNF274_1	0.0931399	MTHFSD_2	-0.0875408
CHID1_2	0.0135473	SMG6_3	-0.0516107
RPL4_1	0.0163048	SYTL2_4	-0.142592
GPR137_4	-0.0125607	ELN_1	-0.166253
ATP9B_1	0.0302195	HOXA6_1	0.0141563
AMER3_1	0.054041	AGO4_2	-0.0193338
KIF15_1	0.0101638	DIS3L2_2	0.028609
CHD5_1	0.00071449	IGLL5_22	-0.0462718
UCHL5_2	-0.0065601	FAM234A_6	-0.0689121
ONECUT1_1	0.0175648	UPK2_1	-0.0556733
CXXC1_2	-0.0092304	ADCY2_2	0.178651
GIMAP6_1	0.020571	CLCC1_2	-0.0268325
APELA_1	0.00697118	ACKR4_2	-0.0297571
GUK1_3	-0.0028727	PLCL2_1	0.0477258
OPTN_1	-0.0521326	DIP2B_1	-0.015955
SLC27A4_2	-0.0417533	NPM2_1	-0.0213974
DYM_1	-0.0398272	TNFRSF8_1	0.0502166
PRTFDC1_2	-0.0180152	C22orf29_5	-0.0235708
MMP7_1	-0.0322352	ARHGEF18_3	-0.0129942
CMTM6_1	-0.0572478	ADCYAP1_1	0.0204815
PATZ1_1	0.0134179	HSF2_1	-0.0102605
IGF2_9	0.0584097	ZIC4_2	0.0481095
ZBTB14_1	0.0708518	TRIM9_3	-0.0268544
SLC25A22_3	-0.0608995	PHKG1_1	-0.126314
DLX6_1	0.0530637	MESP2_2	0.0286775
TCFL5_1	0.00090323	DNASE1L2_1	0.074099
DUS2_1	-0.023218	WWP2_1	-0.0545195
TES_1	0.0159979	PDE4B_2	-0.0033601
HOXD1_1	0.0650722	NDUFC2_3	-0.146714
ACHE_1	0.0458392	TRAT1_1	0.0422171
ESR2_4	-0.0039636	GPI_1	-0.0252527
SPATA7_1	-0.0128769	OTX1_2	0.0222424
MVP_1	-0.0423143	YY1AP1_3	-7.99e-05
HOXA7_1	0.0412608	NAV1_1	-0.0242953
C17orf89_1	0.00193629	ABCC9_1	0.0959747
VSIG10L_1	0.0143324	PRSS1_1	0.0904715
VGLL2_1	0.0493812	ENDOU_1	-0.058485
DCAF7_2	-0.0080947	MYLK4_2	-0.0710437
SAP30L_1	0.0215748	HOXC4_2	0.0664528
FRAS1_1	0.00297227	TAL1_2	0.0142643
ELOVL2_1	0.0354591	NRIP3_1	0.16941
AATK_2	-0.0140192	ZNF689_1	-0.134174
TFAP2A_2	0.0120011	SPOP_2	-0.057745
RPS6_1	0.0122114	HOXD8_2	0.045706
BDNF_1	0.0133567	PARP3_2	-0.166768
TMEM30B_1	0.0126961	HK1_2	-0.0544505
HOXB7_2	0.0895612	NDUFB6_1	-0.0108241
RASL11B_2	0.0348697	SKAP2_2	0.00148992
ALG14_2	-8.78e-05	ENTHD1_1	0.109047
FCGRT_1	0.020222	RHEB_2	0.00017934
SHISA6_1	0.0144832	RBM46_1	0.0818194
MED25_2	-0.0348765	HOXC10_7	0.0630385
ISG20_3	-0.0909359	KIF2C_2	-0.0030617
MBNL2_1	-0.0438619	PTGER1_1	-0.0168733
MAP1LC3B_1	0.00184422	DLL3_1	-0.0052696
CCDC84_1	-0.0049941	IGFALS_1	-0.0566915
RNF6_2	-0.0015762	TBX18_2	2.98e-05
PLEKHA7_1	0.0274597	PCDHGA1_1	0.105037
ZBTB43_2	-0.0139316	NCKAP5_2	-0.0245367
ERGIC1_1	-0.0001784	WSCD1_5	0.117639
SUPT16H_1	0.0235291	APLNR_1	0.0243681
SPHK1_1	0.118806	TET2_2	0.0829478
BAD_1	-0.0057069	PRDM14_1	0.123897
MDP1_1	-0.0174929	RPS17_4	0.0271938
SLC39A11_1	-0.0228564	PCDHGA10_1	0.141909
VDR_1	0.0474332	SYCP2_3	0.0605147
SUSD4_1	0.028612	TRIM36_2	0.0179844
EVPL_1	-0.0018231	KCNC4_1	0.0166571
CXCL12_1	0.0237655	PDP2_1	-0.111564
PAWR_3	0.031768	FAM73B_1	-0.0361632
LIG4_3	-0.0764536	VWA3B_1	0.0518752
NDRG4_3	0.0380215	PCDHGC5_10	0.0942134
NFE2L3_1	0.0391862	CHN2_5	-0.0084912
MTA3_3	0.0989854	SERPIND1_1	-0.0203128
SCGN_1	0.104889	APCDD1L_2	0.110417
ZNF518B_2	0.0295924	HAPLN3_2	-0.0382816
PGR_1	0.0275293	ISG20_2	-0.0138251
FUT8_2	-0.0009836	MUC2_1	0.0550881
TUBB_1	0.0474186	GRM2_1	0.0486263
CRB3_2	0.0245782	TUBAL3_1	0.0421965
FZD5_2	0.0441195	KCNJ13_1	-0.0525133
SLC2A12_1	-0.0088556	MOB2_1	-0.129802
GPBAR1_1	0.0450286	TMEM109_2	-0.033947
DRC3_1	-0.0008367	SBF1_2	-0.0034158
TRMT112_3	0.00641719	RABGAP1_3	-0.0201247
DKK2_3	0.0260782	HACE1_3	0.216494
LPAR2_1	0.0160507	MSANTD3_3	-0.053108
STK19_2	-0.0531423	LMO3_3	0.036926
PAX9_1	0.0683786	DNM3_2	-0.0482031
PSMB8_1	0.0789412	CTF1_2	-0.102017
ING2_2	0.012224	RP13-582O9_2	-0.0225577
NEUROG2_1	0.07181	TJP2_3	-0.0266147
PITX2_2	0.0953249	LONRF1_1	-0.011636
BAX_1	-0.0266328	OASL_1	-0.093358
EMX2_2	0.029927	TMEM189_10	-0.0333309
SHE_1	0.0373306	TMEM178A_2	0.144153
ISL2_1	0.00447011	PCDHGA11_1	0.0623334
DTX2_1	-0.0132275	PRLHR_1	0.116244
NECTIN2_1	0.00957489	POLA2_2	-0.0878724
C1orf123_1	-0.0027906	PTHLH_3	0.0341728
NKX3-2_1	0.112624	VEGFC_5	0.140255
GRP_1	0.0218289	SUN2_2	-0.0143752
PRICKLE2_2	-0.0100902	HECTD1_1	-0.0029353
VIM_1	0.126904	SEPN1_3	0.00937481
ANKRD27_1	0.0188885	GJA9_1	0.0424587
NGEF_1	0.0164981	IKZF2_2	-0.114325
MNAT1_1	-0.0338072	MKLN1_2	-0.110731
ZNF274_2	0.0495245	RNF214_2	-0.0029945
LAMA3_4	-0.0075198	RPL36_1	0.0916609
SSH2_2	-0.0083835	SH3BGR_3	-0.031411
IRX1_1	0.087205	TPSAB1_2	-0.0027808
KBTBD3_1	-0.0117927	GIMAP5_4	0.028485
HMX1_1	0.0587407	PROC_1	0.0133608
COLQ_2	-0.0465987	GTF3C1_1	-0.0622944
ANK1_3	0.11673	DLGAP2_1	0.0304752
TLX3_1	0.0771007	ARSI_2	-0.0163721
SP5_1	0.00064094	ID1_2	-0.0249316
ST3GAL6_3	-0.0120243	ADGRL4_1	0.0729027
LHX9_1	0.00899278	KMT2A_2	-0.0110951
SHTN1_3	-0.0299782	C7orf62_1	0.0354643
WWOX_2	-0.0185548	TMEM14B_1	-0.0130685
UTS2B_1	0.0057752	PIK3CB_1	-0.117909
SPAG6_1	0.0124555	DCSTAMP_1	-0.0312231
MTFR1L_4	-0.0198701	DCDC2_3	0.0098212
CCDC92_2	0.0147397	DNAH7_3	0.0222956
HAUS5_1	-0.0102483	S100A12_1	0.0544695
GSX1_1	0.0616206	DAB2_5	-0.0228378
GOLGA5_1	-0.0121516	EMG1_2	0.0167444
EBF1_1	0.046313	SPI1_2	0.0295424
HRASLS5_2	-0.0151	PITX2_2	0.171354
VARS2_1	-0.0499405	DNAJC5_6	-0.120983
CYTH4_1	0.0253793	AKR1E2_1	0.0223311
YEATS4_1	-0.0003348	DPPA5_1	0.079621
ASCL1_1	0.0879059	TOMM22_1	-0.023112
FOXF1_1	0.017842	FXYD2_1	-0.0402123
KCNK13_1	0.00637047	FLNC_1	0.0125476
LKAAEAR1_1	0.0193233	C14orf159_2	-0.143887
GRIP1_2	0.0125889	LEPROT_6	0.104806
KCNQ1_1	0.049704	ZNF107_1	-0.0100814
SUPT3H_2	0.0389562	ZNF518B_2	0.138975
ARHGAP15_1	0.014728	SEMA4A_2	-0.0020702
SRCIN1_2	0.0452813	S100A2_2	-0.0553764
GREB1L_1	0.0311232	CPEB1_1	-0.0151422
RSRC1_2	0.0302054	DEFA5_1	0.238542
FAM46A_1	0.00196338	ITGB3_6	-0.10572
PTMA_1	0.0788271	ATP10D_2	-0.0005676
CBFA2T3_1	0.00770504	LSMEM1_3	-0.014066
C14orf37_1	0.0487095	SOAT2_1	-0.0284252
GUCA1C_1	-0.0399781	LIPT1_2	-0.0122033
ADCYAP1_1	0.00030625	MAPK14_1	-0.0543088
BTBD3_1	-0.0122776	LMBRD1_1	-0.0704975
HES4_1	0.0447896	S100Z_2	-0.0592189
YBX2_1	0.00017665	ATP6V1E2_1	-0.0236848
TSPAN1_2	-0.0318833	CDKAL1_1	-0.0609497
SP8_1	0.0879391	SETX_2	0.0172884
HOXD12_1	0.00296323	TAOK1_1	-0.0497518
LRRFIP2_2	-0.0194357	HEYL_1	0.00523726
CEACAM3_1	-0.0224711	KIAA1522_1	0.0271884
ZNF23_1	-0.0032436	LCP2_1	0.0790796
DISP3_2	0.0104711	CD72_2	-0.141066
HAUS8_2	0.00880378	TMEM143_1	-0.0164991
CRYAA_1	-0.0136879	E2F6_2	-0.0378758
TRIM6_4	-0.0073077	RBM34_2	-0.0456713
FAM19A1_2	-0.0017438	TREH_1	0.00878153
SRP19_1	-0.0374157	SCGN_1	0.0908256
TBX20_2	0.0816446	CHD4_10	-0.0185457
NPTX2_1	0.0256051	RORC_2	-0.0081046
SCN8A_1	0.0606769	KCNA7_1	0.0456215
KCNK9_1	0.0742114	AIG1_2	-0.0060598
KDM3B_1	0.00571637	C10orf90_2	0.0447425
ZNF582_1	-0.0058604	TMEM189_7	-0.0086794
OTX1_1	0.0119215	UBE2D4_1	-0.0609002
LDHA_1	-0.0050825	WSCD1_3	0.0839111
STC2_1	0.0223993	MCCC2_1	-0.0647907
S100A9_1	0.00472846	CCDC146_2	-0.0562467
HMGA2_3	0.0662457	PCDHGB4_1	0.0790555
STRIP1_1	-0.0004004	TAGLN_1	0.0512644
HIGD1A_1	0.025954	TRIOBP_2	0.0318187
CDCA4_1	0.00283795	MTG1_4	-0.0350779
NCOA7_2	-0.0506857	SH3TC1_2	-0.145518
SCARB1_2	-0.0252562	ERMAP_2	-0.0088186
DMWD_1	-0.0584398	GET4_2	0.0334704
ACLY_1	-0.0319522	SOAT2_2	-0.0245752
SOCS2_3	0.00328083	AZGP1_1	-0.0040715
KCNH3_1	0.00045887	TWIST2_1	0.018767
ENDOV_1	-0.017041	NKX6-1_1	0.159082
PARP3_1	-0.0530279	DCAF8_2	-0.0789585
FAM234B_1	0.00932299	AQP6_1	0.00172274
PPP4R4_1	0.0624613	STK40_3	0.0230885
ISL1_1	0.0650185	LAMTOR4_1	-0.0091783
BZRAP1_1	0.00676511	CLIC5_4	-0.0235771
ARHGAP18_4	-0.0076529	NIN_2	0.0373973
IGF2_4	0.00334455	CYP2W1_1	-0.0936479
KLK13_1	0.00754885	TGFB3_1	-0.106997
RPS6KC1_2	-0.0273314	MOCOS_1	0.0311863
SV2B_2	-0.0102808	FABP1_1	-0.0231023
TRHDE_1	0.00375608	LRRC75B_1	-0.00146
FAM53B_9	-0.0174006	TUT1_1	-0.0010734
HHIPL1_2	0.0652352	PIWIL3_1	-0.0618015
NIT2_1	-0.0052818	TMC2_1	0.050722
ZNF503_1	0.0155187	LDLRAD4_3	-0.0068544
PTPRN2_2	0.0435074	NCLN_3	-0.0175776
MAT2B_2	-0.0274152	RAB3IL1_1	-0.108274
HAND2_1	0.0282213	PDE6B_2	-0.0156797
KCNK12_1	0.0348082	ITGB5_2	-0.0071493
HOXA3_1	0.0394001	CRTAP_1	-0.0358984
NETO2_1	0.059047	ARL6IP5_1	-0.009345
MARCKS_1	0.00516954	PLEKHM2_1	-0.0374784
PRICKLE1_1	0.013904	ACSL1_1	-0.0127499
STARD4_1	-0.0118806	P2RY12_1	-0.0451922
IGF2BP1_3	0.0742465	TRIP6_2	-0.0310099
ACOXL_1	0.00751652	WDR60_4	-0.136379
MARCH4_2	0.00954914	FAM198B_1	-0.0995618
ETHE1_1	-0.0014736	NDST1_1	-0.052186
MAZ_3	-0.0268429	AMZ1_1	-0.0790825
COPS4_1	0.0584468	BRDT_1	0.0241473
BARX1_1	0.0280455	RCCD1_1	-0.0024241
HMX2_1	0.066076	SPECC1L_1	-0.0698978
ANKRD18A_2	0.0258651	MSI2_3	-0.128365
LY6H_2	0.0353205	AMT_3	0.025221
T_1	0.0169901	GBX2_3	0.00039728
SKA3_2	0.042224	ADPRHL1_2	0.0510333
ARMS2_1	-0.009028	ZBTB16_3	-0.0259528
APOL4_1	-0.0092922	AMZ2_2	-0.0668035
YIPF1_3	-0.0205618	ZMYND10_1	0.0354726
SDK1_1	0.0576584	PDE4A_3	-0.0509303
HBQ1_1	0.00546916	LVRN_1	0.040521
CHD3_1	0.0325222	SHE_1	0.202197
LRRN4_1	0.0176944	KANK1_4	0.115469
CAMK2N2_2	0.0274359	NGEF_1	0.0356754
SPHK1_2	0.00511236	TRIM3_2	-0.150008
AJUBA_6	0.0498383	PIK3C3_1	-0.0240235
GATA4_1	0.0711211	CDRT4_4	-0.0304162
CDX2_1	0.0364867	SLC4A7_2	0.0165844
HMGA2_6	0.0476624	GRAMD3_3	-0.262079
DUSP4_3	0.0505132	BNC1_1	0.137655
AXIN2_5	0.0301983	HHIPL1_2	0.0345971
RRP9_1	-0.081157	KCNG4_1	-0.0556826
AURKA_1	0.00419763	FKBP5_1	-0.0484866
RIPOR2_2	-0.009984	UBE2W_3	-0.0288575
RNF219_1	-0.0063148	WTAP_3	-0.0136579
STRA6_3	0.0235683	IMPA1_1	-0.0524273
MCIDAS_1	0.00253807	FOSB_2	-0.078065
TTLL3_8	-0.0024862	IGSF10_2	-0.034968
XKR7_1	0.067614	HEG1_1	-0.0739777
ABCC9_1	0.0209657	RAP1GAP_2	-0.0151722
MARCH4_4	0.0260838	HBE1_2	0.00813165
LRRC23_4	-0.0669723	SGMS2_3	0.0436757
MIXL1_2	0.0201512	IGF2BP3_2	-0.0386847
ORM2_1	-0.002598	MYO16_3	-0.0303308
TRIM59_2	0.0376602	ZNF517_2	-0.0075242
SLC23A2_3	-0.0366171	EIF4E3_2	0.0496802
RHBDL1_2	-0.0008793	ANK3_4	0.0814963
IRX4_1	0.0704989	MYL1_1	0.0108544
TNIP1_3	-0.001737	PEX11G_2	-0.0314101
TP53TG5_1	-0.0100404	SEC31B_1	-0.143679
DCUN1D3_1	-0.0096288	TMEM14A_1	-0.0429389
REEP6_1	0.0569891	CORT_1	0.0555798
HERC4_1	0.0131167	DGKD_1	-0.0460238
ITGA5_2	0.0434864	FAM13A_2	-0.0664266
HOXB5_2	0.00771276	SMAD1_3	-0.0044558
RANBP17_2	0.089047	ATG4D_1	-0.0929918
RALGDS_3	-0.0218416	FAM19A3_1	0.101568
PDIA2_1	-0.0414464	MCOLN3_2	0.0189376
C10orf35_2	0.0595361	TIMM10B_2	-0.0380143
ALX1_2	0.022215	BST1_1	-0.0541618
SPHK2_1	0.00826527	EIF2AK2_1	-0.0016138
GBX2_1	0.138031	FNIP2_2	0.086434
ZBED9_1	0.0474501	SGSM3_4	0.0862824
RPS2_1	0.0197358	SRXN1_5	-0.0036959
RUNX3_2	0.0107119	CDH5_1	-0.0611093
WFDC10B_2	-0.0781189	KCNH2_1	-0.0482743
SPSB4_2	0.00636619	RABL2B_1	-0.0211234
ZIC2_3	0.0257664	THRSP_1	-0.0426343
SLFN14_1	-0.0102443	AGA_1	-0.0509876
SLC32A1_2	0.0949493	CLPS_1	0.0760239
FGF5_2	0.00844011	DUS3L_1	-0.0192618
ULK4_2	0.0284499	CHMP4B_1	-0.0047854
MLLT4_1	0.0774576	DISP3_3	0.00564935
CHGA_2	0.0989595	SPATA13_2	-0.005448
COG3_2	-0.0147005	KCNIP3_1	0.00399015
IGSF11_1	-0.0178249	RNF138_1	-0.0038123
PTRHD1_1	0.0403525	EHMT1_3	-0.075668
PTGER3_1	0.00251484	C2CD2_2	-0.118713
RREB1_4	0.0908185	KCNQ1_3	0.0286975
IL11RA_2	-0.0540965	TCF3_3	-0.0745957
B3GNTL1_1	-0.0764381	A4GNT_1	-0.0535752
ADAMTS2_1	0.0293316	SEC22B_1	-0.0337717
FARP2_1	0.0560233	GNE_2	-0.0002107
CALN1_1	0.00188979	CHADL_1	-0.0051083
CRYGS_1	-0.0137696	ZNF221_1	0.0360065
IRX3_2	0.0556063	HHEX_1	0.0317798
ITGB7_2	0.0120722	RIPK3_1	0.0448026
CELF4_3	0.0848646	KLHL35_1	0.242015
ADGRL2_2	0.02381	HSD17B4_2	-0.0045844
NAA38_4	0.0426525	RGS22_1	0.0493164
HDAC9_1	-0.051448	CMAS_1	-0.0657566
MKX_2	0.00364034	NEFH_1	0.196437
RUNX2_1	0.0551821	TRIM73_1	0.0446511
ALDH1A1_1	-0.0207076	NDUFS8_1	-0.0359055
PCDHGA6_1	0.0416906	EMP1_1	-0.0503897
PLEKHB2_1	0.0427309	SLURP2_1	-0.108482
HMX2_2	0.0382483	MSRB1_1	-0.0639438
DNAJC7_1	0.0189295	NUDT3_5	0.0241186
PLXNA4_1	0.00389323	SPINK4_1	-0.0411738
IRX2_1	0.0552588	NKX2-5_1	-0.0535767
NEUROG3_1	0.0459314	S100A3_1	-0.0116577
H1F5_1	0.0282372	ADCY2_3	0.115305
URGCP_4	-0.0203189	HOXA2_1	0.165722
PKN3_2	0.0178599	PCDHA13_2	0.112353
ZIC2_2	0.139385	PRSS37_1	0.0326042
ERAP2_1	-0.0322407	UBXN6_2	-0.0777808
LHX9_3	0.0451891	WDR38_1	-0.0020758
GBX2_3	0.105147	IP6K2_2	0.0141011
TRIM28_1	0.0355307	C1orf56_1	-0.0536223
TCP11L2_3	-0.0030487	RIPK1_2	0.110597
TM6SF1_2	0.00335928	LUC7L_1	-0.0046191
LTBP3_1	-0.0795343	MYO3A_2	0.0387055
VWF_2	0.00196127	B3GNT8_1	-0.151587
CD247_1	0.00719141	RCL1_2	-0.0778882
MROH8_1	0.0152458	BTBD3_1	-0.0629917
VSX2_1	0.0159053	OTX2_1	0.0851818
CCNT1_3	0.010282	HDC_1	0.043934
MYO7A_1	-0.0807052	S100A3_3	-0.0116507
PATZ1_3	0.0639224	PCDHA6_1	0.0144924
CHST5_2	-0.020555	ENTPD3_1	0.0200805
COL18A1_1	0.0649818	EPHX2_2	-0.0843457
KIAA1468_1	0.00747281	FUCA2_1	-0.0239095
INHBB_1	0.156782	PLCH2_1	-0.0073495
RBMS1_2	0.0576963	ZAR1_1	0.0917499
ESRP1_2	0.0246973	HOXB6_4	0.0141154
CLVS1_2	0.013405	C21orf58_2	-0.10703
HIC2_1	0.028178	TRPV3_1	-0.0518319
FHOD1_1	0.0807157	EPCAM_1	0.0391622
PNPLA3_1	0.0553861	CLNK_2	0.0714943
RAB43_2	0.0274749	PCDHA11_2	0.0945255
BEST1_3	-0.0304114	HDAC9_2	0.0177054
SLC26A1_1	0.0109842	SLC5A11_2	-0.0006907
ULBP1_1	0.0448358	TUBB8_1	0.0486379
CACNA1G_1	0.0294045	DEFB105B_1	0.0719085
ATRNL1_2	0.0107318	MNS1_1	-0.0029804
MRPL36_2	0.0845763	ADGRG1_2	-0.013287
HNMT_1	-0.0344179	GABARAP_2	-0.0081651
EBAG9_2	-0.0564562	GOLGA8N_2	-0.095147
TOMM20L_1	0.011537	TLN2_2	0.0209399
TIPARP_2	1.64e-05	CBARP_1	-0.0295946
SHF_1	-0.0125718	MLNR_1	0.256961
CCBE1_1	0.0357857	SPERT_2	0.074173
CHD9_3	-0.0251909	KCNC2_2	0.12579
POPDC3_2	-0.0193978	ZMIZ2_3	-0.0314212
ZNF653_1	0.00497666	TMEM86B_1	-0.0004048
ST6GAL1_3	0.0130578	IRX4_1	0.0718531
SIX3_1	0.0568027	PSME4_3	0.167429
ZNF485_1	-0.0293275	CSRP1_1	-0.031929
SLC26A4_2	0.00750185	CD9_1	-0.143845
ILKAP_1	-0.0114658	ARRDC2_1	-0.0091604
CDYL_1	0.181795	ADGRF5_1	0.0181436
AP1B1_3	-0.002985	CLEC16A_1	-0.0337895
HOXA11_1	0.129292	IMPG2_1	-0.0536267
C14orf179_1	-0.0015436	KRBA1_2	-0.0603175
FAM163A_3	0.0300686	C17orf53_1	-0.0170762
NUP98_1	-0.0823491	F2RL2_1	0.0174439
DLX1_1	0.134845	ALDOA_5	-0.0645357
CDKN2A_1	0.0385669	RANGAP1_3	-0.13279
RPL26L1_1	0.0119921	ARHGAP32_1	-0.0055826
C5orf38_3	0.0238138	CLN8_3	-0.121244
B3GNT9_3	0.00040716	HBG2_3	0.0151301
RSRC1_1	0.009837	PRPH2_1	0.24613
LRRC75A_1	0.0806277	RAMP1_2	-0.021311
MYADM_4	-0.0230853	ZNF330_1	0.010212
GUCY2C_2	0.0486905	HOXA10_3	0.051853
WTIP_1	0.0335809	C17orf99_1	-0.0876373
FAM217B_1	0.0159212	SZRD1_1	-0.0267003
DKK2_2	0.0612171	FLII_2	-0.138315
VGF_1	0.0276354	NEFM_1	0.237964
NXF1_1	0.0724519	LEFTY1_2	0.0194742
ERCC6_2	0.0726558	DGKD_4	-0.0302178
NEFL_1	0.012449	FRK_2	-0.020085
CDKN2A_4	0.046548	UBAP2L_5	-0.0540808
CRYBB1_1	0.0323834	RASSF1_2	0.0285001
GGT1_3	0.00430648	SULT1A3_1	0.00495871
FAM129C_2	0.0106693	PITX1_1	-0.0366739
BTBD2_1	-0.0758634	ST3GAL6_1	-0.0354399
GNPDA1_1	-0.0048371	MOGAT2_1	-0.0456893
SLC35E4_2	-0.0302808	KLRD1_3	0.00483192
COL20A1_2	0.0248016	CHGA_2	0.190763
PRC1_1	0.0776291	PDE4D_10	0.00409345
LRRC8D_1	-0.0356937	PRSS16_1	0.0452639
ATRNL1_1	0.101912	CACNB2_5	-0.0250477
ZNF23_3	-0.0387642	INTS4_1	-0.0055224
C8orf37_1	-0.0401075	MATN4_1	-0.0202099
MTA3_1	-0.0797583	PDE1C_4	0.205236
LARS2_1	-0.0078045	PIK3CD_3	-0.0011187
RHEB_2	0.012779	ACY3_1	-0.0298867
SSBP1_1	0.130611	SLC10A4_1	0.0507918
TEAD4_1	0.0261954	CCDC180_2	0.0703402
EXO5_1	-0.0631501	FAM198B_4	-0.137127
POTEE_6	-0.0409464	MALSU1_1	-0.0298499
ITPKB_1	-0.0995067	PCDHGA7_1	0.0582823
ALAD_1	-0.0158284	SDCCAG8_4	0.0400323
PRAC2_1	0.0143273	TRIM51_1	0.0399885
ZIC5_1	0.034891	PPP2R2D_1	0.00048876
NPRL2_1	-0.0800002	MROH2A_1	0.0156717
SPATA13_2	-0.0179997	PDXK_2	-0.0912022
LMNB1_1	0.0414349	TUBB1_1	-0.0278573
RABL6_3	0.0147984	ADD1_1	-9.78e-05
ARHGEF26_1	0.0174899	POC5_1	-0.0632658
PRLHR_1	0.00465327	PLPP3_3	-0.0222074
VDAC1_1	0.0113723	PRAMEF1_1	0.098928
TNS3_1	0.0118637	SGF29_2	-0.117534
ABCA2_3	-0.0416209	TM4SF18_1	-0.02361
MAF_2	0.107425	C1orf100_1	0.108
LIG4_4	-0.0526549	GLRA1_2	0.111482
TRAPPC2B_2	-0.0309179	HENMT1_1	0.0425329
WDR59_1	-0.0036125	RP11-196G11_4	-0.0035188
GABARAP_1	-0.0247364	DUSP27_1	0.201888
BATF2_2	-0.0171173	ADGRG1_4	-0.0598151
TBX18_2	0.00475704	PCDHAC1_1	0.0145513
PLIN2_1	0.0646486	GPER1_1	0.0108745
ARL13B_1	-0.0170492	VNN3_1	-0.0469555
KIF13A_1	-0.017536	CD59_2	0.00661184
ATP10D_2	-0.0875952	FBXO43_1	-0.0382311
SV2C_1	0.0173707	BTAF1_1	-0.0737599
SPRY3_2	-0.0433877	C17orf50_2	0.0248911
BMP7_2	0.0110286	PHPT1_2	-0.0415689
FAM178B_1	-0.0048278	PTF1A_1	0.0203995
ZBTB7A_4	-0.0128839	TNNI3_1	0.00112569
ADAM28_1	0.0498704	HNRNPL_6	0.0462421
PPP1R3E_1	-0.0283611	FAM228A_3	0.100197
SPATA18_1	0.0420666	TCOF1_1	-0.0321339
ATOH8_3	-0.0148332	SHB_9	-0.0285178
OVOL1_1	0.0230294	UIMC1_5	-0.10955
LIX1_1	-0.0854228	RD3_1	0.0190751
ZDBF2_1	0.0197141	TVP23C_1	-0.0709977
NDUFS4_1	-0.0426002	RFESD_1	-0.0075755
LHX2_2	0.0559147	RNF32_1	0.215546
TM9SF2_1	0.0158959	MICB_2	0.0517844
NTRK3_2	0.0295189	C2orf68_1	0.0341366
CBR4_1	0.0721857	HIST1H3E_2	0.069217
GRIN3A_1	0.0165827	PDE4D_7	0.0977333
FAM166B_1	-0.0313087	TNK2_2	-0.0988832
OTOP2_2	0.0263028	MOV10L1_3	0.0672892
CACYBP_1	0.0027671	TJAP1_3	-0.0004744
IFT46_2	-0.0513475	CC2D2A_1	-0.0056921
HOXA10_6	0.0778766	TRIM67_1	0.0658712
CX3CL1_1	-2.79e-05	RAB3IL1_3	-0.0189316
PROK2_1	0.0252731	IKZF1_3	0.0733635
DR1_2	0.0166618	TVP23A_1	-0.0151788
SYNE1_4	-0.0079517	SPATA18_1	0.0826517
AVPI1_1	-0.137018	AUH_1	-0.0236202
CADM1_1	0.0430161	MED25_2	-0.020105
TENM3_1	0.0294761	FAM167A_2	-0.0870098
KCNIP3_1	0.00245554	GDPD3_1	-0.0843617
HIST1H2BN_1	0.0638389	GP9_1	0.0869843
PLXNA1_2	0.00992641	HS3ST2_1	0.0120055
TSEN34_1	-0.106658	RAB5C_1	0.154968
RAB20_1	0.0207339	PCDHGB2_2	0.0480222
PAPSS1_1	0.0192831	HOXD13_1	0.0809039
SFTA3_3	0.0668142	RDH5_2	-0.0035703
HHEX_1	0.092983	MROH1_2	-0.0810168
KDM3A_1	0.0915708	PSTPIP1_3	0.0759722
MAFK_2	-0.0313914	TRA2B_1	-0.0654997
COBLL1_2	0.0015329	ZNF540_2	0.179726
OSR2_1	0.105499	SLC27A6_3	0.0478539
OTUD6B_1	-0.0100152	ENPP5_1	-0.0616345
PSKH1_2	-0.0244732	DDX47_1	-0.0009238
SLIT2_1	0.0245883	DPP7_2	0.0815927
GPR160_1	0.0078317	GATA4_1	0.0522104
STPG1_2	-0.0237412	MUSK_1	-0.0141145
ZNF560_1	0.0225106	ZGLP1_2	-0.0044072
IGSF8_2	-0.0692356	HOXC6_3	0.0204382
PEBP4_1	-0.0253002	ILF3_2	0.0465614
UBE3D_2	-0.0431426	SIGLEC1_2	-0.03853
SCAMP3_1	-0.0022705	APOBEC3A_1	-0.113794
MYO6_2	-0.0274274	ACCS_3	-0.032179
DOCK8_2	0.0213715	IL1RN_4	0.0158619
SPAG5_4	-0.0021017	CD7_1	-0.0409193
MLNR_1	0.143559	TNFRSF11A_1	0.125564
CARTPT_1	0.0180789	ITGA10_1	-0.0204128
ADGRG1_4	-0.0294601	PTPRN2_2	0.029919
ADARB2_1	0.00071539	RALGDS_3	0.00636488
FAM76B_3	0.00186451	MKRN1_1	-0.0041696
MTMR2_2	-0.0022051	RAD54B_3	-0.0122813
SLC27A4_1	-0.0702482	KIRREL3_3	-0.0215545
NRG3_1	0.0302245	PAX5_1	0.0270842
RPS6KA5_1	-0.0146575	HSPA1L_1	0.0931079
TPD52L3_1	-0.0214141	DNAJB12_1	-0.0027567
STRA13_1	-0.0819259	RSRC1_2	0.126345
PCDHGC5_4	0.00913764	CCDC112_2	-0.0060577
KLF4_1	0.00900894	SASH1_4	-0.0583911
TRIM7_1	0.0655222	NR2F2_3	0.110113
BRSK2_3	0.0060534	RALGDS_2	-0.122852
DMBX1_3	0.0150093	ST7_4	-0.0562137
TCERG1L_1	0.124588	CSRP3_1	-0.0527259
DTX4_1	0.00861972	PCDHA13_1	0.0710716
XKR6_1	0.11307	VSX1_1	0.0345789
GALNT13_2	0.14765	BBC3_3	-0.049664
FOXP1_4	-0.0409741	NEGR1_3	0.0964366
CELF6_1	0.0150724	PKP1_1	0.005429
ITGAE_1	-0.024562	BMPR1B_2	-0.0764303
ESRP1_1	0.00477536	APOH_1	0.0263604
DPP7_2	0.051764	FAP_1	-0.0051585
PDE4D_8	-0.0865262	FLJ13111_1	-0.0429272
PDE1C_4	0.0189252	CD1B_1	0.0816377
RAB11FIP1_1	0.0270006	DTD1_4	0.0459046
RPL18_1	0.0750703	HOXA5_4	0.0424554
RBMS1_1	0.00235953	PRTFDC1_1	-0.0048111
ZNF506_2	0.0261086	PRAC2_2	0.0686041
CCDC68_1	0.0302779	BRE_8	-0.0237599
SCD_3	-0.0468899	POLR3B_1	-0.0182154
TEKT1_1	0.0508361	NUP214_3	-0.0266705
FLYWCH1_2	-0.0774047	PRR5_4	-0.0026709
PMP22_2	-0.122611	TFAP2E_1	0.186427
TMEM26_2	0.0155432	RARRES2_2	0.0962118
HERC5_1	0.0852527	C11orf21_3	-0.19843
GNE_1	-0.0341984	SIX2_1	0.0364948
TRIM71_1	0.0270496	CBLN4_1	0.096995
IL20RB_1	-0.0067903	HAL_2	-0.0053692
LRAT_2	0.0234459	ATP6V0E2_2	-0.0167754
ADGRG1_2	-0.0256632	HIST1H2BJ_1	0.0038292
SARS_1	-0.0020817	LYPLAL1_1	-0.0271477
RYBP_1	0.0203347	HOXC5_6	0.0262509
ACBD5_3	0.00841831	MECR_1	-0.0583718
RPL8_2	0.00983526	GCNT3_2	-0.0503827
CBLN1_1	0.0345031	SCRG1_4	-0.0024346
AXIN1_3	0.0418171	CHD4_7	-0.049523
PIK3R3_3	0.0125618	HOXC12_1	0.131267
AC004381_3	0.0569927	DNAJC5B_2	-0.0356282
DEPDC5_2	0.00024311	HOXC6_4	0.0615778
HENMT1_1	0.0328625	PFKFB3_2	-0.0230939
HIST1H3E_1	0.117121	KLF12_6	0.106121
PKD2_1	-0.069948	PPCDC_2	-0.0251187
HIST1H3E_2	0.0557947	COMT_3	-0.0092047
MCTP1_2	0.0484858	TEX14_4	-0.0011709
GNG4_3	0.100288	HRASLS5_2	-0.0722073
CCNA1_2	0.0123146	CD22_1	-0.0623466
MRPL28_2	-0.0125689	ARL4C_1	0.0192647
FRMD6_1	0.00685698	CLEC11A_1	0.0567367
RAB26_2	-0.0006046	KIF1B_2	0.0392459
MPHOSPH10_1	-0.0180805	BCL6_2	-0.158345
RNF212_1	0.0350716	FAM53B_10	-0.048404
ST6GAL1_2	0.0239154	NUBPL_1	-0.0328244
TRABD_1	0.00223287	RNF111_2	-0.0171018
MECOM_1	0.0162021	SLC12A5_2	0.0995786
BCL11B_2	0.0367235	CEP85_1	-0.0251198
STRA6_2	0.0564901	WFDC1_2	-0.176411
PIGN_1	0.029235	ST6GAL1_3	0.0216893
FAM229B_1	-0.0160706	HHATL_2	-0.0339491
PRL_1	0.00803734	C22orf29_6	0.0281845
EFNA5_1	0.0684443	BPIFB2_1	0.00536321
ANKRD18A_1	0.0299435	TTC7B_2	-0.0842822
SAV1_1	-0.0523778	SLC6A5_1	0.0856951
COL18A1_2	-0.037561	SH3BP1_3	0.0170825
KLC1_2	-0.0018014	SYT8_2	-0.0423157
WWOX_1	-0.0346542	ID4_1	0.00072151
AC004381_2	0.0787599	FAM92B_1	-0.0375753
GC_1	0.0353077	PLIN2_1	0.18526
RAB2B_1	-0.0704193	MYD88_1	0.0648399
NDUFS6_3	0.054107	IQCC_1	0.0265962
CENPV_1	0.0524411	PLAC8L1_1	-0.0119753
ZBTB25_3	0.0204897	CRYGN_1	0.00770352
C12orf66_1	-0.0034036	DRAP1_5	-0.0852192
SLC25A4_1	-0.0195467	PEMT_2	-0.0190361
B4GALT6_1	0.0143705	FAM221B_1	-0.0130941
ADGRL3_4	0.0212827	OPRM1_2	0.0655715
KLF12_4	0.110617	SGMS1_5	0.0577033
BARHL1_1	0.00836501	TMEM52B_2	0.129895
TMEM196_1	0.0305558	FNIP1_3	0.0176223
EMX1_1	0.0433258	SLC5A7_2	0.090414
PAWR_1	0.0395358	BRCA2_3	-0.0853189
ABI3BP_1	-0.0668564	NPHP3_2	-0.0874654
AJUBA_1	0.0918643	ANKHD1_3	-0.087122
GSC_2	0.031462	SYT14_1	0.0933787
ERAP2_2	-0.0109437	LRBA_4	0.118898
CHST11_1	0.00414365	GREB1_3	-0.0654859
ACLY_2	-0.0735117	MED16_2	-0.0357184
CLEC18C_1	-0.0140317	HABP2_1	-0.0403721
AGRN_1	-0.0940294	LRP10_1	-0.0288553
XXYLT1_1	0.0631822	PTGER3_1	0.142623
MYO16_3	-0.0082974	MGP_1	-0.0849394
PCDHGB6_2	0.0044771	AGAP9_1	0.00740289
TMEM100_1	-0.0038048	MAN2B1_1	-0.0202461
NINJ2_1	-0.0384678	APC2_2	0.0198095
RASEF_1	0.0497957	SPDYA_1	0.125658
TJAP1_2	-0.024975	LHX1_1	0.127909
RIPPLY2_1	-0.0119538	BIRC3_1	-0.0757969
MYO3A_2	0.0430399	IKZF3_1	0.107426
PRAC2_2	0.0404781	MBD3_4	-0.0544007
DEFB1_1	-0.0286265	TTLL2_1	-0.0304265
ARCN1_1	0.00423947	COX19_2	-0.0400461
ZNF236_1	0.013477	PCDHGC5_9	0.00732367
DUSP4_1	0.0428321	RBM28_1	-0.0274583
LEFTY1_2	0.0131507	A4GALT_1	-0.154792
LIMCH1_2	-0.0009972	MEMO1_5	0.0283207
LGALS2_2	0.015849	LRRC56_1	0.0132485
CHGA_1	0.111528	AGFG1_1	-0.0421716
EPHA10_1	0.0370085	GRASP_2	0.00115526
CAAP1_1	0.0114024	SDR42E1_1	0.0858481
IGF2BP3_1	0.0412004	CDK6_1	-0.0560383
PER1_1	-0.048393	SMAD3_4	-0.0157725
IPO11_4	-0.114349	ZNF497_2	-0.0494693
NFIC_1	-0.0388736	CPNE7_1	0.185417
SLC3A2_3	0.0452929	TFG_2	-0.0120788
CYP26A1_3	0.0122373	UBE2F_7	-0.0033162
TBCD_1	0.0321781	LMOD1_1	-0.0174511
PHF24_2	0.00442892	MGAT3_1	-0.0695012
HIST1H2BN_2	0.0686989	C8orf82_1	0.0888493
ARF5_1	0.020937	CELA1_1	-0.0450055
DPP6_5	0.00962599	LACC1_2	-0.007159
ATP1B3_1	0.00935294	EFEMP2_1	0.0497813
NEFH_1	0.00784414	DRAP1_4	-0.102195
SYNPO2L_2	-0.0036982	PPARA_3	-0.0712914
KIF26B_3	0.123958	TTC4_2	-0.0209589
GATA6_2	0.0693287	TDGF1_2	0.0476131
SFTA3_2	0.0552761	GLS2_1	0.0820512
CALML4_5	-0.0067759	NETO2_1	0.102822
CAMKMT_1	0.0583865	LATS1_1	-0.0349936
SLC13A3_4	-0.012085	LIMK1_1	-0.0473483
SLC22A3_2	0.00556106	EPHX1_1	-0.0591541
CCKAR_1	-0.0289618	NPEPL1_10	0.0363724
FRMD4B_2	-0.0234984	ESRRG_4	0.0288058
YAP1_1	0.0211997	CEP41_2	-0.0227168
CCND2_1	0.0669535	DIS3L_1	-0.0569589
MSI2_4	-0.0122966	PLEC_5	-0.146384
CAPN9_1	-0.0399341	ADGRF1_1	-0.0281802
PDE4C_8	0.0507944	GTF2A1L_1	0.177797
PLD5_1	-0.0106896	SCN3B_1	0.0185004
PHLDB1_3	-0.0150939	ERAP2_1	-0.0287334
PHF21B_1	0.000154	CLUH_1	0.0286883
CCZ1_2	-0.03346	CP_1	-0.0068586
CDC42EP2_2	-0.0073288	CD274_1	-0.144633
DUSP16_3	-0.0545765	PRR27_1	0.0187952
MEOX2_1	0.0462426	NCAPG2_2	-0.0002123
FOXA1_1	0.05873	BCO1_1	0.0233289
CEP63_1	0.048256	C1R_1	-0.0277093
MYPOP_1	0.114491	RPL7_2	-0.0176512
NUMB_1	-0.019489	SIX3_1	0.0238186
FBXW4_2	0.0239706	TFAP2C_1	0.0470185
PNMA2_1	0.0231588	PLEKHA7_3	0.0870744
HOXB9_2	0.0293481	ZNF561_1	-0.0228771
MOB3A_2	0.0148077	PTK6_1	-0.0841713
GHRL_1	0.0292146	ALDH1A1_1	0.00452886
ACKR2_2	0.0118924	KIF12_3	0.0520578
CABLES1_3	0.0225917	PCDHGB3_1	0.0736749
DLX1_2	0.068929	VANGL1_1	0.114211
HOXC4_4	0.0683397	DMRT1_2	0.0491777
PIGW_1	0.0155547	FUT7_5	-0.11655
DENND4A_2	0.0169179	PRAC2_1	0.0129347
CEMIP_1	0.0225796	TRPV1_2	0.0115436
STX16_1	0.0183897	KDM2B_1	-0.0335334
BHLHE40_1	0.100143	PCDHGA6_2	0.0915751
LARGE_3	0.0241767	C10orf11_1	0.0353217
ARID3A_3	0.00710896	TMEM174_1	0.0144326
PDE5A_3	0.0379871	C20orf203_1	-0.0031287
BNC1_1	0.0808298	TES_1	0.244157
VPS52_1	0.0472945	GSX2_1	0.0271524
ZNF331_1	-0.068161	ART3_1	-0.143409
RAET1E_2	-0.0550097	RAD50_3	0.022004
HOXD9_2	0.0553483	GBP6_1	0.0177093
DPF1_3	-0.0350832	JAKMIP2_2	-0.0080127
JAKMIP2_1	-0.0470047	PITX3_1	0.0726928
BORCS7_1	-0.0560405	PLD3_2	0.16838
CERK_1	0.0763669	CLK4_3	0.00075411
RP13-582O9_1	0.0189365	RFX6_1	0.151095
GRIN2B_3	0.0159951	PHF11_3	0.032704
INHBA_3	-0.0464554	FBXL7_2	0.00901806
GLUL_1	0.0287186	SLC19A1_4	-0.15301
STAB1_1	0.00550227	CLEC12A_1	-0.0053073
CPLX2_1	0.00932516	BTBD8_1	0.0556387
YWHAH_2	0.0121355	CPO_1	0.00071541
UNC5A_1	0.0300555	PDGFRB_1	-0.0356214
GTF3C5_1	-0.0298653	NUMA1_4	-0.0059516
LEAP2_2	-0.070871	ZNF610_1	-0.000128
MARK1_1	0.0307808	MARCH8_2	-0.0026036
FGF1_2	-0.0627167	NPIPB6_4	0.0643094
RPL36_1	0.0150873	DNAJC14_3	-0.0707379
SIX2_2	0.0142848	SIL1_1	-0.0626377
RABGAP1L_2	0.0124712	MLYCD_4	0.02777
IRF4_1	0.0353333	PAPPA2_1	0.129537
E2F8_2	0.00078779	BCO2_1	-0.0665909
RNF2_3	-0.0257321	LYPD5_1	-0.0345734
CASC4_1	-0.02219	PRSS57_1	-0.0263047
PPIL1_1	-0.0026703	GPR158_1	0.102962
ZBTB1_3	0.0100593	ABCG2_5	-0.0257367
CEP162_1	-0.0118219	TDRD5_1	0.040585
ZAR1_1	0.00461372	THPO_3	-0.0017914
DTNA_4	-0.0418245	ELOVL3_1	-0.0321649
RLN1_1	0.0451773	CD9_2	-0.0476759
FPR2_2	-0.0112385	RAET1E_2	-0.0121342
RWDD1_1	0.0307453	CUZD1_1	0.0294143
B3GNT2_2	0.0100671	KBTBD11_2	-0.0189852
ERMARD_2	-0.0738952	ALX1_1	0.174089
GRK5_1	0.00910507	FOXA2_1	0.0940052
SPAG7_1	0.033785	PPAN_1	-0.0003352
HSPB7_1	-0.0076076	RAD51D_4	-0.184465
HS3ST3B1_1	0.132703	GPT_2	-0.0033111
CLDN11_2	-0.0587047	CCNY_1	0.0267451
ATG12_2	0.0528618	IL23R_3	-0.0125526
RHPN2_1	0.00985498	TCERG1L_1	0.0566837
KCTD2_2	-0.0540406	ALKBH6_1	0.0219382
MMP16_1	0.0436091	ESRP2_1	0.149115
BST2_1	0.0179058	HOXB6_6	0.126277
SPPL2A_1	-0.0202655	EAPP_1	0.0200958
HOXD13_1	0.0414913	TCF21_1	0.12156
DNAJC22_1	0.0410503	MBNL1_2	-0.066638
IGSF10_2	-0.0092327	RBAK_4	-0.0415998
NKX6-1_1	0.130871	TSPAN8_3	-0.0846375
CSK_2	0.00168844	INF2_2	-0.0741629
ZHX2_2	0.00014993	CSTA_1	-0.0562352
TMEM140_1	-0.0277376	CYP4V2_6	-0.0049496
CDKN1B_2	-0.0370804	SPSB3_2	-0.0170698
TLDC1_2	-0.0040357	MLYCD_3	-0.085322
HOXC4_2	0.00538224	CBLN3_2	-0.0278836
LHX4_1	0.0753342	MRPL22_1	-0.0264663
PAX5_2	0.123978	OSR2_1	0.156221
SLC5A8_1	-0.0076325	AKR1C3_1	-0.148911
PPP1R13L_1	0.0381716	SHC4_1	0.038163
OSGIN1_1	-0.0349493	PSMA5_2	-0.0275163
ZNF512B_1	0.0269799	BCL2L2_3	-0.0555411
TJAP1_3	-0.0266092	BCR_2	-0.0734282
KCNG3_1	0.154851	HOXA1_2	0.0589612
TXNRD1_2	0.0255958	MTCL1_5	-0.0332558
C5orf58_2	-0.0408561	TRIM54_1	0.0133227
OPLAH_2	-0.115896	MUC17_1	0.0866856
CPEB4_1	-0.0024051	AP1B1_4	0.118192
EMX2_1	0.0589602	CHAT_2	0.0450145
NRG1_1	0.0115383	TAF2_1	-0.0276907
DDR1_3	-0.0498401	CPB1_2	-0.0272294
SLC35E2B_4	0.0476525	ERVMER34-1_1	0.0670205
CCDC47_2	-0.0289817	FAN1_1	-0.0549019
CDR2_1	0.0116276	PARD6G_1	-0.0635288
CST5_1	0.0156764	ZNF83_2	-0.0527485
PIK3CG_1	0.00366957	B4GALT5_2	-0.0503851
ZNF106_2	-0.0032561	KCNK3_2	0.0553708
CCDC17_2	-0.011687	AJUBA_6	0.0621599
LRRC24_2	0.0267316	NES_1	0.00903661
PRMT8_1	0.1022	APELA_1	0.014637
KIAA0100_2	-0.0083389	PDCD6_2	-0.015656
SPSB3_2	-0.0005239	TNFRSF10D_1	0.0347128
B3GNT2_6	0.00596605	RASSF2_3	-0.024764
CACNA1H_1	0.0250464	UCN2_1	-0.0598373
NAT8L_1	0.0742203	CPT1B_4	0.148782
CFAP161_2	-0.0160292	DEXI_1	-0.0806201
AVPR1A_1	0.0306106	ESR1_3	0.119858
HHATL_3	-0.0161406	MSH5-SAPCD1_6	0.00631728
PROKR2_2	0.0110347	NMNAT2_1	-0.0139342
ZNF516_1	0.019645	AMICA1_1	-0.0370304
POLR1C_1	-0.0028978	SLC3A1_2	0.00612886
TRIB1_2	0.00565926	ZNF808_2	0.042282
CCDC41_4	-0.102372	APOL1_1	-0.134393
SHB_8	-0.0555963	TSPO_1	-0.0750313
KCNB2_2	0.0103822	LACRT_1	0.010473
HOXA13_1	0.104403	SPATA12_1	-0.0113761
CYP2J2_1	-0.0037036	AFF1_4	-0.0150859
LANCL2_1	-0.0237334	LYNX1_4	-0.139922
CEPT1_3	-0.0647535	C19orf33_2	-0.0142422
XPO6_1	-0.0132509	DNAL1_1	-0.0129231
GIMAP1_1	0.0161745	KIF22_2	-0.0315479
CCNL2_1	0.00707037	COL6A2_2	-0.0819091
ELF3_1	-0.0414579	ALDH3B1_2	-0.0057123
		TMCC3_5	-0.132401
		CPNE1_3	0.00341107
		CHRNA10_1	-0.007194
		GPR146_1	-0.0868555
		PHYHIPL_2	0.00902988
		ANO8_2	-0.080372
		HIST1H2BD_1	0.0148546
		TCP11L2_2	0.0378117
		ARMC12_2	-0.0537358
		RIPK4_1	0.100042
		DMRT2_1	0.0597873
		ASB2_2	0.0109123
		WDFY3_2	0.0108158
		NINJ2_2	-0.0202195
		ZNF549_1	0.0547984
		SLC12A3_1	-0.024929
		PLEKHA6_2	-0.0092226
		HIST1H2BN_1	0.12389
		ISM2_1	0.0551387
		SLC7A9_1	0.00689412
		PLPPR1_3	0.0960965
		UBA52_2	-0.0190011
		IL12A_1	-0.0753855
		PARVA_1	0.0362289
		WDR66_2	0.0694204
		DKK2_1	0.0646329
		ATF7IP_1	-0.0699994
		CDRT4_1	-0.0967503
		HOXC4_1	0.0390814
		DPP6_4	0.0369852
		RASGRP3_4	0.092927
		GRAP_1	0.0668886
		RORC_1	-0.101352
		HDAC10_4	-0.090645
		ONECUT1_1	0.00411843
		TRPM8_2	0.0899923
		TAGLN2_1	0.00664237
		OTX2_3	0.189689
		FAM53B_11	-0.0130643
		MYL7_2	0.130965
		TAL1_3	0.0772472
		FAXC_2	0.0130601
		SCN4A_1	-0.0257278
		ZDHHC5_4	-0.0084207
		PPP1R3C_1	-0.0891445
		SCN2A_2	-0.040831
		ANPEP_2	-0.0467852
		MXRA8_1	-0.0387566
		AQP2_1	-0.158562
		ZNF664_2	0.0123253
		HOXC8_5	0.104719
		DRD4_1	0.0385908
		HIST1H3E_1	0.131442
		LAT_3	-0.0325573
		FTCD_1	-0.0853108
		CNOT2_3	-0.0137487
		C10orf55_1	-0.0726497
		FAM89B_2	-0.0058384
		ZNF518B_1	0.217612
		ZNF580_1	-0.0418516
		SH3D19_2	0.0940088
		FGF1_1	-0.008559
		PHOX2B_1	0.124223
		CLDND1_2	-0.0032305
		PEX19_2	-0.0120413
		ARHGEF11_3	-0.0276047
		BDKRB2_7	0.0626559
		BMP8A_1	0.121695
		PRND_1	-0.037288
		SPAG9_2	0.0157251
		NMRAL1_1	-0.0110824
		FAM167A_3	-0.118445
		LEFTY1_1	-0.0590247
		TNFSF11_1	0.0254146
		C5orf38_3	0.185503
		HBG2_1	0.00981846
		AC005921_1	-0.0419258
		PLSCR5_2	0.0932845
		KCNRG_2	0.10503
		ULBP1_1	0.100144
		C6orf201_1	0.0831209
		PIK3IP1_1	-0.0098625
		PCDHGA6_1	0.0618625
		ACVRL1_2	0.0103096
		ZNF18_2	-0.0022503
		PKP3_2	0.0351655
		MAP3K7CL_1	0.0158429
		BMP8B_1	0.104511
		RFX5_2	-0.111319
		SOX17_1	0.0575423
		FCHSD2_4	-0.0126927
		ZFP1_2	-0.0722258
		TMCC2_2	-0.0201261
		PVR_2	0.00016354
		CHN2_7	-0.0410762
		DPYS_1	0.154805
		PAX9_1	0.030315
		MS4A7_1	0.0648959
		FAM204A_1	-0.0764068
		SPINT2_3	0.0117077
		GIMAP4_1	0.123121
		FSTL3_1	-0.0588579
		MIEF1_2	-0.0293934
		DOK1_1	0.0898615
		COL1A2_1	0.0165876
		VPS13D_1	-0.0195101
		C11orf49_3	-0.0075992
		TBX20_3	0.0627843
		EVI5_2	-0.0851649
		FEZF1_1	0.00214734
		HIVEP1_3	-0.115404
		CLDN14_2	0.034928
		GET4_6	0.0947911
		HOXA13_1	0.159546
		DCXR_1	-0.0696445
		LEAP2_2	-0.007732
		PIGS_3	-0.082627
		CHRNA6_1	-0.0213828
		C17orf105_1	-0.161203
		COMMD10_2	-0.101085
		S100A6_1	-0.0006632
		LIME1_2	-0.0052354
		FBXO16_1	-0.0298918
		C12orf56_1	0.0197031
		RIN2_7	0.0200857
		RP3-336H9_1	0.0205977
		TPM2_1	0.0676691
		IGLL1_1	-0.151212
		IFT80_3	-0.0915001
		KBTBD3_1	-0.079352
		TMEM88_1	0.0518591
		USP44_3	0.155837
		ANK1_3	0.117645
		TBX5_1	0.0250759
		AKAP13_1	0.0633098
		CNR1_4	0.0577656
		RNF20_2	-0.0079738
		COLEC10_1	0.0250354
		HHAT_3	0.0189425
		UBE2D2_2	-0.123133
		MBOAT4_1	0.0116722
		APOA5_2	-0.027953
		RBMS1_2	0.0770853
		SLC37A1_4	0.103353
		DDX4_1	0.0228288
		NCAPG2_3	-0.0346848
		ANKRD26_1	-0.0291369
		KLRC2_1	0.0322254
		GAL3ST2_1	-0.0363985
		DBP_2	-0.0398579
		TSPAN1_1	-0.0458445
		PAX8_1	-0.0165634
		TXNDC2_2	0.0104454
		BPI_3	-0.0644141
		ETV4_4	-0.0216584
		ACPT_1	-0.0563559
		TAC1_2	0.0510052
		SP8_1	0.0979086
		PCDHA11_1	0.0776683
		HOXC5_1	0.106076
		ABHD1_1	-0.0286666
		PCDHGA2_1	0.104287
		C8orf82_2	0.0088109
		PIK3CG_1	0.0148655
		METTL22_1	-0.0306889
		ANKRD13C_2	-0.0373343
		ELF3_1	-7.34e-05
		ZNF695_1	0.0342937
		SERAC1_1	-0.0485253
		FAM159A_1	0.06305
		PI16_2	-0.150348
		CD300LG_1	-0.0057786
		KLHL40_1	0.0428913
		HMX2_2	0.0984855
		ACTC1_1	0.0135652
		ALX1_2	0.0242763
		TMEM263_1	0.00211913
		C15orf52_2	-0.069892
		GPR78_1	0.0733363
		RAB11FIP1_1	0.0358908
		EPHX1_2	-0.0872545
		C1orf61_3	-0.0755984
		HOXC11_1	0.145202
		PUS7_2	-0.0958615
		RUNX3_2	0.0302129
		HSPB8_2	-0.0540158
		COCH_1	0.00762304
		ABL2_2	-0.002164
		APBB2_1	-0.0223361
		GUCY2D_1	0.129153
		MYZAP_4	0.0165091
		KLF11_1	0.0203998
		PCDHGB7_3	0.0783964
		PSORS1C1_1	-0.133481
		CLVS1_2	0.217362
		TRIM16_2	-0.126979
		NTN1_2	0.0072604
		DNAJC12_1	0.00641785
		ZNF577_1	0.164557
		SLC25A45_2	-0.0634186
		UPF3A_2	0.00177627
		C1QB_1	0.0142591
		PCDHGA5_1	0.148417
		BCL2L2_2	-0.0718707
		MAMDC4_3	-0.0969894
		AXIN1_2	0.0765864
		DTD1_3	-0.0507762
		C20orf100_2	-0.0627636
		ARHGAP17_2	-0.0022787
		TTLL10_2	-0.0049381
		KIF16B_1	-0.0010251
		SLC25A34_1	0.00190202
		CDKN3_2	-0.0111782
		H1F5_1	0.0315348
		PRR26_1	-0.02293
		TOR1A_1	-0.0439084
		VRTN_1	0.0553629
		SYT17_4	-0.129211
		ALDH1A2_1	0.10291
		SYNE2_3	-0.0176032
		RASGEF1A_2	0.0329176
		CHRNB4_1	0.0203184
		SEMA4B_2	-0.0571205
		CMBL_1	-0.035064
		XKR6_1	0.0989824
		FCGR1A_1	0.0653971
		S100A14_1	-0.0403921
		SHISA6_1	0.0331346
		DET1_1	-0.0315569
		HIP1R_2	-0.0241537
		BNIPL_1	-0.0380321
		PCDHGA4_2	0.0391163
		SLC25A18_2	-0.0187353
		APOA2_1	-0.0022877
		HAPLN2_1	0.00088365
		PRR11_4	0.0127259
		NANOGP8_1	0.0226627
		LEPR_4	-0.100813
		ERCC5_6	-0.0733451
		ARHGEF10_10	-0.0070534
		DNAJC5B_4	-0.0300342
		DNASE2B_2	-0.108354
		AK1_2	-0.0988037
		MVP_3	-0.0313904
		ADAMTS20_1	0.00991523
		DEGS1_1	-0.0010297
		ATP2A3_2	-0.0109024
		ART5_4	0.0539663
		DLX6_3	0.0110826
		RPS6KA1_1	-0.088167
		SPATS2L_3	-0.0161131
		FAM53B_4	0.0347637
		HTR2A_1	-0.11168
		PITX1_2	0.0731875
		LCN12_1	0.0298208
		DEFB1_1	-0.0164965
		GRHL3_1	-0.117125
		HDAC2_2	0.0102592
		PCDHGA3_1	0.0959699
		SYTL2_2	-0.0048374
		FABP5_1	0.0746276
		DCST1_1	-0.072692
		ERG_3	0.0271997
		PIGC_1	-0.0044206
		COX6A2_1	0.015953
		RFESD_2	-0.0265116
		STX17_1	-0.0540683
		KRTCAP3_1	0.20537
		MT1E_1	-0.11237
		PMPCB_2	-0.0573073
		TRIM71_1	0.0797756
		PMP22_2	-0.128734
		AKR1A1_1	-0.0916432
		GIGYF1_2	-0.100654
		LUC7L2_13	0.169177
		HERC2_1	-0.0636723
		MECOM_2	0.0523905
		SPACA1_1	-0.0117869
		FAM20B_2	-0.0463973
		TNS1_3	-0.0354856
		HOXA3_1	0.219308
		SCRG1_2	0.0642677
		FOXP1_1	-0.0170582
		SERPINB4_1	0.0173613
		SERPINB7_3	0.0959082
		NNMT_4	-0.0957168
		INPP5D_2	0.0670036
		SLC41A2_1	-0.0243052
		ZFP42_1	0.133152
		RDH5_1	-0.11011
		HOXC13_1	0.110915
		HSPA2_1	0.186448
		ACAP3_3	-0.0340224
		KCNE1_1	-0.140497
		PACRGL_1	-0.0111598
		ERBB3_3	-0.0279068
		UTP6_1	-0.021389
		PEX19_8	-0.0792337
		DLC1_3	-0.0019502
		NIPAL3_3	-0.003449
		C1orf115_1	0.0726349
		IL10RB_2	-0.0151832
		SLC35F4_1	0.0455176
		POU2AF1_1	0.0114464
		ST3GAL5_2	-0.0363641
		THAP4_1	-0.0331493
		KAT2A_2	-0.0198565
		WNT16_1	0.0421162
		PSMG2_2	-0.0326061
		WISP2_1	-0.087355
		PRODH_1	-0.126419
		HSF4_1	0.188352
		ECSCR_2	-0.0221178
		ERVW-1_2	-0.142329
		PTGDS_1	-0.0155415
		PI4K2A_2	-0.0695033
		TMCO6_2	-0.0589631
		USP36_3	-0.0734582
		PKD1L1_4	0.140862
		TBX4_1	0.0874095
		FAM83F_1	0.185964
		RALGDS_10	-0.0949862
		FAM69C_2	-0.146364
		UNKL_2	0.0665882
		PCDHGB7_1	0.0912031
		C1R_2	-0.113751
		FAM53B_7	-0.0167249
		AMT_6	0.0578575
		CCDC7_1	-0.0229238
		ANXA6_2	-0.0229296
		C15orf48_2	-0.0479101
		RAB24_2	-0.006516
		ZSCAN18_2	0.0765454
		DGKZ_2	-0.0857015
		FBXO41_1	0.150627
		OSCAR_1	0.0212672
		DLX3_1	0.0846534
		SLC26A8_2	0.0586576
		DSC3_1	0.0694418
		TMEM189_11	-0.0831489
		DCP1B_1	-0.0078768
		PEX19_7	-0.0442854
		IFNAR2_4	-0.0781033
		OPRPN_1	0.11831
		CREB5_1	-0.0261847
		ZNF141_2	0.141633
		EXOC3L4_2	0.0338415
		ARHGAP29_1	0.00411729
		C14orf179_1	-0.0414852
		SLC1A3_2	-0.0667578
		PGA3_1	0.0260903
		TAF9_4	0.0530955
		C20orf144_1	-0.0624848
		CAPN11_1	-0.019216
		FSTL3_2	-0.091575
		FAM217B_1	0.0256597
		PDE4C_8	0.192731
		HOXC9_1	0.0268369
		TMEM189_12	-0.0074771
		NRN1_1	0.106675
		NQO2_1	-0.0042396
		PRKCDBP_1	0.025168
		TRIM16L_1	-0.150167
		SERPINF2_1	-0.0639943
		SPOP_1	-0.0301302
		RBFA_6	-0.0047705
		TPRG1L_2	-0.0260015
		TTC23_1	0.00035342
		CCDC125_1	0.0430007
		TLX3_1	0.0964643
		VENTX_1	0.130226
		PCDHA12_2	0.0466689
		SOCS2_2	-0.0015902
		NOL12_5	-0.123664
		LYST_3	-0.117801
		ADGRG3_1	-0.0333589
		PLPP4_4	-0.0077037
		OTOF_1	0.0451071
		FBLN2_1	0.090864
		PIK3R2_2	-0.0097367
		RGCC_1	0.00700335
		HOXA6_2	-0.0340695
		HSD11B1L_3	0.15774
		KIF6_2	-0.042157
		SYN2_1	0.00601472
		HOXC11_2	0.0615538
		TMCC3_3	0.0961022
		CUZD1_3	-0.115948
		GTF3C3_1	-0.0261671
		DMRT1_1	-0.0539
		GGT1_5	-0.0369173
		ARAP2_6	0.0141366
		RP11-579D7_1	0.00069733
		SPSB1_2	-0.0856792
		LEO1_1	-0.0024985
		HOXB9_4	0.029961
		SDF4_1	0.0512525
		KDELR3_1	-0.0127211
		TBX5_3	0.037151
		ALG9_3	-0.0105076
		ERBIN_4	-0.0816824
		CYYR1_1	0.0939258
		BOLA3_2	0.0334071
		KCNK9_1	0.0349923
		MAFG_4	-0.0052094
		DERL1_1	-0.0062801
		GET4_7	0.0621769
		FAM53B_9	-0.12886
		ELP3_1	-0.0478219
		CAB39L_2	-0.0962167
		TMC4_1	0.130694
		EMX2_2	0.11928
		FUT3_2	0.0585741
		PEX19_5	-0.0302363
		KCNN4_2	-0.108597
		KIF27_1	-0.0747997
		SLC4A11_1	0.0692106
		RAD50_5	-0.035125
		EHMT1_1	0.0476822
		BOLA1_1	0.0456748
		ARHGAP24_4	0.0225952
		ATP2B4_1	-0.103793
		CASD1_1	-0.0022861
		FARP2_1	0.0998492
		PRSS50_1	0.203658
		PREX1_2	0.0339526
		CRMP1_2	0.0151946
		RP13-582O9_1	0.0768675
		RPL13A_1	-0.0056231
		RPL31_1	0.124432
		PHPT1_1	0.0516562
		HSD3B7_1	-0.0469222
		PCDHA12_1	0.0638576
		RNASE7_2	-0.073521
		ELOVL2_1	0.129733
		IGHMBP2_2	-2.32e-05
		TMEM63C_1	-0.209427
		ERN2_1	0.0664372
		NQO1_1	-0.169361
		RRAS2_3	0.106903
		KCNN4_3	-0.038926
		HAND1_1	0.0801016
		RIPK4_2	0.082571
		SMIM6_2	-0.0217331
		RASL12_2	0.040871
		ZBTB20_5	-0.0136531
		ECSIT_1	-0.0415272
		ARHGAP18_4	-0.0440382
		ASPDH_1	-0.0313172
		TTC4_1	-0.0595652
		ARPC4_6	-0.0194161
		PDZK1IP1_1	-0.0012777
		TTC29_1	-0.0219223
		CTSW_1	-0.0341816
		NPAS4_1	0.0881378
		INHBC_2	-0.0444963
		CYTH1_3	-0.0230943
		RP11-45M22_3	-0.0643804
		FXYD2_3	-0.0772848
		FAM46B_1	0.0375685
		AGAP9_2	-0.0437985
		KLC1_2	-0.0208764
		MCF2L2_3	0.0106233
		PDE4DIP_5	0.0348146
		RBM5_1	-0.0315433
		TCAF1_3	0.0123575
		GALNT6_2	0.032157
		TMPRSS11A_1	0.00455236
		ENOSF1_1	0.0806716
		MRPL54_1	-0.0774246
		MAP2K6_2	-0.0785538
		ABCA8_1	-0.0074536
		ORAI2_1	-0.125737
		SCARA5_1	-0.0071292
		C19orf12_2	-0.0508545
		C19orf24_3	-0.0269028
		PLEKHB1_1	-0.0483537
		TNRC6B_3	-0.0400405
		MORC1_2	0.0254063
		RBM12_2	0.048989
		ACAP1_1	-0.0016965
		PCDHGA4_1	0.0592171
		PCDH8_1	0.0155138
		CLEC3B_1	-0.0245148
		DECR2_4	-0.0235657
		DLX1_2	0.085768
		KCNH3_1	0.044715
		KIFC1_1	-0.0268931
		DERL3_1	0.01611
		TTLL1_1	-0.007641
		ZNF511_4	0.0173342
		ELAVL2_3	0.0997061
		VSX2_1	0.0818453
		ZHX3_2	0.00514379
		PCDHGA9_1	0.198084
		MLN_1	0.0694509
		SIM1_1	0.183342
		POPDC3_2	-0.0133717
		METTL5_1	-0.0278871
		HOXD3_7	0.0777365
		SST_1	0.200189
		CELA3B_1	-0.0227266
		TBX15_2	0.0228168
		CLASRP_1	-0.0160458
		EXPH5_4	0.0189034
		NOMO2_1	-0.0504058
		C14orf159_4	-0.127202
		NUAK2_1	-0.0342891
		MESP2_1	-0.0999547
		PCDHGB5_1	0.140495
		FMNL1_2	0.0322223
		TUBA3D_1	-0.108129
		ADAM29_2	0.0950265
		MYL5_2	-0.0051324
		CABLES1_3	0.18542
		SYTL2_3	-0.0273267
		FEM1C_1	-0.0688995
		PEX16_1	-0.0438505
		TM9SF4_2	-0.0585644
		NMBR_2	0.156971
		AVP_1	-0.0072033
		EPN2_2	-0.0304094
		ZFP3_2	-0.003162
		IGLL5_16	-0.000634
		NCMAP_2	0.0288804
		SDC4_1	-0.0202521
		SYNE1_5	0.0810028
		PRPSAP2_1	0.0234957
		APOL2_1	-0.0704237
		FBXO31_2	-0.0036862
		CYP1B1_2	0.0444127
		GOSR2_2	-0.0703381
		GOLGA3_3	0.0188632
		RPL37_1	0.0451654
		ALKBH3_1	-0.0163493
		RTP4_1	-0.038563
		SYT15_1	0.0475367
		ST6GAL1_2	0.0696877
		TBXA2R_2	-0.111449
		FTCD_2	-0.0321775
		PLEKHO2_4	-0.0203127
		MEST_2	0.124219
		ATF7_3	-0.0023993
		CD47_1	0.0643928
		NUCB2_2	0.00210475
		OBSL1_1	0.0366235
		DCLK2_1	-0.0302631
		PTPN20_1	0.0981542
		SYCP2L_2	0.10545
		LPP_2	-0.0605811
		SNTA1_3	-0.0149672
		CFAP161_1	0.125169
		ATXN3_2	-0.0458596
		DISP2_2	0.00400374
		FDX1_4	-0.0212421
		GPSM1_2	-0.011606
		FCER1G_2	-0.0642911
		SLC25A22_3	-0.0329171
		PARP10_1	-0.0826628
		RPS6KA2_2	-0.0080967
		SERPINB7_2	0.152623
		EVPL_1	-0.0993868
		PTN_2	-0.0174525
		MTCL1_2	0.070241
		CYP17A1_1	-0.104245
		CLCN2_2	-0.0252112
		HRASLS5_1	-0.113732
		SERPINB8_2	-0.0458148

## Sheet: Supplementary Table 2
	HBCC (Total = 1077 promoters)	NABEC (Total = 1644 promoters)
Lu clock 1 (Total = 335 CpGs)	37 (19 within, 18 adjacent)	29 (14 within, 15 adjacent)
Lu clock 2 (Total = 816 CpGs)	58 (28 within, 30 adjacent)	62 (20 within, 42 adjacent)
Lu clock 3 (Total = 760 CpGs)	55 (24 within, 31 adjacent)	58 (22 within, 36 adjacent)

## Sheet: Supplementary Table 3
gene_list	term_name	source	p_value	term_size	query_size	intersection_size	precision	recall	term_id	effective_domain_size	source_order	parents	evidence_codes	intersection
Significant genes	transcription by RNA polymerase II	GO:BP	2.16354e-10	804	970	248	0.25567	0.308458	GO:0006366	4771	2133		IDA,IDA IMP IBA TAS IEA,NAS,ISS IEA,IBA,IDA IBA,IDA,IBA IEA,IDA IMP ISS IBA IEA,IDA IMP ISS IBA IEA,IDA,IEA,IBA IEA,IDA IBA IEA,IDA IMP IBA,IBA,IMP ISS IBA IEA,IBA IEA,IDA IMP IGI IBA IEA,IBA,IEA,IBA IEA,IBA,IBA IEA,IDA ISS IBA IEA,IDA IBA,IBA,ISS IEA,IBA,IDA IBA,IBA IEA,IDA IBA IEA,IDA IMP,IBA,IMP IBA,IBA TAS NAS IEA,IBA,ISS IBA IEA,ISS IEA,IBA IEA,IBA IEA,IDA IBA IEA,IBA IEA,IDA,IEA,IDA IBA IEA…	THAP5,TFDP1,CGA,ADNP,ZNF773,PAX3,DGKQ,PRDM14,TWIST1,VDR,HMGA2,POLR2M,PITX1,KLF12,HHEX,HIC2,MSX2,MECOM,HIF1A,FOXI2,HOXA2,SIX2,ZNF672,GBX2,BCL11A,MYBL2,LHX9,USP16,SIM1,KCNIP3,HMX1,HAND1,VEGFA,HR,NCOR2,NFE2L3,ZNF560,POU4F1,GREM1,PAX9,IRX4,ONECUT2,DLX6,TRMT112,TRIM28,PRDM16,ISL1,DMAP1,HAND2,ZNF331,KDM3A,PAWR,GFI1,ZNF582,FGF1,YAP1,MAF,NPAS4,HLF,ZBTB7A,CBX4,HOXD9,MXI1,CCNL2,DLX4,ZIC5,FIZ1,PATZ1,HOXC4,Y…
Significant genes	regulation of transcription by RNA polymerase II	GO:BP	2.88469e-10	785	970	243	0.250515	0.309554	GO:0006357	4771	2126		IDA,IDA IBA TAS IEA,NAS,ISS IEA,IBA,IDA IBA,IDA,IBA IEA,IDA IMP ISS IBA IEA,IDA IMP ISS IBA IEA,IDA,IBA IEA,IDA IBA IEA,IDA IMP IBA,IBA,IMP ISS IBA IEA,IBA IEA,IDA IMP IGI IBA IEA,IBA,IEA,IBA IEA,IBA,IBA IEA,IDA ISS IBA IEA,IDA IBA,IBA,ISS IEA,IBA,IDA IBA,IBA IEA,IDA IBA IEA,IDA IMP,IBA,IMP IBA,IBA NAS IEA,IBA,ISS IBA IEA,ISS IEA,IBA IEA,IBA IEA,IDA IBA IEA,IBA IEA,IEA,IDA IBA IEA,IGI ISS IBA IEA…	THAP5,TFDP1,CGA,ADNP,ZNF773,PAX3,DGKQ,PRDM14,TWIST1,VDR,HMGA2,PITX1,KLF12,HHEX,HIC2,MSX2,MECOM,HIF1A,FOXI2,HOXA2,SIX2,ZNF672,GBX2,BCL11A,MYBL2,LHX9,USP16,SIM1,KCNIP3,HMX1,HAND1,VEGFA,HR,NCOR2,NFE2L3,ZNF560,POU4F1,GREM1,PAX9,IRX4,ONECUT2,DLX6,TRIM28,PRDM16,ISL1,DMAP1,HAND2,ZNF331,KDM3A,PAWR,GFI1,ZNF582,FGF1,YAP1,MAF,NPAS4,HLF,ZBTB7A,CBX4,HOXD9,MXI1,CCNL2,DLX4,ZIC5,FIZ1,PATZ1,HOXC4,YEATS4,ANXA2,TFA…
All genes included in model	regulation of transcription by RNA polymerase II	GO:BP	8.94468e-10	785	277	96	0.34657	0.122293	GO:0006357	4771	2126		IDA IBA IEA,IBA IEA,IBA,IBA,ISS IBA IEA,IDA IBA,IBA,IDA IBA,ISS IBA IEA,IDA IBA IEA,IDA IMP ISS IBA IEA,IBA IEA,IDA ISS IBA IEA,IBA,IDA IMP IBA IEA,IDA,IDA IBA IEA,IDA IBA IEA,ISS IBA IEA,IBA IEA,ISS IBA IEA,IDA IBA IEA,IDA IMP IBA,IBA TAS,IEA,IDA IBA,IDA IMP ISS IBA IEA,ISS IBA IEA,ISS IBA IEA,IBA,IMP ISS IBA IEA,IDA IBA IEA,IBA,IBA IEA,IBA IEA,IBA,IBA IEA,IDA IBA IEA,IBA IEA,IBA IEA,IBA,IBA TAS…	PITX2,EBF2,ZIC2,ZIC5,ZBED6,HOXC4,ZNF773,PAX3,IGF2,HOXD8,TWIST1,PRDM14,GATA4,EBF1,FOXA1,HMGA2,NKX2-1,THRA,NKX6-1,PITX1,DLX2,KLF12,HHEX,ZNF274,AJUBA,TFAP2A,GATA3,TOX,PER1,HIC2,MSX2,OTX2,EMX2,MECOM,HOXB9,ZNF672,VGLL2,GATA6,FLI1,NKX3-2,ZNF518B,ZBTB14,LHX4,GBX2,NEUROG2,IRX1,EMX1,MYBL2,TBX20,MED17,ONECUT1,HOXA11,LHX9,SIM1,OSR2,KCNIP3,E2F8,HMX1,PAX5,SQSTM1,VEGFA,SATB1,HOXD13,HOXA13,MTA3,WT1,PAX9,GREM1,H…
All genes included in model	transcription by RNA polymerase II	GO:BP	1.49639e-09	804	277	97	0.350181	0.120647	GO:0006366	4771	2133		IDA IBA IEA,IBA IEA,IBA,IBA,ISS IBA IEA,IDA IBA,IBA,IDA IBA,ISS IBA IEA,IDA IBA IEA,IDA IMP ISS IBA IEA,IBA IEA,IDA ISS IBA IEA,IBA,IDA IMP IBA IEA,IDA,IDA IBA IEA,IDA IBA IEA,ISS IBA IEA,IBA IEA,ISS IBA IEA,IDA IBA IEA,IDA IMP IBA,IBA TAS,IEA,IDA IBA,IDA IMP ISS IBA IEA,ISS IBA IEA,ISS IBA IEA,IBA,IMP ISS IBA IEA,IDA IBA IEA,IBA,IBA IEA,IBA IEA,IEA,IBA,IBA IEA,IDA IBA IEA,IBA IEA,IBA TAS IEA,IBA…	PITX2,EBF2,ZIC2,ZIC5,ZBED6,HOXC4,ZNF773,PAX3,IGF2,HOXD8,TWIST1,PRDM14,GATA4,EBF1,FOXA1,HMGA2,NKX2-1,THRA,NKX6-1,PITX1,DLX2,KLF12,HHEX,ZNF274,AJUBA,TFAP2A,GATA3,TOX,PER1,HIC2,MSX2,OTX2,EMX2,MECOM,HOXB9,AXIN1,ZNF672,VGLL2,GATA6,FLI1,NKX3-2,ZNF518B,ZBTB14,LHX4,GBX2,NEUROG2,IRX1,EMX1,MYBL2,TBX20,MED17,ONECUT1,HOXA11,LHX9,SIM1,OSR2,KCNIP3,E2F8,HMX1,PAX5,SQSTM1,VEGFA,SATB1,HOXD13,HOXA13,MTA3,WT1,PAX9,G…
All genes included in model	negative regulation of RNA metabolic process	GO:BP	4.04369e-09	464	277	68	0.245487	0.146552	GO:0051253	4771	13418		IDA IEA,ISS,ISS IEA,ISS IEA,IEA,IDA IMP ISS IEA,IEA,IBA,IEA,IDA IMP,IDA ISS IEA,IDA IBA IEA,ISS IEA,IEA,IEA,IBA IEA,IDA IEA,IDA TAS IC,TAS,ISS,IEA,IDA IMP,IMP IBA IEA,ISS IBA IEA,IBA NAS,IMP ISS IEA,IDA,IDA,IDA IBA,IEA,IDA IBA IEA,IEA,IMP IBA TAS IEA,IDA,IDA IMP IBA,ISS IEA,IDA,ISS,ISS IEA,IDA IBA,IDA ISS IEA,IMP IBA IEA,IEA,IEA,IDA NAS,IDA IMP,IDA,IMP IBA NAS,IDA IMP,IDA,IEA,IDA IMP IBA,ISS IEA,…	PITX2,ZIC2,ZBED6,IGF2,HOXD8,TWIST1,PRDM14,GATA4,FOXA1,HMGA2,NKX2-1,THRA,NKX6-1,PITX1,CDYL,DLX2,KLF12,HHEX,ZNF274,ZAR1,AJUBA,TFAP2A,GATA3,PER1,HIC2,MSX2,MECOM,PRICKLE1,IGF2BP1,AXIN1,GATA6,NKX3-2,ZBTB14,IRX1,IGF2BP2,TBX20,NRG1,LHX9,OSR2,KCNIP3,E2F8,HMX1,PAX5,SQSTM1,VEGFA,SATB1,LBH,MTA3,WT1,PAX9,GREM1,SFMBT1,ISL1,SIX3,GFI1,PAWR,BHLHE40,IGF2BP3,SIX1,FOXP2,MAF,CREB1,DLX1,RREB1,TBX18,CBX4,NR2F2,HOXD9
All genes included in model	negative regulation of DNA-templated transcription	GO:BP	2.00271e-08	434	277	64	0.231047	0.147465	GO:0045892	4771	11528		IDA IEA,ISS,ISS IEA,ISS IEA,IEA,IDA IMP ISS IEA,IEA,IBA,IEA,IDA IMP,IDA ISS IEA,IDA IBA IEA,ISS IEA,IEA,IEA,IBA IEA,IDA IEA,IDA TAS IC,TAS,IEA,IDA IMP,IMP IBA IEA,ISS IBA IEA,IBA NAS,IMP ISS IEA,IDA,IDA,IEA,IDA IBA IEA,IEA,IMP IBA TAS IEA,IDA,ISS IEA,IDA,ISS,ISS IEA,IDA IBA,IDA ISS IEA,IMP IBA IEA,IEA,IEA,IDA NAS,IDA IMP,IDA,IMP IBA NAS,IDA IMP,IDA,IEA,IDA IMP IBA,ISS IEA,IDA IEA,IDA,TAS IEA,IDA …	PITX2,ZIC2,ZBED6,IGF2,HOXD8,TWIST1,PRDM14,GATA4,FOXA1,HMGA2,NKX2-1,THRA,NKX6-1,PITX1,CDYL,DLX2,KLF12,HHEX,ZNF274,AJUBA,TFAP2A,GATA3,PER1,HIC2,MSX2,MECOM,PRICKLE1,AXIN1,GATA6,NKX3-2,ZBTB14,IRX1,TBX20,NRG1,LHX9,OSR2,KCNIP3,E2F8,HMX1,PAX5,SQSTM1,VEGFA,SATB1,LBH,MTA3,WT1,PAX9,GREM1,SFMBT1,ISL1,SIX3,GFI1,PAWR,BHLHE40,SIX1,FOXP2,MAF,CREB1,DLX1,RREB1,TBX18,CBX4,NR2F2,HOXD9
All genes included in model	negative regulation of RNA biosynthetic process	GO:BP	2.49442e-08	436	277	64	0.231047	0.146789	GO:1902679	4771	22129		IDA IEA,ISS,ISS IEA,ISS IEA,IEA,IDA IMP ISS IEA,IEA,IBA,IEA,IDA IMP,IDA ISS IEA,IDA IBA IEA,ISS IEA,IEA,IEA,IBA IEA,IDA IEA,IDA TAS IC,TAS,IEA,IDA IMP,IMP IBA IEA,ISS IBA IEA,IBA NAS,IMP ISS IEA,IDA,IDA,IEA,IDA IBA IEA,IEA,IMP IBA TAS IEA,IDA,ISS IEA,IDA,ISS,ISS IEA,IDA IBA,IDA ISS IEA,IMP IBA IEA,IEA,IEA,IDA NAS,IDA IMP,IDA,IMP IBA NAS,IDA IMP,IDA,IEA,IDA IMP IBA,ISS IEA,IDA IEA,IDA,TAS IEA,IDA …	PITX2,ZIC2,ZBED6,IGF2,HOXD8,TWIST1,PRDM14,GATA4,FOXA1,HMGA2,NKX2-1,THRA,NKX6-1,PITX1,CDYL,DLX2,KLF12,HHEX,ZNF274,AJUBA,TFAP2A,GATA3,PER1,HIC2,MSX2,MECOM,PRICKLE1,AXIN1,GATA6,NKX3-2,ZBTB14,IRX1,TBX20,NRG1,LHX9,OSR2,KCNIP3,E2F8,HMX1,PAX5,SQSTM1,VEGFA,SATB1,LBH,MTA3,WT1,PAX9,GREM1,SFMBT1,ISL1,SIX3,GFI1,PAWR,BHLHE40,SIX1,FOXP2,MAF,CREB1,DLX1,RREB1,TBX18,CBX4,NR2F2,HOXD9
All genes included in model	regulation of RNA metabolic process	GO:BP	4.57757e-08	1052	277	112	0.404332	0.106464	GO:0051252	4771	13417		IDA IBA IEA,IBA IEA,ISS IBA,IBA,ISS IBA IEA,IDA IBA IEA,IBA IEA,IDA IBA IEA,ISS IBA NAS IEA,IDA IBA IEA,ISS,IDA IMP ISS IBA IEA,IBA IEA,IDA ISS IBA IEA,IBA IEA,IDA IMP IBA IC IEA,IDA IMP IBA IEA,IDA IMP ISS IBA IEA,IDA IBA IEA,ISS IBA IEA,IBA IEA,IDA,IEA,ISS IBA IEA,IDA IBA IEA,IDA IMP IBA TAS IC IEA,IBA TAS IEA,ISS,IBA IEA,IDA IMP ISS IBA IEA,IDA IMP ISS IBA IEA,ISS IBA IEA,ISS IBA IEA,IBA NAS,I…	PITX2,EBF2,ZIC2,ZIC5,ZBED6,HOXC4,ZNF773,PAX3,IGF2,HOXD8,CYP1B1,TWIST1,PRDM14,GATA4,EBF1,FOXA1,HMGA2,NKX2-1,THRA,NKX6-1,PITX1,TRIM71,CDYL,DLX2,KLF12,HHEX,ZNF274,ZAR1,AJUBA,TFAP2A,GATA3,TOX,PER1,HIC2,MSX2,OTX2,EMX2,MECOM,HOXB9,PRICKLE1,IGF2BP1,AXIN1,ZNF672,VGLL2,GATA6,FLI1,BNC1,NKX3-2,ZNF518B,ZBTB14,LHX4,GBX2,NEUROG2,IRX1,IGF2BP2,EMX1,MYBL2,TBX20,VIM,MED17,ONECUT1,NRG1,HOXA11,LHX9,SIM1,OSR2,KCNIP3,…
All genes included in model	negative regulation of nucleobase-containing compound metabolic process	GO:BP	4.79131e-08	499	277	69	0.249097	0.138277	GO:0045934	4771	11566		IDA IEA,ISS,ISS IEA,ISS IEA,IEA,IDA IMP ISS IEA,IEA,IBA,IEA,IDA IMP,IDA ISS IEA,IDA IBA IEA,ISS IEA,IEA,IEA,IBA IEA,IDA IEA,IDA TAS IC,TAS,ISS,IEA,IDA IMP,IMP IBA IEA,ISS IBA IEA,IBA NAS,IMP ISS IEA,IDA,IDA,IDA IBA,IEA,IDA IBA IEA,IEA,IMP IBA TAS IEA,IDA,IDA IMP IBA,ISS IEA,IDA,ISS,ISS IEA,IDA IBA,IDA ISS IEA,IMP IBA IEA,IEA,IEA,IDA NAS,IDA IMP,IDA,IMP IBA NAS,IDA IMP,IDA,IEA,IDA IMP IBA,ISS IEA,…	PITX2,ZIC2,ZBED6,IGF2,HOXD8,TWIST1,PRDM14,GATA4,FOXA1,HMGA2,NKX2-1,THRA,NKX6-1,PITX1,CDYL,DLX2,KLF12,HHEX,ZNF274,ZAR1,AJUBA,TFAP2A,GATA3,PER1,HIC2,MSX2,MECOM,PRICKLE1,IGF2BP1,AXIN1,GATA6,NKX3-2,ZBTB14,IRX1,IGF2BP2,TBX20,NRG1,LHX9,OSR2,KCNIP3,E2F8,HMX1,PAX5,SQSTM1,VEGFA,SATB1,LBH,MTA3,WT1,PAX9,GREM1,SFMBT1,ISL1,SIX3,GFI1,PAWR,BHLHE40,IGF2BP3,SIX1,FOXP2,MAF,SLFN11,CREB1,DLX1,RREB1,TBX18,CBX4,NR2F2,…
Significant genes	DNA-templated transcription	GO:BP	8.11797e-08	1013	970	288	0.296907	0.284304	GO:0006351	4771	2120		IDA,IDA IMP ISS IBA TAS IEA,NAS,ISS IEA,IBA IEA,IDA IBA IEA,IDA,IBA IEA,IDA IMP ISS IBA IEA,IDA IMP ISS IBA IEA,IEA,IDA IMP IBA IEA,IEA,IBA IEA,IDA IBA IEA,IDA IMP IBA TAS IC IEA,IBA,IBA NAS,IMP ISS IBA IEA,IDA IBA IEA,IMP,IDA IMP IGI IBA IEA,IEA,IBA IEA,IEA,IBA IEA,IBA,IDA IBA,IDA IMP IBA IEA,IBA IEA,IDA ISS IBA IEA,IDA IBA,ISS IBA IEA,IMP ISS IEA,IBA IEA,IDA IBA,IMP IBA IEA,IDA IBA IEA,IDA IMP …	THAP5,TFDP1,CGA,ADNP,ZNF773,PAX3,DGKQ,PRDM14,TWIST1,VDR,NUP98,HMGA2,POLR2M,PITX1,KLF12,HHEX,ZNF503,HIC2,MSX2,MECOM,UCHL5,HIF1A,RIOX2,FOXI2,HOXA2,SIX2,ZNF672,BNC1,CBFA2T3,GBX2,BCL11A,MYBL2,LHX9,USP16,SIM1,KCNIP3,HMX1,HAND1,VEGFA,HR,POLR1A,NCOR2,NFE2L3,ZNF560,POU4F1,GREM1,PAX9,IRX4,ONECUT2,DLX6,TRMT112,TRIM28,PRDM16,ISL1,DMAP1,HAND2,ZNF331,KDM3A,PAWR,GFI1,ZNF582,FGF1,YAP1,MAF,NPAS4,HLF,ZBTB7A,CBX4,…
Significant genes	negative regulation of DNA-templated transcription	GO:BP	1.39312e-07	434	970	147	0.151546	0.33871	GO:0045892	4771	11528		IDA,IEA,IDA IMP ISS IEA,IDA IBA IEA,IDA IMP,IEA,IDA IEA,IDA TAS IC,IBA,IBA NAS,IMP ISS IEA,IDA,IMP,IEA,IEA,IDA IMP IBA IEA,IDA,ISS,IDA IBA,IMP IBA IEA,IDA IEA,IDA NAS,IMP IBA IEA,IEA,ISS IEA,IEA,IDA,IEA,IDA IBA IEA,IDA ISS,ISS IEA,IDA IBA NAS IEA,TAS IEA,IDA,IMP,NAS IEA,IDA IMP ISS IEA,IDA IMP IBA IEA,IDA,IDA,IDA,IDA IBA,IBA TAS,IEA,IDA IMP IEA,IBA IEA,TAS,IMP,IEA,IMP IBA IEA,IDA,IEA,IDA IBA IEA,…	THAP5,PRDM14,TWIST1,VDR,HMGA2,PITX1,KLF12,HHEX,ZNF503,HIC2,MSX2,MECOM,HIF1A,RIOX2,HOXA2,CBFA2T3,BCL11A,LHX9,KCNIP3,HMX1,HAND1,VEGFA,NCOR2,NFE2L3,POU4F1,GREM1,PAX9,IRX4,TRIM28,PRDM16,ISL1,DMAP1,PAWR,GFI1,YAP1,MAF,ZBTB7A,CBX4,HOXD9,CDKN1B,MXI1,DLX4,PATZ1,CDYL,TFAP4,DLX2,ZNF274,CDKN2A,AJUBA,GATA3,IRX2,NKX3-2,ALX1,CHD3,NFIC,LBH,WT1,LEFTY1,SFMBT1,HMGB2,NR1H2,NR2F1,RPS6KA5,GSC,PRICKLE1,NFIB,SIX1,APBB1,…
Significant genes	negative regulation of RNA biosynthetic process	GO:BP	2.09665e-07	436	970	147	0.151546	0.337156	GO:1902679	4771	22129		IDA,IEA,IDA IMP ISS IEA,IDA IBA IEA,IDA IMP,IEA,IDA IEA,IDA TAS IC,IBA,IBA NAS,IMP ISS IEA,IDA,IMP,IEA,IEA,IDA IMP IBA IEA,IDA,ISS,IDA IBA,IMP IBA IEA,IDA IEA,IDA NAS,IMP IBA IEA,IEA,ISS IEA,IEA,IDA,IEA,IDA IBA IEA,IDA ISS,ISS IEA,IDA IBA NAS IEA,TAS IEA,IDA,IMP,NAS IEA,IDA IMP ISS IEA,IDA IMP IBA IEA,IDA,IDA,IDA,IDA IBA,IBA TAS,IEA,IDA IMP IEA,IBA IEA,TAS,IMP,IEA,IMP IBA IEA,IDA,IEA,IDA IBA IEA,…	THAP5,PRDM14,TWIST1,VDR,HMGA2,PITX1,KLF12,HHEX,ZNF503,HIC2,MSX2,MECOM,HIF1A,RIOX2,HOXA2,CBFA2T3,BCL11A,LHX9,KCNIP3,HMX1,HAND1,VEGFA,NCOR2,NFE2L3,POU4F1,GREM1,PAX9,IRX4,TRIM28,PRDM16,ISL1,DMAP1,PAWR,GFI1,YAP1,MAF,ZBTB7A,CBX4,HOXD9,CDKN1B,MXI1,DLX4,PATZ1,CDYL,TFAP4,DLX2,ZNF274,CDKN2A,AJUBA,GATA3,IRX2,NKX3-2,ALX1,CHD3,NFIC,LBH,WT1,LEFTY1,SFMBT1,HMGB2,NR1H2,NR2F1,RPS6KA5,GSC,PRICKLE1,NFIB,SIX1,APBB1,…
Significant genes	regulation of DNA-templated transcription	GO:BP	2.41679e-07	995	970	282	0.290722	0.283417	GO:0006355	4771	2124		IDA,IDA ISS IBA TAS IEA,NAS,ISS IEA,IBA IEA,IDA IBA IEA,IDA,IBA IEA,IDA IMP ISS IBA IEA,IDA IMP ISS IBA IEA,IEA,IDA IMP IBA IEA,IBA IEA,IDA IBA IEA,IDA IMP IBA TAS IC IEA,IBA,IBA NAS,IMP ISS IBA IEA,IDA IBA IEA,IMP,IDA IMP IGI IBA IEA,IEA,IBA IEA,IEA,IBA IEA,IBA,IDA IBA,IDA IMP IBA IEA,IBA IEA,IDA ISS IBA IEA,IDA IBA,ISS IBA IEA,IMP ISS IEA,IBA IEA,IDA IBA,IMP IBA IEA,IDA IBA IEA,IDA IMP NAS,IBA,…	THAP5,TFDP1,CGA,ADNP,ZNF773,PAX3,DGKQ,PRDM14,TWIST1,VDR,NUP98,HMGA2,PITX1,KLF12,HHEX,ZNF503,HIC2,MSX2,MECOM,UCHL5,HIF1A,RIOX2,FOXI2,HOXA2,SIX2,ZNF672,BNC1,CBFA2T3,GBX2,BCL11A,MYBL2,LHX9,USP16,SIM1,KCNIP3,HMX1,HAND1,VEGFA,HR,NCOR2,NFE2L3,ZNF560,POU4F1,GREM1,PAX9,IRX4,ONECUT2,DLX6,TRIM28,PRDM16,ISL1,DMAP1,HAND2,ZNF331,KDM3A,PAWR,GFI1,ZNF582,FGF1,YAP1,MAF,NPAS4,HLF,ZBTB7A,CBX4,HOXD9,CDKN1B,MXI1,CCNL…
Significant genes	negative regulation of RNA metabolic process	GO:BP	2.45587e-07	464	970	154	0.158763	0.331897	GO:0051253	4771	13418		IDA,IEA,IDA IMP ISS IEA,IDA IBA IEA,IDA IMP,IEA,IDA IEA,IDA TAS IC,ISS,IBA,IBA NAS,IMP ISS IEA,IDA,IMP,IEA,IEA,IDA IMP IBA IEA,IDA,ISS,IDA IBA,IMP IBA IEA,IDA IEA,IDA NAS,IMP IBA IEA,IEA,ISS IEA,IEA,IDA,IEA,IDA IBA IEA,IDA ISS,ISS IEA,IDA IBA NAS IEA,TAS IEA,IDA,IMP,NAS IEA,IDA IMP ISS IEA,IDA IMP IBA IEA,IDA,IDA,IDA,IDA IBA,IBA TAS,IEA,IDA IMP IEA,IBA IEA,TAS,IMP,IEA,IMP IBA IEA,IDA IBA,IDA,IEA,…	THAP5,PRDM14,TWIST1,VDR,HMGA2,PITX1,KLF12,HHEX,ZAR1,ZNF503,HIC2,MSX2,MECOM,HIF1A,RIOX2,HOXA2,CBFA2T3,BCL11A,LHX9,KCNIP3,HMX1,HAND1,VEGFA,NCOR2,NFE2L3,POU4F1,GREM1,PAX9,IRX4,TRIM28,PRDM16,ISL1,DMAP1,PAWR,GFI1,YAP1,MAF,ZBTB7A,CBX4,HOXD9,CDKN1B,MXI1,DLX4,PATZ1,CDYL,TFAP4,DLX2,ZNF274,CDKN2A,AJUBA,GATA3,IGF2BP1,IRX2,NKX3-2,IGF2BP2,ALX1,CHD3,NFIC,LBH,WT1,LEFTY1,SFMBT1,HMGB2,NR1H2,NR2F1,RPS6KA5,GSC,PRIC…
Significant genes	regulation of RNA metabolic process	GO:BP	2.51034e-07	1052	970	295	0.304124	0.280418	GO:0051252	4771	13417		IDA,IDA ISS IBA TAS IEA,NAS,IDA IMP,ISS IEA,IBA IEA,IDA IBA IEA,IDA,IBA IEA,IDA IMP ISS IBA IEA,IDA IMP ISS IBA IEA,IMP IEA,IDA IMP IBA IEA,IDA,IBA IEA,IDA IBA IEA,IDA IMP IBA TAS IC IEA,ISS,IBA,IBA NAS,IMP ISS IBA IEA,IDA IBA IEA,IMP,IDA IMP IGI IBA IEA,IEA,IBA IEA,IEA,IBA IEA,IBA,IDA IBA,IDA IMP IBA IEA,IBA IEA,IDA ISS IBA IEA,IDA IBA,IMP,ISS IBA IEA,IMP ISS IEA,IBA IEA,IDA IBA,IMP IBA IEA,IDA …	THAP5,TFDP1,CGA,LIN28B,ADNP,ZNF773,PAX3,DGKQ,PRDM14,TWIST1,VDR,NUP98,HMGA2,TRIM71,PITX1,KLF12,HHEX,ZAR1,ZNF503,HIC2,MSX2,MECOM,UCHL5,HIF1A,RIOX2,FOXI2,HOXA2,SIX2,ZNF672,BNC1,CBFA2T3,GBX2,BCL11A,MYBL2,VIM,LHX9,USP16,SIM1,KCNIP3,HMX1,HAND1,VEGFA,HR,NCOR2,NFE2L3,ZNF560,POU4F1,GREM1,PAX9,IRX4,ONECUT2,DLX6,TRMT112,TRIM28,PRDM16,ISL1,DMAP1,HAND2,ZNF331,KDM3A,PAWR,GFI1,ZNF582,FGF1,YAP1,MAF,NPAS4,HLF,ZBT…
All genes included in model	regulation of DNA-templated transcription	GO:BP	2.79852e-07	995	277	106	0.382671	0.106533	GO:0006355	4771	2124		IDA IBA IEA,IBA IEA,ISS IBA,IBA,ISS IBA IEA,IDA IBA IEA,IBA IEA,IDA IBA IEA,ISS IBA NAS IEA,IDA IBA IEA,ISS,IDA IMP ISS IBA IEA,IBA IEA,IDA ISS IBA IEA,IBA IEA,IDA IMP IBA IC IEA,IDA IMP IBA IEA,IDA IMP ISS IBA IEA,IDA IBA IEA,ISS IBA IEA,IBA IEA,IEA,ISS IBA IEA,IDA IBA IEA,IDA IMP IBA TAS IC IEA,IBA TAS IEA,IBA IEA,IDA IMP ISS IBA IEA,IDA IMP ISS IBA IEA,ISS IBA IEA,ISS IBA IEA,IBA NAS,IMP ISS I…	PITX2,EBF2,ZIC2,ZIC5,ZBED6,HOXC4,ZNF773,PAX3,IGF2,HOXD8,CYP1B1,TWIST1,PRDM14,GATA4,EBF1,FOXA1,HMGA2,NKX2-1,THRA,NKX6-1,PITX1,CDYL,DLX2,KLF12,HHEX,ZNF274,AJUBA,TFAP2A,GATA3,TOX,PER1,HIC2,MSX2,OTX2,EMX2,MECOM,HOXB9,PRICKLE1,AXIN1,ZNF672,VGLL2,GATA6,FLI1,BNC1,NKX3-2,ZNF518B,ZBTB14,LHX4,GBX2,NEUROG2,IRX1,EMX1,MYBL2,TBX20,MED17,ONECUT1,NRG1,HOXA11,LHX9,SIM1,OSR2,KCNIP3,E2F8,HMX1,PAX5,SQSTM1,VEGFA,SATB…
Significant genes	regulation of RNA biosynthetic process	GO:BP	3.15725e-07	997	970	282	0.290722	0.282849	GO:2001141	4771	25908		IDA,IDA ISS IBA TAS IEA,NAS,ISS IEA,IBA IEA,IDA IBA IEA,IDA,IBA IEA,IDA IMP ISS IBA IEA,IDA IMP ISS IBA IEA,IEA,IDA IMP IBA IEA,IBA IEA,IDA IBA IEA,IDA IMP IBA TAS IC IEA,IBA,IBA NAS,IMP ISS IBA IEA,IDA IBA IEA,IMP,IDA IMP IGI IBA IEA,IEA,IBA IEA,IEA,IBA IEA,IBA,IDA IBA,IDA IMP IBA IEA,IBA IEA,IDA ISS IBA IEA,IDA IBA,ISS IBA IEA,IMP ISS IEA,IBA IEA,IDA IBA,IMP IBA IEA,IDA IBA IEA,IDA IMP NAS,IBA,…	THAP5,TFDP1,CGA,ADNP,ZNF773,PAX3,DGKQ,PRDM14,TWIST1,VDR,NUP98,HMGA2,PITX1,KLF12,HHEX,ZNF503,HIC2,MSX2,MECOM,UCHL5,HIF1A,RIOX2,FOXI2,HOXA2,SIX2,ZNF672,BNC1,CBFA2T3,GBX2,BCL11A,MYBL2,LHX9,USP16,SIM1,KCNIP3,HMX1,HAND1,VEGFA,HR,NCOR2,NFE2L3,ZNF560,POU4F1,GREM1,PAX9,IRX4,ONECUT2,DLX6,TRIM28,PRDM16,ISL1,DMAP1,HAND2,ZNF331,KDM3A,PAWR,GFI1,ZNF582,FGF1,YAP1,MAF,NPAS4,HLF,ZBTB7A,CBX4,HOXD9,CDKN1B,MXI1,CCNL…
All genes included in model	regulation of RNA biosynthetic process	GO:BP	3.19981e-07	997	277	106	0.382671	0.106319	GO:2001141	4771	25908		IDA IBA IEA,IBA IEA,ISS IBA,IBA,ISS IBA IEA,IDA IBA IEA,IBA IEA,IDA IBA IEA,ISS IBA NAS IEA,IDA IBA IEA,ISS,IDA IMP ISS IBA IEA,IBA IEA,IDA ISS IBA IEA,IBA IEA,IDA IMP IBA IC IEA,IDA IMP IBA IEA,IDA IMP ISS IBA IEA,IDA IBA IEA,ISS IBA IEA,IBA IEA,IEA,ISS IBA IEA,IDA IBA IEA,IDA IMP IBA TAS IC IEA,IBA TAS IEA,IBA IEA,IDA IMP ISS IBA IEA,IDA IMP ISS IBA IEA,ISS IBA IEA,ISS IBA IEA,IBA NAS,IMP ISS I…	PITX2,EBF2,ZIC2,ZIC5,ZBED6,HOXC4,ZNF773,PAX3,IGF2,HOXD8,CYP1B1,TWIST1,PRDM14,GATA4,EBF1,FOXA1,HMGA2,NKX2-1,THRA,NKX6-1,PITX1,CDYL,DLX2,KLF12,HHEX,ZNF274,AJUBA,TFAP2A,GATA3,TOX,PER1,HIC2,MSX2,OTX2,EMX2,MECOM,HOXB9,PRICKLE1,AXIN1,ZNF672,VGLL2,GATA6,FLI1,BNC1,NKX3-2,ZNF518B,ZBTB14,LHX4,GBX2,NEUROG2,IRX1,EMX1,MYBL2,TBX20,MED17,ONECUT1,NRG1,HOXA11,LHX9,SIM1,OSR2,KCNIP3,E2F8,HMX1,PAX5,SQSTM1,VEGFA,SATB…
All genes included in model	DNA-templated transcription	GO:BP	3.66713e-07	1013	277	107	0.386282	0.105627	GO:0006351	4771	2120		IDA IBA IEA,IBA IEA,ISS IBA,IBA,ISS IBA IEA,IDA IBA IEA,IBA IEA,IDA IBA IEA,IBA IEA,ISS IBA NAS IEA,IDA IBA IEA,ISS,IDA IMP ISS IBA IEA,IBA IEA,IDA ISS IBA IEA,IBA IEA,IDA IMP IBA IC IEA,IDA IMP IBA IEA,IDA IMP ISS IBA IEA,IDA IBA IEA,ISS IBA IEA,IBA IEA,IEA,ISS IBA IEA,IDA IBA IEA,IDA IMP IBA TAS IC IEA,IBA TAS IEA,IBA IEA,IDA IMP ISS IBA IEA,IDA IMP ISS IBA IEA,ISS IBA IEA,ISS IBA IEA,IBA NAS,I…	PITX2,EBF2,ZIC2,ZIC5,ZBED6,HOXC4,ZNF773,PAX3,DIDO1,IGF2,HOXD8,CYP1B1,TWIST1,PRDM14,GATA4,EBF1,FOXA1,HMGA2,NKX2-1,THRA,NKX6-1,PITX1,CDYL,DLX2,KLF12,HHEX,ZNF274,AJUBA,TFAP2A,GATA3,TOX,PER1,HIC2,MSX2,OTX2,EMX2,MECOM,HOXB9,PRICKLE1,AXIN1,ZNF672,VGLL2,GATA6,FLI1,BNC1,NKX3-2,ZNF518B,ZBTB14,LHX4,GBX2,NEUROG2,IRX1,EMX1,MYBL2,TBX20,MED17,ONECUT1,NRG1,HOXA11,LHX9,SIM1,OSR2,KCNIP3,E2F8,HMX1,PAX5,SQSTM1,VEGF…
Significant genes	RNA biosynthetic process	GO:BP	4.2404e-07	1162	970	319	0.328866	0.274527	GO:0032774	4771	7758		IDA,IDA IMP ISS IBA TAS IEA,NAS,IDA IMP IBA,ISS IEA,IBA IEA,IDA IBA IEA,IDA,IMP IBA,IBA IEA,IDA IMP ISS IBA IEA,IDA IMP ISS IBA IEA,IMP IEA,IDA IMP IBA IEA,IEA,IMP,IBA IEA,IDA IBA IEA,IDA IMP IBA TAS IC IEA,IDA IBA IEA,IBA,IBA NAS,IMP ISS IBA IEA,IDA IBA IEA,IMP,IDA IMP IGI IBA IEA,IEA,IBA IEA,IEA,IBA IEA,IBA,IDA IBA,IDA IMP IBA IEA,IBA IEA,IDA ISS IBA IEA,IDA IBA,EXP IDA IBA TAS IEA,ISS IBA IEA,…	THAP5,TFDP1,CGA,LIN28B,ADNP,ZNF773,PAX3,DGKQ,TOE1,PRDM14,TWIST1,VDR,NUP98,HMGA2,POLR2M,TRIM71,PITX1,KLF12,HHEX,RSRC1,ZNF503,HIC2,MSX2,MECOM,UCHL5,HIF1A,RIOX2,FOXI2,HOXA2,SIX2,ZNF672,BNC1,CBFA2T3,GBX2,BCL11A,MYBL2,GEMIN4,LHX9,USP16,SIM1,KCNIP3,HMX1,HAND1,VEGFA,HR,POLR1A,NCOR2,NFE2L3,ZNF560,POU4F1,GREM1,PAX9,IRX4,ONECUT2,DLX6,TRMT112,TRIM28,PRDM16,ISL1,DMAP1,HAND2,ZNF331,KDM3A,PAWR,GFI1,ZNF582,TSEN…
Significant genes	RNA metabolic process	GO:BP	4.48098e-07	1207	970	329	0.339175	0.272577	GO:0016070	4771	5072		IDA,IDA IMP ISS IBA TAS IEA,NAS,IDA IMP IBA,ISS IEA,IBA IEA,IDA IBA IEA,IDA,IMP IBA,IBA IEA,IDA IMP ISS IBA IEA,IDA IMP ISS IBA IEA,IMP IEA,IDA IMP IBA IEA,IEA,IDA IMP,IBA IEA,IDA IBA IEA,IDA IMP IBA TAS IC IEA,ISS,IDA IBA IEA,IBA,IBA NAS,IMP ISS IBA IEA,IDA IBA IEA,IMP,IDA IBA IEA,IDA IMP IGI IBA IEA,IEA,IBA IEA,IEA,IBA IEA,IBA,IDA IBA,IDA IMP IBA IEA,IBA IEA,IDA ISS IBA IEA,IDA IBA,IMP,EXP IDA …	THAP5,TFDP1,CGA,LIN28B,ADNP,ZNF773,PAX3,DGKQ,TOE1,PRDM14,TWIST1,VDR,NUP98,HMGA2,POLR2M,TRIM71,PITX1,KLF12,HHEX,ZAR1,RSRC1,ZNF503,HIC2,MSX2,MECOM,UCHL5,SLFN14,HIF1A,RIOX2,FOXI2,HOXA2,SIX2,ZNF672,BNC1,CBFA2T3,GBX2,BCL11A,MYBL2,VIM,GEMIN4,LHX9,USP16,SIM1,KCNIP3,HMX1,HAND1,VEGFA,HR,POLR1A,NCOR2,NFE2L3,ZNF560,POU4F1,GREM1,PAX9,IRX4,ONECUT2,DLX6,TRMT112,TRIM28,PRDM16,ISL1,DMAP1,HAND2,ZNF331,KDM3A,PAWR,…
All genes included in model	regionalization	GO:BP	9.89955e-07	189	277	37	0.133574	0.195767	GO:0003002	4771	1451		ISS,IBA IEA,NAS IEA,ISS,IEA,IEA,IEA,ISS,IEA,ISS,IEA,IBA IEA,IEA,IEA,IEA,IEA,IEA,IEA,ISS IBA IEA,ISS IEA,IEA,ISS,IMP IEA,IBA,IEA,IMP,IDA ISS,IBA IEA,IEA,IBA IEA,IEA,ISS IEA,IEP IEA,IEA,ISS IBA,IEA,IBA IEA	PITX2,HOXC4,HOXD8,GATA4,FOXA1,NKX2-1,DLX2,HHEX,MSX2,OTX2,EMX2,HOXB9,PRICKLE1,AXIN1,NKX3-2,GBX2,IRX1,EMX1,TBX20,HOXA11,HOXD13,WT1,GREM1,HES4,HOXA10,ISL1,SIX3,HOXB7,HAND2,BHLHE40,LHX2,SIX1,WNT2B,DLX1,TBX18,NR2F2,HOXD9
Significant genes	nucleic acid biosynthetic process	GO:BP	1.29707e-06	1189	970	323	0.33299	0.271657	GO:0141187	4771	19814		IDA,IDA IMP ISS IBA TAS IEA,NAS,IDA IMP IBA,ISS IEA,IBA IEA,IDA IBA IEA,IDA,IMP IBA,IBA IEA,IDA IMP ISS IBA IEA,IDA IMP ISS IBA IEA,IMP IEA,IDA IMP IBA IEA,IEA,IMP,IBA IEA,IDA IBA IEA,IDA IMP IBA TAS IC IEA,IDA IBA IEA,IBA,IBA NAS,IMP ISS IBA IEA,IDA IBA IEA,IMP,IDA IMP IGI IBA IEA,IEA,IBA IEA,IEA,IBA IEA,IBA,IDA IBA,IDA IMP IBA IEA,IBA IEA,IDA ISS IBA IEA,IDA IBA,EXP IDA IBA TAS IEA,ISS IBA IEA,…	THAP5,TFDP1,CGA,LIN28B,ADNP,ZNF773,PAX3,DGKQ,TOE1,PRDM14,TWIST1,VDR,NUP98,HMGA2,POLR2M,TRIM71,PITX1,KLF12,HHEX,RSRC1,ZNF503,HIC2,MSX2,MECOM,UCHL5,HIF1A,RIOX2,FOXI2,HOXA2,SIX2,ZNF672,BNC1,CBFA2T3,GBX2,BCL11A,MYBL2,GEMIN4,LHX9,USP16,SIM1,KCNIP3,HMX1,HAND1,VEGFA,HR,POLR1A,NCOR2,NFE2L3,ZNF560,POU4F1,GREM1,PAX9,IRX4,ONECUT2,DLX6,TRMT112,TRIM28,PRDM16,ISL1,DMAP1,HAND2,ZNF331,KDM3A,PAWR,GFI1,ZNF582,TSEN…
All genes included in model	regulation of nucleobase-containing compound metabolic process	GO:BP	1.30198e-06	1118	277	113	0.407942	0.101073	GO:0019219	4771	5566		IDA IBA IEA,IBA IEA,ISS IBA,IBA,ISS IBA IEA,IDA IBA IEA,IBA IEA,IDA IBA IEA,ISS IBA NAS IEA,IDA IBA IEA,ISS IEA,IDA IMP ISS IBA IEA,IBA IEA,IDA ISS IBA IEA,IBA IEA,IDA IMP IBA IC IEA,IDA IMP IBA IEA,IDA IMP ISS IBA IEA,IDA IBA IEA,ISS IBA IEA,IBA IEA,IDA,IEA,ISS IBA IEA,IDA IBA IEA,IDA IMP IBA TAS IC IEA,IBA TAS IEA,ISS,IBA IEA,IDA IMP ISS IBA IEA,IDA IMP ISS IBA IEA,ISS IBA IEA,ISS IBA IEA,IBA N…	PITX2,EBF2,ZIC2,ZIC5,ZBED6,HOXC4,ZNF773,PAX3,IGF2,HOXD8,CYP1B1,TWIST1,PRDM14,GATA4,EBF1,FOXA1,HMGA2,NKX2-1,THRA,NKX6-1,PITX1,TRIM71,CDYL,DLX2,KLF12,HHEX,ZNF274,ZAR1,AJUBA,TFAP2A,GATA3,TOX,PER1,HIC2,MSX2,OTX2,EMX2,MECOM,HOXB9,PRICKLE1,IGF2BP1,AXIN1,ZNF672,VGLL2,GATA6,FLI1,BNC1,NKX3-2,ZNF518B,ZBTB14,LHX4,GBX2,NEUROG2,IRX1,IGF2BP2,EMX1,MYBL2,TBX20,VIM,MED17,ONECUT1,NRG1,HOXA11,LHX9,SIM1,OSR2,KCNIP3,…
All genes included in model	negative regulation of biosynthetic process	GO:BP	1.33056e-06	683	277	81	0.292419	0.118594	GO:0009890	4771	3735		IDA IEA,IBA,ISS,ISS,ISS IEA,ISS IEA,IEA,IDA IMP ISS IEA,IEA,IBA,IEA,IDA IMP,IDA ISS IEA,IDA IBA IEA,ISS IEA,IEA,IDA IMP ISS IEA,ISS IEA,IBA IEA,IDA IEA,IDA TAS IC,TAS,ISS IEA,IMP IEA,IDA IMP,IMP IBA IEA,ISS IBA IEA,IBA NAS,IMP ISS IEA,IDA,IDA,IDA IMP IBA,IEA,IDA IMP IBA IEA,IMP,IEA,IMP IBA TAS IEA,IDA,IDA,IDA ISS IBA IEA,ISS IEA,IMP,IBA,IDA,ISS IBA IEA,ISS,ISS IEA,IDA IBA,IDA ISS IEA,IMP IBA IEA,…	PITX2,LMNB1,EPHA4,ZIC2,ZBED6,IGF2,HOXD8,TWIST1,PRDM14,GATA4,FOXA1,HMGA2,NKX2-1,THRA,NKX6-1,PITX1,TRIM71,CDYL,DLX2,KLF12,HHEX,ZNF274,ZAR1,AJUBA,TFAP2A,GATA3,PER1,HIC2,MSX2,MECOM,PRICKLE1,IGF2BP1,AXIN1,GATA6,MYADM,NKX3-2,ZBTB14,INHBB,IRX1,IGF2BP2,TBX20,VIM,TRIM3,NRG1,HENMT1,LHX9,OSR2,KCNIP3,E2F8,HMX1,PAX5,SQSTM1,VEGFA,SATB1,LBH,MTA3,SPHK1,WT1,PAX9,GREM1,SFMBT1,ISL1,SIX3,HAND2,GFI1,PAWR,BHLHE40,IGF2…
All genes included in model	RNA metabolic process	GO:BP	1.45249e-06	1207	277	119	0.429603	0.0985915	GO:0016070	4771	5072		IDA IBA IEA,IBA IEA,ISS IBA,IBA,ISS IBA IEA,IDA IBA IEA,IBA IEA,IDA IBA IEA,IBA IEA,ISS IBA NAS IEA,IDA IBA IEA,ISS,IDA IMP ISS IBA IEA,IBA IEA,IDA ISS IBA IEA,IBA IEA,IDA IMP IBA IC IEA,IDA IMP IBA IEA,IDA IMP ISS IBA IEA,IDA IBA IEA,ISS IBA IEA,IBA IEA,IDA IMP,IEA,ISS IBA IEA,IDA IBA IEA,IDA IMP IBA TAS IC IEA,IBA TAS IEA,ISS,IDA IBA IEA,IBA IEA,IDA IMP ISS IBA IEA,IDA IMP ISS IBA IEA,ISS IBA I…	PITX2,EBF2,ZIC2,ZIC5,ZBED6,HOXC4,ZNF773,PAX3,DIDO1,IGF2,HOXD8,CYP1B1,TWIST1,PRDM14,GATA4,EBF1,FOXA1,HMGA2,NKX2-1,THRA,NKX6-1,PITX1,TRIM71,CDYL,DLX2,KLF12,HHEX,ZNF274,ZAR1,RSRC1,AJUBA,TFAP2A,GATA3,TOX,PER1,HIC2,MSX2,OTX2,EMX2,MECOM,HOXB9,PRICKLE1,IGF2BP1,AXIN1,ZNF672,VGLL2,GATA6,FLI1,BNC1,NKX3-2,ZNF518B,ZBTB14,LHX4,GBX2,NEUROG2,IRX1,IGF2BP2,EMX1,MYBL2,TBX20,VIM,MED17,ONECUT1,NRG1,HENMT1,HOXA11,LHX…
Significant genes	nucleobase-containing compound biosynthetic process	GO:BP	1.89547e-06	1255	970	337	0.347423	0.268526	GO:0034654	4771	8645		IDA,IDA IMP ISS IBA TAS IEA,NAS,IDA IMP IBA,ISS IEA,IBA IEA,IDA IBA IEA,IDA,IMP IBA,TAS,IBA IEA,IDA IMP ISS IBA IEA,IDA IMP ISS IBA IEA,IMP IEA,IDA IMP IBA IEA,IEA,IMP,IBA IEA,TAS,IDA IBA IEA,IDA IMP IBA TAS IC IEA,IDA IBA IEA,IBA,IBA NAS,IMP ISS IBA IEA,IDA IBA IEA,IMP,IDA IMP IGI IBA IEA,IEA,IBA IEA,IEA,IBA IEA,IBA,IDA IBA,IDA IMP IBA IEA,IMP IBA IEA,IBA IEA,IDA ISS IBA IEA,IDA IBA,IEA,EXP IDA …	THAP5,TFDP1,CGA,LIN28B,ADNP,ZNF773,PAX3,DGKQ,TOE1,ELOVL2,PRDM14,TWIST1,VDR,NUP98,HMGA2,POLR2M,TRIM71,PITX1,CBR4,KLF12,HHEX,RSRC1,ZNF503,HIC2,MSX2,MECOM,UCHL5,HIF1A,RIOX2,FOXI2,HOXA2,SIX2,ZNF672,BNC1,CBFA2T3,AK4,GBX2,BCL11A,MYBL2,PRTFDC1,GEMIN4,LHX9,USP16,SIM1,KCNIP3,HMX1,HAND1,VEGFA,HR,POLR1A,NCOR2,NFE2L3,ZNF560,NDUFS6,POU4F1,GREM1,PAX9,IRX4,ONECUT2,DLX6,TRMT112,TRIM28,PRDM16,ISL1,DMAP1,GUK1,HAND…
All genes included in model	negative regulation of macromolecule biosynthetic process	GO:BP	2.03975e-06	663	277	79	0.285199	0.119155	GO:0010558	4771	4194		IDA IEA,IBA,ISS,ISS,ISS IEA,ISS IEA,IEA,IDA IMP ISS IEA,IEA,IBA,IEA,IDA IMP,IDA ISS IEA,IDA IBA IEA,ISS IEA,IEA,IDA IMP ISS IEA,ISS IEA,IBA IEA,IDA IEA,IDA TAS IC,TAS,ISS IEA,IMP IEA,IDA IMP,IMP IBA IEA,ISS IBA IEA,IBA NAS,IMP ISS IEA,IDA,IDA,IDA IMP IBA,IEA,IDA IMP IBA IEA,IMP,IEA,IMP IBA TAS IEA,IDA,IDA,IDA ISS IBA IEA,ISS IEA,IMP,IBA,IDA,ISS IBA IEA,ISS,ISS IEA,IDA IBA,IDA ISS IEA,IMP IBA IEA,…	PITX2,LMNB1,EPHA4,ZIC2,ZBED6,IGF2,HOXD8,TWIST1,PRDM14,GATA4,FOXA1,HMGA2,NKX2-1,THRA,NKX6-1,PITX1,TRIM71,CDYL,DLX2,KLF12,HHEX,ZNF274,ZAR1,AJUBA,TFAP2A,GATA3,PER1,HIC2,MSX2,MECOM,PRICKLE1,IGF2BP1,AXIN1,GATA6,MYADM,NKX3-2,ZBTB14,INHBB,IRX1,IGF2BP2,TBX20,VIM,TRIM3,NRG1,HENMT1,LHX9,OSR2,KCNIP3,E2F8,HMX1,PAX5,SQSTM1,VEGFA,SATB1,LBH,MTA3,WT1,PAX9,GREM1,SFMBT1,ISL1,SIX3,HAND2,GFI1,PAWR,BHLHE40,IGF2BP3,LH…
Significant genes	nucleic acid metabolic process	GO:BP	2.94665e-06	1304	970	347	0.357732	0.266104	GO:0090304	4771	17951		IDA,IDA IMP ISS IBA TAS IEA,NAS,IDA IMP IBA,ISS IEA,IBA IEA,IDA IBA IEA,IDA,IMP IBA,IBA IEA,IDA IMP ISS IBA IEA,IDA IMP ISS IBA IEA,IMP IEA,IDA IMP IBA IEA,IEA,IDA IMP,IBA IEA,IDA IBA IEA,IDA IMP IBA TAS IC IEA,ISS,IDA IBA IEA,IBA,IBA NAS,IMP ISS IBA IEA,IDA IBA IEA,IMP ISO IEA,IDA IBA IEA,IDA IMP IGI IBA IEA,IEA,IBA IEA,IEA,IBA IEA,IBA,IDA IBA,IDA IMP IBA IEA,IBA IEA,IDA ISS IBA IEA,IDA IBA,IMP,…	THAP5,TFDP1,CGA,LIN28B,ADNP,ZNF773,PAX3,DGKQ,TOE1,PRDM14,TWIST1,VDR,NUP98,HMGA2,POLR2M,TRIM71,PITX1,KLF12,HHEX,ZAR1,RSRC1,ZNF503,HIC2,MSX2,MECOM,UCHL5,SLFN14,HIF1A,RIOX2,FOXI2,HOXA2,SIX2,ZNF672,BNC1,CBFA2T3,GBX2,BCL11A,MYBL2,VIM,GEMIN4,LHX9,USP16,SIM1,KCNIP3,HMX1,HAND1,VEGFA,HR,POLR1A,NCOR2,NFE2L3,ZNF560,POU4F1,GREM1,PAX9,IRX4,ONECUT2,DLX6,TRMT112,TRIM28,PRDM16,ISL1,DMAP1,HAND2,ZNF331,KDM3A,PAWR,…
All genes included in model	negative regulation of transcription by RNA polymerase II	GO:BP	2.96107e-06	326	277	50	0.180505	0.153374	GO:0000122	4771	48		IDA IEA,ISS IEA,ISS IEA,IEA,IMP ISS IEA,IEA,IBA,IEA,IDA,IDA IEA,IDA IBA IEA,ISS IEA,IBA IEA,IDA IEA,IDA,TAS,IEA,IDA,IBA IEA,ISS IBA IEA,IBA,IMP ISS IEA,IDA IBA,IEA,TAS IEA,IDA,ISS IEA,ISS IEA,IDA IBA,IDA ISS IEA,IEA,IEA,IEA,IDA,IDA IMP,IBA,IDA IMP,ISS IEA,IDA,TAS IEA,IDA IEA,IEA,IEA,NAS IEA,IMP IBA IEA,IMP IEA,ISS,IMP IBA IEA,IDA IBA IEA,IDA	PITX2,ZBED6,IGF2,HOXD8,TWIST1,PRDM14,GATA4,FOXA1,HMGA2,NKX2-1,THRA,NKX6-1,DLX2,KLF12,HHEX,ZNF274,AJUBA,TFAP2A,GATA3,PER1,HIC2,MSX2,GATA6,NKX3-2,ZBTB14,IRX1,TBX20,OSR2,KCNIP3,E2F8,HMX1,PAX5,SQSTM1,VEGFA,SATB1,MTA3,WT1,ISL1,GFI1,PAWR,BHLHE40,SIX1,FOXP2,MAF,DLX1,RREB1,TBX18,CBX4,NR2F2,HOXD9
All genes included in model	embryo development	GO:BP	5.70123e-06	398	277	56	0.202166	0.140704	GO:0009790	4771	3662		ISS,IEA,IBA IEA,ISS IEA,NAS,IEA,IMP TAS IEA,IEA,ISS,IEA,IMP,IEA,ISS IEA,IEA,IMP ISS,ISS IBA IEA,IBA IEA,ISS,IEA,IBA IEA,IMP IEA,IEA,IEA,IDA IBA,IEA,IEA,IEA,IEA,ISS IBA IEA,ISS IEA,ISS IEA,ISS IEA,IEA,ISS IEA,IEA,IEA,ISS,IEA,IEA,IEA,IEA,ISS IEA,ISS,IEP IEA,IEA,IEA,ISS IEA,IEA,IEA,IBA,IEA,ISS IBA,IEA,IEA,IBA IEA,ISS IEA	PITX2,ZBED6,HOXC4,IGF2,HOXD8,FRAS1,TWIST1,PRDM14,GATA4,FOXA1,HMGA2,PITX1,TRIM71,DLX2,TFAP2A,GATA3,MSX2,OTX2,TXNRD1,HOXB9,PRICKLE1,AXIN1,GATA6,MYADM,NKX3-2,GBX2,IRX1,EMX1,TBX20,HOXA11,OSR2,E2F8,PAX5,VEGFA,HOXD13,HOXA13,WT1,GREM1,SLC35E2B,HOXA10,DLX6,ISL1,SIX3,HOXB7,HAND2,LHX2,SIX1,WNT2B,HOXD1,COL18A1,DLX1,TBX18,NR2F2,HMX2,HOXD9,LIG4
Significant genes	negative regulation of transcription by RNA polymerase II	GO:BP	6.0622e-06	326	970	114	0.117526	0.349693	GO:0000122	4771	48		IDA,IEA,IMP ISS IEA,IDA IBA IEA,IDA,IDA IEA,IDA,IBA,IMP ISS IEA,IEA,IDA,IDA IBA,IEA,IDA IEA,IDA,IMP IBA,IEA,ISS IEA,IEA,IEA,IDA,ISS IEA,IDA IBA IEA,TAS IEA,IDA,IMP,NAS IEA,IMP IEA,IMP IBA IEA,IDA,IDA,IDA IBA,IBA,IBA IEA,TAS,IEA,IBA IEA,IDA,IEA,IDA,IDA,IDA IGI,IDA IMP,ISS,IDA,IBA IEA,IDA IBA,IEA,IEA,IGI,IMP IEA,IDA IEA,ISS,IDA,TAS,IDA,ISS IEA,IEA,IEA,IDA TAS,ISS IEA,IDA IEA,IDA ISS IEA,TAS,IDA,ISS…	THAP5,PRDM14,TWIST1,VDR,HMGA2,KLF12,HHEX,HIC2,MSX2,HOXA2,BCL11A,KCNIP3,HMX1,HAND1,VEGFA,NCOR2,NFE2L3,POU4F1,IRX4,TRIM28,PRDM16,ISL1,DMAP1,PAWR,GFI1,YAP1,MAF,ZBTB7A,CBX4,HOXD9,MXI1,DLX4,PATZ1,DLX2,ZNF274,AJUBA,GATA3,IRX2,NKX3-2,ALX1,CHD3,NFIC,WT1,LEFTY1,HMGB2,NR1H2,NR2F1,GSC,SIX1,APBB1,LEF1,ZHX2,TBX18,ESR2,MEIS2,NEUROG3,ZBED6,ZNF512B,HOXD8,DRAP1,MYPOP,NKX2-1,BMP4,SNCA,TFAP2A,PER1,TGIF1,KDM2B,IRX1,…
Significant genes	regulation of nucleobase-containing compound metabolic process	GO:BP	6.58854e-06	1118	970	304	0.313402	0.271914	GO:0019219	4771	5566		IDA,IDA ISS IBA TAS IEA,NAS,IDA IMP,ISS IEA,IBA IEA,IDA IBA IEA,IDA,IBA IEA,IDA IMP ISS IBA IEA,IDA IMP ISS IBA IEA,IMP IEA,IDA IMP IBA IEA,IDA,IBA IEA,IDA IBA IEA,IDA IMP IBA TAS IC IEA,ISS,IBA,IBA NAS,IMP ISS IBA IEA,IDA IBA IEA,IMP ISO IEA,IDA IMP IGI IBA IC IEA,IEA,IBA IEA,IEA,IBA IEA,IBA,IDA IBA,IDA IMP IBA IEA,IBA IEA,IDA ISS IBA IEA,IDA IBA,IMP,ISS IBA IEA,IMP ISS IEA,IBA IEA,IDA IBA,IMP I…	THAP5,TFDP1,CGA,LIN28B,ADNP,ZNF773,PAX3,DGKQ,PRDM14,TWIST1,VDR,NUP98,HMGA2,TRIM71,PITX1,KLF12,HHEX,ZAR1,ZNF503,HIC2,MSX2,MECOM,UCHL5,HIF1A,RIOX2,FOXI2,HOXA2,SIX2,ZNF672,BNC1,CBFA2T3,GBX2,BCL11A,MYBL2,VIM,LHX9,USP16,SIM1,KCNIP3,HMX1,HAND1,VEGFA,HR,NCOR2,NFE2L3,ZNF560,POU4F1,GREM1,PAX9,IRX4,ONECUT2,DLX6,TRMT112,TRIM28,PRDM16,ISL1,DMAP1,HAND2,ZNF331,KDM3A,PAWR,GFI1,ZNF582,FGF1,YAP1,MAF,NPAS4,HLF,ZBT…
All genes included in model	RNA biosynthetic process	GO:BP	7.56982e-06	1162	277	114	0.411552	0.0981067	GO:0032774	4771	7758		IDA IBA IEA,IBA IEA,ISS IBA,IBA,ISS IBA IEA,IDA IBA IEA,IBA IEA,IDA IBA IEA,IBA IEA,ISS IBA NAS IEA,IDA IBA IEA,ISS,IDA IMP ISS IBA IEA,IBA IEA,IDA ISS IBA IEA,IBA IEA,IDA IMP IBA IC IEA,IDA IMP IBA IEA,IDA IMP ISS IBA IEA,IDA IBA IEA,ISS IBA IEA,IBA IEA,IMP,IEA,ISS IBA IEA,IDA IBA IEA,IDA IMP IBA TAS IC IEA,IBA TAS IEA,IDA IBA IEA,IBA IEA,IDA IMP ISS IBA IEA,IDA IMP ISS IBA IEA,ISS IBA IEA,ISS I…	PITX2,EBF2,ZIC2,ZIC5,ZBED6,HOXC4,ZNF773,PAX3,DIDO1,IGF2,HOXD8,CYP1B1,TWIST1,PRDM14,GATA4,EBF1,FOXA1,HMGA2,NKX2-1,THRA,NKX6-1,PITX1,TRIM71,CDYL,DLX2,KLF12,HHEX,ZNF274,RSRC1,AJUBA,TFAP2A,GATA3,TOX,PER1,HIC2,MSX2,OTX2,EMX2,MECOM,HOXB9,PRICKLE1,AXIN1,ZNF672,VGLL2,GATA6,FLI1,BNC1,NKX3-2,ZNF518B,ZBTB14,LHX4,GBX2,NEUROG2,IRX1,EMX1,MYBL2,TBX20,MED17,ONECUT1,NRG1,HENMT1,HOXA11,LHX9,SIM1,OSR2,KCNIP3,RRP9,E…
Significant genes	negative regulation of nucleobase-containing compound metabolic process	GO:BP	8.33934e-06	499	970	158	0.162887	0.316633	GO:0045934	4771	11566		IDA,IEA,IDA IMP ISS IEA,IDA IBA IEA,IDA IMP,IEA,IDA IEA,IDA TAS IC,ISS,IBA,IBA NAS,IMP ISS IEA,IDA,IMP,IEA,IEA,IDA IMP IBA IEA,IDA,ISS,IDA IBA,IMP IBA IEA,IDA IEA,IDA NAS,IMP IBA IEA,IEA,ISS IEA,IEA,IDA,IEA,IDA IBA IEA,IDA ISS,ISS IEA,IDA IBA NAS IEA,TAS IEA,IDA,IMP,NAS IEA,IDA IMP ISS IEA,IDA IMP IBA IEA,IDA,IDA,IDA,IDA IBA,IBA TAS,IEA,IDA IMP IEA,IBA IEA,TAS,IMP,IEA,IMP IBA IEA,IDA IBA,IDA,IEA,…	THAP5,PRDM14,TWIST1,VDR,HMGA2,PITX1,KLF12,HHEX,ZAR1,ZNF503,HIC2,MSX2,MECOM,HIF1A,RIOX2,HOXA2,CBFA2T3,BCL11A,LHX9,KCNIP3,HMX1,HAND1,VEGFA,NCOR2,NFE2L3,POU4F1,GREM1,PAX9,IRX4,TRIM28,PRDM16,ISL1,DMAP1,PAWR,GFI1,YAP1,MAF,ZBTB7A,CBX4,HOXD9,CDKN1B,MXI1,DLX4,PATZ1,CDYL,TFAP4,DLX2,ZNF274,CDKN2A,AJUBA,GATA3,IGF2BP1,IRX2,NKX3-2,IGF2BP2,ALX1,CHD3,MSH6,NFIC,LBH,WT1,LEFTY1,SFMBT1,HMGB2,NR1H2,NR2F1,RPS6KA5,GSC…
All genes included in model	positive regulation of transcription by RNA polymerase II	GO:BP	9.00163e-06	437	277	59	0.212996	0.135011	GO:0045944	4771	11575		IDA,IEA,IDA IBA,IDA,IBA IEA,IDA,IDA IMP IEA,IDA ISS IBA IEA,IDA IMP IEA,IDA,IDA IEA,IDA IBA IEA,ISS,IEA,ISS IEA,IEA,IDA IMP,IDA,IDA IMP ISS IBA IEA,ISS IEA,ISS IEA,IDA,IEA,IEA,IEA,IDA IBA IEA,IEA,IDA,IEA,IBA,IDA IBA,IEA,IDA NAS,ISS IEA,ISS IEA,IMP,IEA,TAS,IDA IMP,IMP IEA,IEA,IDA,IEA,ISS IEA,IDA IEA,IDA,IGI ISS IBA IEA,IEA,IDA,IDA ISS IEA,IEA,IEA,IDA IMP IEA,IEA,IDA ISS IEA,IMP ISS IEA,IDA,IMP,IEA	PITX2,EBF2,HOXC4,PAX3,IGF2,HOXD8,TWIST1,GATA4,FOXA1,HMGA2,NKX2-1,THRA,NKX6-1,PITX1,DLX2,KLF12,HHEX,TFAP2A,GATA3,TOX,PER1,OTX2,MECOM,HOXB9,VGLL2,GATA6,FLI1,LHX4,GBX2,NEUROG2,MYBL2,TBX20,MED17,ONECUT1,OSR2,E2F8,PAX5,SQSTM1,VEGFA,HOXD13,HOXA13,WT1,PAX9,GREM1,ONECUT2,HOXA10,ISL1,SIX3,HOXB7,HAND2,KDM3A,LHX2,SIX1,MAF,CREB1,DLX1,RREB1,NR2F2,HOXD9
All genes included in model	nucleobase-containing compound biosynthetic process	GO:BP	9.79214e-06	1255	277	120	0.433213	0.0956175	GO:0034654	4771	8645		IDA IBA IEA,IBA IEA,ISS IBA,IBA,ISS IBA IEA,IDA IBA IEA,IBA IEA,IDA IBA IEA,IBA IEA,ISS IBA NAS IEA,IDA IBA IEA,TAS,ISS IEA,IDA IMP ISS IBA IEA,IBA IEA,IDA ISS IBA IEA,IBA IEA,IDA IMP IBA IC IEA,IDA IMP IBA IEA,IDA IMP ISS IBA IEA,IDA IBA IEA,ISS IBA IEA,IBA IEA,IMP,IEA,ISS IBA IEA,IDA IBA IEA,IDA IMP IBA TAS IC IEA,IBA TAS IEA,IDA IBA IEA,IBA IEA,IDA IMP ISS IBA IEA,IDA IMP ISS IBA IEA,ISS IBA I…	PITX2,EBF2,ZIC2,ZIC5,ZBED6,HOXC4,ZNF773,PAX3,DIDO1,IGF2,HOXD8,ELOVL2,CYP1B1,TWIST1,PRDM14,GATA4,EBF1,FOXA1,HMGA2,NKX2-1,THRA,NKX6-1,PITX1,TRIM71,CDYL,DLX2,KLF12,HHEX,ZNF274,RSRC1,AJUBA,TFAP2A,GATA3,TOX,PER1,HIC2,MSX2,OTX2,EMX2,MECOM,HOXB9,PRICKLE1,AXIN1,ZNF672,VGLL2,GATA6,FLI1,BNC1,NKX3-2,ZNF518B,ZBTB14,LHX4,GBX2,NEUROG2,IRX1,EMX1,MYBL2,TBX20,PAPSS1,PRTFDC1,MED17,ONECUT1,NRG1,HENMT1,HOXA11,LHX9,S…
All genes included in model	pattern specification process	GO:BP	1.19381e-05	205	277	37	0.133574	0.180488	GO:0007389	4771	2875		ISS,IBA IEA,NAS IEA,ISS,IEA,IEA,IEA,ISS,IEA,ISS,IEA,IBA IEA,IEA,IEA,IEA,IEA,IEA,IEA,ISS IBA IEA,ISS IEA,IEA,ISS,IMP IEA,IBA,IEA,IMP,IDA ISS,IBA IEA,IEA,IBA IEA,IEA,ISS IEA,IEP IEA,IEA,ISS IBA,IEA,IBA IEA	PITX2,HOXC4,HOXD8,GATA4,FOXA1,NKX2-1,DLX2,HHEX,MSX2,OTX2,EMX2,HOXB9,PRICKLE1,AXIN1,NKX3-2,GBX2,IRX1,EMX1,TBX20,HOXA11,HOXD13,WT1,GREM1,HES4,HOXA10,ISL1,SIX3,HOXB7,HAND2,BHLHE40,LHX2,SIX1,WNT2B,DLX1,TBX18,NR2F2,HOXD9
All genes included in model	nucleic acid biosynthetic process	GO:BP	1.53201e-05	1189	277	115	0.415162	0.0967199	GO:0141187	4771	19814		IDA IBA IEA,IBA IEA,ISS IBA,IBA,ISS IBA IEA,IDA IBA IEA,IBA IEA,IDA IBA IEA,IBA IEA,ISS IBA NAS IEA,IDA IBA IEA,ISS IEA,IDA IMP ISS IBA IEA,IBA IEA,IDA ISS IBA IEA,IBA IEA,IDA IMP IBA IC IEA,IDA IMP IBA IEA,IDA IMP ISS IBA IEA,IDA IBA IEA,ISS IBA IEA,IBA IEA,IMP,IEA,ISS IBA IEA,IDA IBA IEA,IDA IMP IBA TAS IC IEA,IBA TAS IEA,IDA IBA IEA,IBA IEA,IDA IMP ISS IBA IEA,IDA IMP ISS IBA IEA,ISS IBA IEA,I…	PITX2,EBF2,ZIC2,ZIC5,ZBED6,HOXC4,ZNF773,PAX3,DIDO1,IGF2,HOXD8,CYP1B1,TWIST1,PRDM14,GATA4,EBF1,FOXA1,HMGA2,NKX2-1,THRA,NKX6-1,PITX1,TRIM71,CDYL,DLX2,KLF12,HHEX,ZNF274,RSRC1,AJUBA,TFAP2A,GATA3,TOX,PER1,HIC2,MSX2,OTX2,EMX2,MECOM,HOXB9,PRICKLE1,AXIN1,ZNF672,VGLL2,GATA6,FLI1,BNC1,NKX3-2,ZNF518B,ZBTB14,LHX4,GBX2,NEUROG2,IRX1,EMX1,MYBL2,TBX20,MED17,ONECUT1,NRG1,HENMT1,HOXA11,LHX9,SIM1,OSR2,KCNIP3,RRP9,E…
All genes included in model	nucleic acid metabolic process	GO:BP	2.76502e-05	1304	277	122	0.440433	0.0935583	GO:0090304	4771	17951		IDA IBA IEA,IBA IEA,ISS IBA,IBA,ISS IBA IEA,IDA IBA IEA,IBA IEA,IDA IBA IEA,IBA IEA,ISS IBA NAS IEA,IDA IBA IEA,ISS IEA,IDA IMP ISS IBA IEA,IBA IEA,IDA ISS IBA IEA,IBA IEA,IDA IMP IBA IC IEA,IDA IMP IBA IEA,IDA IMP ISS IBA IEA,IDA IBA IEA,ISS IBA IEA,IBA IEA,IDA IMP,IEA,ISS IBA IEA,IDA IBA IEA,IDA IMP IBA TAS IC IEA,IBA TAS IEA,ISS,IDA IBA IEA,IBA IEA,IDA IMP ISS IBA IEA,IDA IMP ISS IBA IEA,ISS I…	PITX2,EBF2,ZIC2,ZIC5,ZBED6,HOXC4,ZNF773,PAX3,DIDO1,IGF2,HOXD8,CYP1B1,TWIST1,PRDM14,GATA4,EBF1,FOXA1,HMGA2,NKX2-1,THRA,NKX6-1,PITX1,TRIM71,CDYL,DLX2,KLF12,HHEX,ZNF274,ZAR1,RSRC1,AJUBA,TFAP2A,GATA3,TOX,PER1,HIC2,MSX2,OTX2,EMX2,MECOM,HOXB9,PRICKLE1,IGF2BP1,AXIN1,ZNF672,VGLL2,GATA6,FLI1,BNC1,NKX3-2,ZBED9,ZNF518B,ZBTB14,LHX4,GBX2,NEUROG2,IRX1,IGF2BP2,EMX1,MYBL2,TBX20,VIM,MED17,ONECUT1,NRG1,HENMT1,HOXA…
Significant genes	pattern specification process	GO:BP	3.32843e-05	205	970	79	0.0814433	0.385366	GO:0007389	4771	2875		IEA,ISS,IEA,IEA,IEA,ISS IEA,IEA,ISS IEA,IMP IEA,IEA,IMP,IEA,IEA,ISS,IBA IEA,IBA IEA,IEA,IEA,ISS,IEA,IEA,IEA,IEA,ISS,ISS IBA,IEA,IEA,IEA,IEA,ISS IEA,IEA,IBA IEA,ISS IBA,IBA,NAS IEA,IEA,IEA,IMP IEA,IBA IEA,IEA,ISS IEA,IEA,IEA,IBA,TAS,IEA,IBA,IEA,IDA ISS,IEA,ISS IBA IEA,IBA IEA,IEA,IEP IEA,IEA,IEA,IEA,ISS,ISS,IEA,ISS IEA,ISS IEA,IMP IEA,IEA,IBA IEA,IBA IEA,IEA,ISS IBA IEA,IDA,IEA,ISS IEA,IBA IEA,IEA…	AP1B1,HHEX,MSX2,HIF1A,HOXA2,SIX2,GBX2,HAND1,GREM1,IRX4,ISL1,HAND2,FGF1,NDRG4,HOXD9,HOXC4,DLX2,PAX1,OTX2,IRX2,NKX3-2,SP8,EMX1,WT1,LEFTY1,GSC,PRICKLE1,CC2D2A,LHX2,SIX1,LEF1,HOXB5,TBX18,MEIS2,HOXD8,FGF10,NKX2-1,BMP4,HOXA3,NRG3,KDM2B,IRX1,UNCX,MESP2,PBX3,FOXF1,HES4,HOXA10,SIX3,AXIN2,CDX2,BHLHE40,ADGRG1,WNT2B,MEOX2,EYA1,NR2F2,PITX2,GATA4,FOXA1,ASCL1,CYP26B1,TBX3,EMX2,HOXB9,HOXC5,AXIN1,TBX20,FZD5,NEURO…
Significant genes	animal organ morphogenesis	GO:BP	4.33605e-05	409	970	133	0.137113	0.325183	GO:0009887	4771	3732		IEA,TAS,IMP TAS IEA,IEA,ISS,TAS IEA,IEA,IEA,IEA,ISS IEA,IEA,IEA,ISS IEA,IMP ISS IEA,ISS IEA,IEA,IEA,IEA,IMP,IMP IBA IEA,IEA,IEA,TAS,IEA,IMP ISS IEA,ISS IEA,IDA IBA IEA,IEA,ISS,ISS TAS,IBA IEA,IEA,IEA,IEA,IDA ISS,IMP,IBA IEA,IMP IBA,IEA,IEA,IEA,ISS IEA,IEA,IEA,IEA,TAS IEA,IEA,IEA,IEA,IEA,IBA IEA,IGI,ISS,TAS,IEA,IGI ISS,ISS,IBA IEA,ISS,ISS IEA,IC IEA,IEA,ISS IEA,ISS IEA,IEA,IEA,IEA,IEA,IEA,ISS,IEA,…	MMP16,PAX3,TWIST1,VDR,MYO3A,MSX2,UCHL5,HIF1A,HOXA2,SIX2,GBX2,LHX9,DSP,HAND1,VEGFA,PDGFC,POU4F1,GREB1L,STRA6,GREM1,PAX9,IRX4,ONECUT2,DLX6,ISL1,HAND2,FGF1,YAP1,NDRG4,FGFR3,HOXD9,DDR1,RDH13,LTBP3,HPN,TNNC1,HOXC4,MYLK2,LARGE,DLX2,ABCC9,GATA3,PAX1,GDF7,IRX2,FLI1,NKX3-2,LHX4,EMX1,DLX3,ALX1,INHBA,SDK1,LY6H,SAV1,WT1,LEFTY1,FGF18,SYNPO2L,GSC,MYO7A,PRICKLE1,NFIB,SIX1,LEF1,KIF26B,HOXB5,ZHX2,RIPOR2,TBX18,KCN…
All genes included in model	animal organ morphogenesis	GO:BP	5.04656e-05	409	277	55	0.198556	0.134474	GO:0009887	4771	3732		IMP ISS IEA,IEA,IBA IEA,TAS,IEA,IEA,IEA,IMP TAS IEA,IMP ISS TAS,IEA,IEP IEA,IEA,TAS,IEA,IDA IMP IEP ISS,ISS IEA,TAS IEA,IEA,IBA,IEA,IMP IEA,TAS IEA,IEA,IEA,IEA,IEA,IEA,IMP ISS IBA IEA,IDA,ISS IEA,IEA,ISS IEA,IEA,ISS,ISS IEA,TAS,IEA,IEA,IGI ISS,IEA,IMP IBA IEA,TAS,IEA,IMP ISS IEA,ISS,IEA,ISS IEA,ISS IEA,ISS IEA,IEA,TAS,IEA,ISS,IEA,IBA IEA	PITX2,HS3ST3B1,HOXC4,PAX3,IGF2,HOXD8,FRAS1,TWIST1,GATA4,FOXA1,NKX2-1,THRA,NKX6-1,DLX2,TFAP2A,GATA3,MSX2,EMX2,HOXB9,PRICKLE1,GATA6,FLI1,NKX3-2,LHX4,GBX2,IRX1,EMX1,TBX20,NRG1,HOXA11,LHX9,OSR2,PAX5,SDK1,VEGFA,LY6H,HOXD13,HOXA13,WT1,PAX9,GREM1,ONECUT2,DLX6,ISL1,SIX3,HOXB7,HAND2,SIX1,WNT2B,KIF26B,COL18A1,DLX1,TBX18,HMX2,HOXD9
Significant genes	regionalization	GO:BP	5.16423e-05	189	970	74	0.0762887	0.391534	GO:0003002	4771	1451		IEA,ISS,IEA,IEA,IEA,ISS IEA,IEA,ISS IEA,IMP IEA,IMP,IEA,IEA,ISS,IBA IEA,IBA IEA,IEA,IEA,ISS,IEA,IEA,IEA,IEA,ISS,ISS IBA,IEA,IEA,IEA,IEA,ISS IEA,IEA,IBA IEA,ISS IBA,NAS IEA,IEA,IEA,IMP IEA,IBA IEA,ISS IEA,IEA,IBA,TAS,IEA,IBA,IEA,IDA ISS,IEA,ISS IBA IEA,IBA IEA,IEA,IEP IEA,IEA,IEA,ISS,ISS,IEA,ISS IEA,ISS IEA,IMP IEA,IEA,IBA IEA,IBA IEA,IEA,ISS IBA IEA,IDA,IEA,ISS IEA,IBA IEA,IEA,IMP ISS IEA,IBA IEA…	AP1B1,HHEX,MSX2,HIF1A,HOXA2,SIX2,GBX2,HAND1,GREM1,ISL1,HAND2,FGF1,NDRG4,HOXD9,HOXC4,DLX2,PAX1,OTX2,IRX2,NKX3-2,SP8,EMX1,WT1,LEFTY1,GSC,PRICKLE1,CC2D2A,LHX2,SIX1,LEF1,HOXB5,TBX18,HOXD8,FGF10,NKX2-1,BMP4,HOXA3,KDM2B,IRX1,MESP2,PBX3,FOXF1,HES4,HOXA10,SIX3,AXIN2,CDX2,BHLHE40,ADGRG1,WNT2B,MEOX2,NR2F2,PITX2,GATA4,FOXA1,ASCL1,CYP26B1,TBX3,EMX2,HOXB9,HOXC5,AXIN1,TBX20,FZD5,NEUROD1,HOXA11,HOXA7,HOXD13,PKD…
All genes included in model	embryonic morphogenesis	GO:BP	5.54429e-05	246	277	40	0.144404	0.162602	GO:0048598	4771	12698		IBA IEA,ISS IEA,IEA,IMP TAS IEA,ISS,IMP,IEA,IEA,IEA,IMP ISS,ISS IEA,IBA IEA,ISS,IEA,IBA,IMP IEA,IEA,IEA,IDA IBA,IEA,IEA,IEA,ISS IBA IEA,ISS IEA,ISS IEA,IEA,IEA,IEA,IEA,IEA,IEA,ISS,IEA,IEA,IEA,ISS IEA,IEA,ISS IBA,IEA,IBA IEA	HOXC4,IGF2,FRAS1,TWIST1,GATA4,HMGA2,PITX1,TRIM71,DLX2,TFAP2A,GATA3,MSX2,OTX2,TXNRD1,HOXB9,PRICKLE1,AXIN1,GATA6,MYADM,NKX3-2,GBX2,IRX1,TBX20,HOXA11,OSR2,PAX5,HOXD13,HOXA13,GREM1,HOXA10,DLX6,SIX3,HOXB7,HAND2,LHX2,SIX1,WNT2B,TBX18,HMX2,HOXD9
All genes included in model	skeletal system development	GO:BP	6.42724e-05	217	277	37	0.133574	0.170507	GO:0001501	4771	316		IMP,IBA IEA,IEA,IMP TAS IEA,IEA,IDA,IEA,TAS IEA,IEA,ISS,IEA,TAS IEA,IBA IEA,ISS,ISS TAS IEA,IEA,TAS,ISS IEA,ISS IEA,IEA,IEA,TAS IEA,TAS,IMP,IEA,TAS,IEA,IEA,ISS IEA,IEP,IEA,NAS IEA,IEA,IBA,IEA,ISS IEA,IBA IEA	PITX2,HOXC4,HOXD8,TWIST1,MAPK11,HMGA2,THRA,PITX1,DLX2,TFAP2A,GATA3,MSX2,HOXB9,AKAP13,NKX3-2,BMP8A,PAPSS1,HOXA11,OSR2,PAX5,VEGFA,HOXD13,HOXA13,GREM1,HOXA10,DLX6,HOXB7,HAND2,SIX1,WNT2B,HOXD1,GHRL,MAF,COL18A1,DLX1,NPR3,HOXD9
All genes included in model	nucleobase-containing compound metabolic process	GO:BP	6.60201e-05	1443	277	130	0.469314	0.0900901	GO:0006139	4771	1979		IDA IBA IEA,IBA IEA,ISS IBA,IBA,ISS IBA IEA,IDA IBA IEA,IBA IEA,IDA IBA IEA,IBA IEA,ISS IBA NAS IEA,IDA IBA IEA,TAS,ISS IEA,IDA IMP ISS IBA IEA,IBA IEA,IDA ISS IBA IEA,IBA IEA,IDA IMP IBA IC IEA,IDA IMP IBA IEA,IDA IMP ISS IBA IEA,IDA IBA IEA,ISS IBA IEA,IBA IEA,IDA IMP,IEA,ISS IBA IEA,IDA IBA IEA,IDA IMP IBA TAS IC IEA,IBA TAS IEA,ISS,IEA,IDA IBA IEA,IBA IEA,IDA IMP ISS IBA IEA,IDA IMP ISS IBA I…	PITX2,EBF2,ZIC2,ZIC5,ZBED6,HOXC4,ZNF773,PAX3,DIDO1,IGF2,HOXD8,ELOVL2,CYP1B1,TWIST1,PRDM14,GATA4,EBF1,FOXA1,HMGA2,NKX2-1,THRA,NKX6-1,PITX1,TRIM71,CDYL,DLX2,KLF12,HHEX,ZNF274,ZAR1,PDE10A,RSRC1,AJUBA,TFAP2A,GATA3,TOX,PER1,HIC2,MSX2,OTX2,EMX2,MECOM,HOXB9,PRICKLE1,IGF2BP1,AXIN1,ZNF672,VGLL2,GATA6,FLI1,BNC1,NKX3-2,ZBED9,PDE5A,ZNF518B,ZBTB14,LHX4,GBX2,NEUROG2,IRX1,IGF2BP2,EMX1,MYBL2,TBX20,PAPSS1,VIM,PRT…
Significant genes	nucleobase-containing compound metabolic process	GO:BP	6.74729e-05	1443	970	371	0.382474	0.257103	GO:0006139	4771	1979		IDA,IDA IMP ISS IBA TAS IEA,NAS,IDA IMP IBA,ISS IEA,IBA IEA,IDA IBA IEA,IDA,IMP IBA,TAS,IBA IEA,IDA IMP ISS IBA IEA,IDA IMP ISS IBA IEA,IMP IEA,IDA IMP IBA IEA,IEA,IDA IMP,IBA IEA,TAS,IDA IBA IEA,IDA IMP IBA TAS IC IEA,ISS,IDA IBA IEA,IBA,IBA NAS,IMP ISS IBA IEA,IDA IBA IEA,IMP ISO IEA,IDA IBA IEA,IDA IMP IGI IBA IC IEA,IEA,IBA IEA,IEA,IBA IEA,IBA,IDA IBA,IDA IMP IBA IEA,IDA IMP IBA TAS IEA,IBA I…	THAP5,TFDP1,CGA,LIN28B,ADNP,ZNF773,PAX3,DGKQ,TOE1,ELOVL2,PRDM14,TWIST1,VDR,NUP98,HMGA2,POLR2M,TRIM71,PITX1,CBR4,KLF12,HHEX,ZAR1,RSRC1,ZNF503,HIC2,MSX2,MECOM,UCHL5,SLFN14,HIF1A,RIOX2,FOXI2,HOXA2,SIX2,ZNF672,BNC1,CBFA2T3,AK4,GBX2,BCL11A,MYBL2,VIM,PRTFDC1,GEMIN4,LHX9,USP16,SIM1,KCNIP3,HMX1,HAND1,VEGFA,HR,POLR1A,NCOR2,NFE2L3,ZNF560,NDUFS6,POU4F1,GREM1,PAX9,IRX4,ONECUT2,DLX6,TRMT112,TRIM28,PRDM16,ISL1…
All genes included in model	regulation of gene expression	GO:BP	9.83577e-05	1374	277	125	0.451264	0.0909753	GO:0010468	4771	4145		IDA IBA IEA,IBA,IBA,ISS,IBA IEA,ISS IBA,IBA,ISS IBA IEA,IDA IBA IEA,IBA IEA,IDA IBA IEA,ISS IBA TAS NAS IEA,IDA IBA IEA,ISS IEA,IDA IMP ISS IBA IEA,IBA IEA,IDA ISS IBA IEA,IMP,IBA IEA,IDA IMP IBA IC IEA,IDA IMP IBA IEA,IDA IMP ISS IBA IEA,IDA IBA IEA,ISS IBA IEA,IBA IEA,IDA IMP ISS IEA,ISS IEA,ISS IBA IEA,IDA IBA IEA,IDA IMP IBA TAS IC IEA,IBA TAS IEA,ISS IEA,IMP IBA IEA,IDA IMP ISS IBA IEA,IDA I…	PITX2,LMNB1,MSI2,EPHA4,EBF2,ZIC2,ZIC5,ZBED6,HOXC4,ZNF773,PAX3,IGF2,HOXD8,CYP1B1,TWIST1,PRDM14,GATA4,MAPK11,EBF1,FOXA1,HMGA2,NKX2-1,THRA,NKX6-1,PITX1,TRIM71,CDYL,DLX2,KLF12,HHEX,ZNF274,ZAR1,AJUBA,TFAP2A,GATA3,SPON1,TOX,PER1,HIC2,MSX2,OTX2,EMX2,MECOM,HOXB9,PRICKLE1,IGF2BP1,AXIN1,ZNF672,VGLL2,GATA6,MYADM,FLI1,BNC1,NKX3-2,ZNF518B,ZBTB14,LHX4,GBX2,NEUROG2,INHBB,IRX1,IGF2BP2,EMX1,MYBL2,TBX20,VIM,MED17,…
Significant genes	embryonic morphogenesis	GO:BP	0.000116467	246	970	89	0.0917526	0.361789	GO:0048598	4771	12698		IEA,IMP TAS IEA,IMP,ISS,IEA,IEA,IBA IEA,IEA,IEA,IEA,ISS IEA,IEA,ISS IEA,IMP,IEA,IEA,IEA,IEA,IEA,IBA,IEP,ISS,IBA IEA,ISS,IMP,IBA IEA,IEA,ISS IEA,ISS,IEA,IMP IGI,IEA,IEA,IDA IBA,IEA,IEA,IBA IEA,IDA IEA,ISS NAS IEA,IEA,IMP IEA,IEA,IEA,ISS IEA,IEA,IEA,IEA,ISS IBA,IEA,IEA,IDA IEA,IBA IEA,IMP ISS,ISS IEA,IEA,IBA,IMP IEA,IEA,IEA,IEA,NAS IEA,ISS,ISS,IEA,IEA,IEA,ISS IEA,IEA,ISS,ISS IEA,IEA,IMP IEA,IBA,IEA…	MMP16,TWIST1,HMGA2,MYO3A,TRIM71,PITX1,MSX2,B9D1,HIF1A,HOXA2,SIX2,GBX2,HAND1,STRA6,GREM1,DLX6,TRIM28,HAND2,YAP1,DUSP4,LAMA3,NDRG4,HOXD9,HPN,ITGA5,HOXC4,DLX2,GATA3,OTX2,TXNRD1,PHLDB2,GDF7,IRX2,MYADM,NKX3-2,SP8,ALX1,INHBA,GSC,MYO7A,PRICKLE1,CC2D2A,LHX2,SIX1,LEF1,HOXB5,RIPOR2,TBX18,KCNQ1,FGF10,BMP4,HOXA3,TFAP2A,KDM2B,IRX1,MESP2,FOXF1,HOXA13,RPS6,HOXA10,FBXW4,KIF16B,SIX3,WNT2B,EYA1,DNAJB6,IGF2,FRAS1,G…
All genes included in model	positive regulation of RNA metabolic process	GO:BP	0.000169028	594	277	69	0.249097	0.116162	GO:0051254	4771	13419		IDA,IEA,ISS,IDA IBA,IDA,IBA IEA,IDA,IDA IMP IEA,IDA ISS IBA IEA,IDA IMP IC IEA,IDA IMP,IDA IMP ISS IEA,IDA IBA IEA,ISS,IEA,IDA,ISS IEA,IEA,IDA IMP,IDA ISS,IDA IMP ISS IBA IEA,ISS IEA,ISS IEA,IDA ISS,IDA IEA,IEA,IDA,IEA,IDA IMP IBA IEA,IDA IMP IEA,IDA,IDA,IEA,IBA,IDA IBA,IEA,IDA NAS,ISS IEA,ISS IEA,ISS IEA,IMP,IEA,TAS,IDA IMP,IMP IEA,IDA IBA IEA,IEA,NAS,IDA IMP IGI,IEA,ISS IEA,IDA IEA,IDA,IGI ISS …	PITX2,EBF2,ZIC2,HOXC4,PAX3,IGF2,HOXD8,TWIST1,GATA4,FOXA1,HMGA2,NKX2-1,THRA,NKX6-1,PITX1,TRIM71,DLX2,KLF12,HHEX,TFAP2A,GATA3,TOX,PER1,OTX2,MECOM,HOXB9,IGF2BP1,VGLL2,GATA6,FLI1,BNC1,LHX4,GBX2,NEUROG2,MYBL2,TBX20,MED17,ONECUT1,HOXA11,OSR2,E2F8,PAX5,SQSTM1,VEGFA,HOXD13,LBH,HOXA13,MTA3,WT1,PAX9,GREM1,ONECUT2,HOXA10,ISL1,SIX3,HOXB7,HAND2,KDM3A,LHX2,SIX1,MAF,CREB1,DLX1,RREB1,TBX18,NR2F2,ZNF516,HMX2,HOXD9
All genes included in model	positive regulation of DNA-templated transcription	GO:BP	0.000305872	564	277	66	0.238267	0.117021	GO:0045893	4771	11529		IDA,IEA,ISS,IDA IBA,IDA,IBA IEA,IDA,IDA IMP IEA,IDA ISS IBA IEA,IDA IMP IC IEA,IDA IMP,IDA IMP ISS IEA,IDA IBA IEA,ISS,IEA,ISS IEA,IEA,IDA IMP,IDA ISS,IDA IMP ISS IBA IEA,ISS IEA,ISS IEA,IDA ISS,IDA IEA,IEA,IEA,IDA IMP IBA IEA,IDA IMP IEA,IDA,IDA,IEA,IBA,IDA IBA,IEA,IDA NAS,ISS IEA,ISS IEA,ISS IEA,IMP,IEA,TAS,IDA IMP,IMP IEA,IDA IBA IEA,IEA,NAS,IDA IMP IGI,IEA,ISS IEA,IDA IEA,IDA,IGI ISS IBA IEA,…	PITX2,EBF2,ZIC2,HOXC4,PAX3,IGF2,HOXD8,TWIST1,GATA4,FOXA1,HMGA2,NKX2-1,THRA,NKX6-1,PITX1,DLX2,KLF12,HHEX,TFAP2A,GATA3,TOX,PER1,OTX2,MECOM,HOXB9,VGLL2,GATA6,FLI1,BNC1,LHX4,GBX2,NEUROG2,MYBL2,TBX20,MED17,ONECUT1,HOXA11,OSR2,E2F8,PAX5,SQSTM1,VEGFA,HOXD13,LBH,HOXA13,MTA3,WT1,PAX9,GREM1,ONECUT2,HOXA10,ISL1,SIX3,HOXB7,HAND2,KDM3A,LHX2,SIX1,MAF,CREB1,DLX1,RREB1,TBX18,NR2F2,ZNF516,HOXD9
All genes included in model	positive regulation of RNA biosynthetic process	GO:BP	0.000305872	564	277	66	0.238267	0.117021	GO:1902680	4771	22130		IDA,IEA,ISS,IDA IBA,IDA,IBA IEA,IDA,IDA IMP IEA,IDA ISS IBA IEA,IDA IMP IC IEA,IDA IMP,IDA IMP ISS IEA,IDA IBA IEA,ISS,IEA,ISS IEA,IEA,IDA IMP,IDA ISS,IDA IMP ISS IBA IEA,ISS IEA,ISS IEA,IDA ISS,IDA IEA,IEA,IEA,IDA IMP IBA IEA,IDA IMP IEA,IDA,IDA,IEA,IBA,IDA IBA,IEA,IDA NAS,ISS IEA,ISS IEA,ISS IEA,IMP,IEA,TAS,IDA IMP,IMP IEA,IDA IBA IEA,IEA,NAS,IDA IMP IGI,IEA,ISS IEA,IDA IEA,IDA,IGI ISS IBA IEA,…	PITX2,EBF2,ZIC2,HOXC4,PAX3,IGF2,HOXD8,TWIST1,GATA4,FOXA1,HMGA2,NKX2-1,THRA,NKX6-1,PITX1,DLX2,KLF12,HHEX,TFAP2A,GATA3,TOX,PER1,OTX2,MECOM,HOXB9,VGLL2,GATA6,FLI1,BNC1,LHX4,GBX2,NEUROG2,MYBL2,TBX20,MED17,ONECUT1,HOXA11,OSR2,E2F8,PAX5,SQSTM1,VEGFA,HOXD13,LBH,HOXA13,MTA3,WT1,PAX9,GREM1,ONECUT2,HOXA10,ISL1,SIX3,HOXB7,HAND2,KDM3A,LHX2,SIX1,MAF,CREB1,DLX1,RREB1,TBX18,NR2F2,ZNF516,HOXD9
All genes included in model	anatomical structure morphogenesis	GO:BP	0.000372918	971	277	96	0.34657	0.0988671	GO:0009653	4771	3557		TAS,IMP ISS IBA IEA,ISS IBA IEA,IEA,IDA IBA TAS IEA,IBA IEA,TAS,ISS IEA,ISS,IEA,IEA,ISS IEA,IBA IEA,IMP TAS NAS IEA,IEA,IMP ISS TAS IEA,IEA,IBA IEA,IMP ISS,IEP IEA,IEA,TAS IEA,IBA TAS IEA,IEA,IEA,ISS,IEA,IDA IMP IEP ISS,ISS TAS IEA,IBA,IBA IEA,IMP,IBA TAS IEA,IDA ISS,IEA,IEA,IBA,IMP IEA,IEA,ISS,ISS,IEA,IDA IMP IEA,IDA IBA,TAS IEA,IEA,IEA,IEA,IEA,TAS,IEA,IMP ISS IBA IEA,IEA,IDA,ISS TAS IEA,ISS IEA…	CACNA1H,PITX2,EPHA4,HS3ST3B1,BDNF,HOXC4,PAX3,IGF2,NGEF,HOXD8,B3GNT2,CYP1B1,FRAS1,TWIST1,PRDM14,GATA4,SPAG9,FOXA1,HMGA2,NKX2-1,THRA,NKX6-1,PITX1,TRIM71,DLX2,HHEX,AJUBA,TFAP2A,GATA3,PMP22,SPAG6,ARHGAP18,MSX2,OTX2,EMX2,TXNRD1,HOXB9,PRICKLE1,IGF2BP1,CELSR3,AKAP13,AXIN1,GATA6,MYADM,FLI1,NKX3-2,LHX4,GBX2,IRX1,IGF2BP2,EMX1,TBX20,ONECUT1,NRG1,HOXA11,LHX9,OSR2,E2F8,B4GALT6,RIN2,ANKRD27,PAX5,SDK1,VEGFA,LY6…
All genes included in model	negative regulation of macromolecule metabolic process	GO:BP	0.000382927	777	277	82	0.296029	0.105534	GO:0010605	4771	4235		IDA IEA,IBA,IGI ISS,ISS,ISS IEA,ISS IEA,IEA,IDA IMP ISS IEA,IEA,IBA,IEA,IDA IMP,IDA ISS IEA,IDA IBA IEA,ISS IEA,IEA,IDA IMP ISS IEA,IDA ISS IEA,IBA IEA,IDA IEA,IDA TAS IC,TAS,ISS IEA,IMP IEA,ISS,IDA IMP,IMP IBA IEA,IEA,ISS IBA IEA,IBA NAS,IMP ISS IEA,IDA,IDA,IDA IMP IBA,IEA,IDA IMP IBA IEA,IMP,IEA,IMP IBA TAS IEA,IDA,IDA,IDA IMP ISS IBA IEA,ISS IEA,IMP,IBA,IDA,ISS IBA IEA,ISS,ISS IEA,IDA IBA,IDA …	PITX2,LMNB1,EPHA4,ZIC2,ZBED6,IGF2,HOXD8,TWIST1,PRDM14,GATA4,FOXA1,HMGA2,NKX2-1,THRA,NKX6-1,PITX1,TRIM71,CDYL,DLX2,KLF12,HHEX,ZNF274,ZAR1,AJUBA,MGAT3,TFAP2A,GATA3,SPON1,PER1,HIC2,MSX2,MECOM,PRICKLE1,IGF2BP1,AXIN1,GATA6,MYADM,NKX3-2,ZBTB14,INHBB,IRX1,IGF2BP2,TBX20,VIM,TRIM3,NRG1,HENMT1,LHX9,OSR2,KCNIP3,E2F8,HMX1,PAX5,SQSTM1,VEGFA,SATB1,LBH,MTA3,WT1,PAX9,GREM1,SFMBT1,ISL1,SIX3,HAND2,GFI1,PAWR,BHLHE4…
All genes included in model	regulation of macromolecule biosynthetic process	GO:BP	0.000451907	1405	277	125	0.451264	0.088968	GO:0010556	4771	4192		IDA IBA IEA,IBA,IBA,ISS,IBA IEA,ISS IBA,IBA,ISS IBA IEA,IDA IBA IEA,IBA IEA,IDA IBA IEA,ISS IBA TAS NAS IEA,IDA IBA IEA,ISS IEA,IDA IMP ISS IBA IEA,IBA IEA,IDA ISS IBA IEA,IMP,IBA IEA,IDA IMP IBA IC IEA,IDA IMP IBA IEA,IDA IMP ISS IBA IEA,IDA IBA IEA,ISS IBA IEA,IBA IEA,IDA IMP ISS IEA,ISS IEA,ISS IBA IEA,IDA IBA IEA,IDA IMP IBA TAS IC IEA,IBA TAS IEA,ISS IEA,IMP IBA IEA,IDA IMP ISS IBA IEA,IDA I…	PITX2,LMNB1,MSI2,EPHA4,EBF2,ZIC2,ZIC5,ZBED6,HOXC4,ZNF773,PAX3,IGF2,HOXD8,CYP1B1,TWIST1,PRDM14,GATA4,MAPK11,EBF1,FOXA1,HMGA2,NKX2-1,THRA,NKX6-1,PITX1,TRIM71,CDYL,DLX2,KLF12,HHEX,ZNF274,ZAR1,AJUBA,TFAP2A,GATA3,SPON1,TOX,PER1,HIC2,MSX2,OTX2,EMX2,MECOM,HOXB9,PRICKLE1,IGF2BP1,AXIN1,ZNF672,VGLL2,GATA6,MYADM,FLI1,BNC1,NKX3-2,ZNF518B,ZBTB14,LHX4,GBX2,NEUROG2,INHBB,IRX1,IGF2BP2,EMX1,MYBL2,TBX20,VIM,MED17,…
All genes included in model	system development	GO:BP	0.000688702	1383	277	123	0.444043	0.0889371	GO:0048731	4771	12821		IMP ISS TAS IC IEA,TAS,IBA,ISS IBA IEA,IBA TAS IEA,IEA,IBA IEA,IDA ISS IBA TAS IEA,IBA,IBA IEA,IEA,IEA,ISS IEA,IEA,IEA,IDA,ISS IEA,IEA,IMP TAS NAS IEA,IEA,IDA IMP IEP ISS TAS NAS IEA,IEA,IEA,TAS IEA,IDA ISS,IMP IEP IEA,IEA,ISS IEA,TAS IEA,ISS IEA,ISS TAS IEA,ISS,IMP IEP ISS,IMP ISS IBA IEA,ISS IEA,IEA,IBA TAS IEA,IBA IEA,TAS NAS IEA,TAS,IDA IGI TAS,IBA IEA,IBA IEA,IDA IMP IEA,IBA IEA,ISS,ISS,IBA,…	PITX2,NINJ2,MSI2,EPHA4,ZIC2,HS3ST3B1,ZIC5,BDNF,AATK,HOXC4,PAX3,IGF2,NGEF,HOXD8,B3GNT2,DISP3,CYP1B1,FRAS1,TWIST1,SLC32A1,GATA4,MAPK11,SPAG9,FOXA1,HMGA2,NKX2-1,THRA,NKX6-1,PITX1,TRIM71,DLX2,HHEX,TFAP2A,GATA3,TOX,PER1,PMP22,SPAG6,MSX2,RNF103,OTX2,EMX2,HOXB9,PRICKLE1,IGF2BP1,CELSR3,AKAP13,BTBD2,GATA6,NKX3-2,BMP8A,ZBTB14,LHX4,GBX2,NEUROG2,INHBB,IRX1,PCDHGB6,IGF2BP2,PCDHGA6,EMX1,TBX20,PAPSS1,VIM,TRIM3,…
Significant genes	positive regulation of transcription by RNA polymerase II	GO:BP	0.000693288	437	970	136	0.140206	0.311213	GO:0045944	4771	11575		IDA IEA,NAS,IDA,IDA IMP IEA,IDA IMP ISS IBA IEA,IDA,IEA,IEA,IDA IMP,IEA,IDA IMP IGI IEA,IEA,IEA,IEA,ISS,IDA IBA,ISS IEA,IDA IEA,IDA IMP,ISS IEA,ISS IEA,IEA,IDA IEA,IEA,IGI ISS IBA IEA,IDA ISS IEA,IEA,IDA IEA,IDA IBA IEA,IEA,IDA IEA,IDA,IEA,ISS,IDA IBA,ISO IEA,IEA,ISS IEA,IDA,IDA IMP ISS IBA IEA,IEA,IDA,IEA,IEA,IDA,IDA,IBA,IBA IEA,ISS IEA,IDA IBA IEA,IDA,IEA,IDA IEA,IDA,IEA,IDA,IDA IEA,IDA IMP ISS…	TFDP1,CGA,PAX3,TWIST1,VDR,HMGA2,PITX1,KLF12,HHEX,MECOM,HIF1A,HOXA2,SIX2,GBX2,BCL11A,MYBL2,USP16,HAND1,VEGFA,POU4F1,GREM1,PAX9,ONECUT2,PRDM16,ISL1,HAND2,KDM3A,FGF1,YAP1,MAF,NPAS4,HLF,HOXD9,FIZ1,HOXC4,ANXA2,TFAP4,DLX2,CDKN2A,GATA3,PAX1,OTX2,VGLL2,FLI1,ADCYAP1,LHX4,NEUROG2,PTMA,DLX3,ALX1,NCOA7,ZNF485,INHBA,NFIC,ZNF267,WT1,HMGB2,NR1H2,NR2F1,RPS6KA5,NFIB,LHX2,SIX1,APBB1,LEF1,HOXB5,CREB1,ESR2,TET2,MEIS…
All genes included in model	negative regulation of metabolic process	GO:BP	0.000901969	846	277	86	0.310469	0.101655	GO:0009892	4771	3737		IDA IEA,IBA,IGI ISS,ISS,ISS IEA,ISS IEA,IEA,IDA IMP ISS IEA,IEA,IBA IEA,IEA,IDA IMP,IDA ISS IEA,IDA IBA IEA,ISS IEA,IEA,IDA IMP ISS IEA,IDA ISS IEA,IBA IEA,IDA IEA,IDA TAS IC,TAS,ISS IEA,IMP IEA,ISS,IDA IMP,IMP IBA IEA,IEA,ISS IBA IEA,IBA NAS,IMP ISS IEA,IDA,IDA,IDA IMP IBA,IEA,IDA IMP IBA IEA,IMP,IEA,IMP IBA TAS IEA,IDA,IDA,IDA IMP ISS IBA IEA,ISS IEA,IMP,IBA,IDA,ISS IBA IEA,ISS,ISS IEA,IDA IBA,…	PITX2,LMNB1,EPHA4,ZIC2,ZBED6,IGF2,HOXD8,TWIST1,PRDM14,GATA4,FOXA1,HMGA2,NKX2-1,THRA,NKX6-1,PITX1,TRIM71,CDYL,DLX2,KLF12,HHEX,ZNF274,ZAR1,AJUBA,MGAT3,TFAP2A,GATA3,SPON1,PER1,HIC2,MSX2,MECOM,PRICKLE1,IGF2BP1,AXIN1,GATA6,MYADM,NKX3-2,ZBTB14,INHBB,IRX1,IGF2BP2,TBX20,VIM,TRIM3,NRG1,HENMT1,LHX9,OSR2,KCNIP3,E2F8,HMX1,PAX5,SQSTM1,VEGFA,SATB1,LBH,MTA3,SPHK1,WT1,PAX9,GREM1,SFMBT1,ISL1,SIX3,HAND2,NPRL2,GFI1…
All genes included in model	regulation of biosynthetic process	GO:BP	0.00110135	1455	277	127	0.458484	0.0872852	GO:0009889	4771	3734		IDA IBA IEA,IBA,IBA,ISS,IBA IEA,ISS IBA,IBA,ISS IBA IEA,IDA IBA IEA,IBA IEA,IDA IBA IEA,ISS IBA TAS NAS IEA,IDA IBA IEA,ISS IEA,IDA IMP ISS IBA IEA,IBA IEA,IDA ISS IBA IEA,IMP,IBA IEA,IDA IMP IBA IC IEA,IDA IMP IBA IEA,IDA IMP ISS IBA IEA,IDA IBA IEA,ISS IBA IEA,IBA IEA,IDA IMP ISS IEA,ISS IEA,ISS IBA IEA,IDA IBA IEA,IDA IMP IBA TAS IC IEA,IBA TAS IEA,ISS IEA,IMP IBA IEA,IDA IMP ISS IBA IEA,IDA I…	PITX2,LMNB1,MSI2,EPHA4,EBF2,ZIC2,ZIC5,ZBED6,HOXC4,ZNF773,PAX3,IGF2,HOXD8,CYP1B1,TWIST1,PRDM14,GATA4,MAPK11,EBF1,FOXA1,HMGA2,NKX2-1,THRA,NKX6-1,PITX1,TRIM71,CDYL,DLX2,KLF12,HHEX,ZNF274,ZAR1,AJUBA,TFAP2A,GATA3,SPON1,TOX,PER1,HIC2,MSX2,OTX2,EMX2,MECOM,HOXB9,PRICKLE1,IGF2BP1,AXIN1,ZNF672,VGLL2,GATA6,MYADM,FLI1,BNC1,NKX3-2,ZNF518B,ZBTB14,LHX4,GBX2,NEUROG2,INHBB,IRX1,IGF2BP2,EMX1,MYBL2,TBX20,VIM,MED17,…
Significant genes	gene expression	GO:BP	0.00121814	1646	970	408	0.420619	0.247874	GO:0010467	4771	4144		IDA,IBA,IDA IMP ISS IBA TAS IEA,NAS,IBA,IDA TAS,IDA,IDA IMP IBA IEA,ISS IBA IEA,IBA IEA,IDA IBA IEA,IDA IMP,IMP IBA,IBA IEA,IDA IMP ISS IBA IEA,IDA IMP ISS IBA IEA,IMP IEA,IDA IMP IBA IEA,IEA,IDA IMP ISS IEA,IBA IEA,IBA TAS NAS IEA,IDA IBA IEA,IDA IMP IBA TAS IC IEA,ISS IBA IEA,IDA IBA IEA,IDA IBA,IBA NAS,IMP ISS IBA IEA,IDA IBA IEA,IPI NAS,IMP,IBA,IDA IBA IEA,IDA IMP IGI IBA TAS IEA,IEA,IDA ISS …	THAP5,LMNB1,TFDP1,CGA,MSI2,MMP16,NTRK3,LIN28B,ADNP,ZNF773,PAX3,DGKQ,TOE1,PRDM14,TWIST1,VDR,NUP98,HMGA2,POLR2M,TRIM71,PITX1,PIGK,KLF12,HHEX,ZAR1,RSRC1,ZNF503,HIC2,MSX2,MECOM,GP9,UCHL5,HSPA4,SLFN14,HIF1A,RIOX2,NXF1,FOXI2,HOXA2,SIX2,ZNF672,BNC1,CCDC47,CBFA2T3,MRPL36,CD226,GBX2,BCL11A,MYBL2,CENPV,VIM,GEMIN4,LHX9,USP16,SIM1,KCNIP3,HMX1,RWDD1,HAND1,VEGFA,HR,POLR1A,NCOR2,NFE2L3,PIK3R3,RPS15A,ZNF560,MRPS…
All genes included in model	regulation of primary metabolic process	GO:BP	0.00136669	1491	277	129	0.465704	0.0865191	GO:0080090	4771	17565		IDA IBA IEA,IBA,IGI ISS,IBA IEA,ISS IBA,IBA,IEA,ISS IBA IEA,IDA IBA IEA,IBA IEA,IDA IBA IEA,ISS IBA NAS IEA,IDA IBA IEA,IDA,ISS IEA,IDA IMP ISS IBA IEA,IBA IEA,IDA ISS IBA IEA,IBA IEA,IDA IMP IBA IC IEA,IDA IMP IBA IEA,IDA IMP ISS IBA IEA,IDA IBA IEA,ISS IBA IEA,IBA IEA,IDA ISS IEA,IDA IEA,ISS IBA IEA,IDA IBA IEA,IDA IMP IBA TAS IC IEA,IBA TAS IEA,ISS IEA,IMP IBA IEA,ISS,IDA IMP ISS IBA IEA,IDA I…	PITX2,MSI2,EPHA4,EBF2,ZIC2,ZIC5,BDNF,ZBED6,HOXC4,ZNF773,PAX3,IGF2,HOXD8,DISP3,CYP1B1,TWIST1,PRDM14,GATA4,EBF1,FOXA1,HMGA2,NKX2-1,THRA,NKX6-1,PITX1,TRIM71,CDYL,DLX2,KLF12,HHEX,ZNF274,ZAR1,AJUBA,MGAT3,TFAP2A,GATA3,SPON1,TOX,PER1,HIC2,MSX2,OTX2,EMX2,MECOM,HOXB9,PRICKLE1,IGF2BP1,AXIN1,ZNF672,VGLL2,GATA6,FLI1,BNC1,NKX3-2,ZNF518B,ZBTB14,LHX4,GBX2,NEUROG2,INHBB,IRX1,IGF2BP2,EMX1,MYBL2,TBX20,VIM,MED17,TR…
Significant genes	macromolecule biosynthetic process	GO:BP	0.00152717	1762	970	432	0.445361	0.245176	GO:0009059	4771	3221		IDA,IBA,IDA IMP ISS IBA TAS IEA,NAS,IBA,IDA TAS,IDA,IDA IMP IBA IEA,ISS IBA IEA,IBA IEA,IDA IBA IEA,IDA IMP,IMP IBA,IBA IEA,IDA IMP ISS IBA IEA,IDA IMP ISS IBA IEA,IMP IEA,IBA IEA,IDA IMP IBA IEA,IEA,IDA IMP ISS IEA,IBA IEA,IBA TAS NAS IEA,IDA IBA IEA,IDA IMP IBA TAS IC IEA,ISS IBA IEA,IDA IBA IEA,IDA IBA,IBA NAS,IMP ISS IBA IEA,IDA IBA IEA,IPI NAS,IMP,IBA,IDA IBA IEA,IDA IMP IGI IBA TAS IEA,IEA,…	THAP5,LMNB1,TFDP1,CGA,MSI2,MMP16,NTRK3,LIN28B,ADNP,ZNF773,PAX3,DGKQ,TOE1,PRDM14,TWIST1,VDR,NUP98,MGAT4C,HMGA2,POLR2M,TRIM71,PITX1,PIGK,KLF12,HHEX,ZAR1,RSRC1,ZNF503,HIC2,MSX2,MECOM,GP9,UCHL5,HSPA4,SLFN14,HIF1A,RIOX2,NXF1,FOXI2,HOXA2,SIX2,ZNF672,BNC1,CCDC47,CBFA2T3,MRPL36,CD226,GBX2,BCL11A,MYBL2,CENPV,VIM,GEMIN4,LHX9,USP16,SIM1,KCNIP3,HMX1,RWDD1,HAND1,VEGFA,HR,POLR1A,XXYLT1,NCOR2,NFE2L3,PIK3R3,RPS1…
Significant genes	regulation of gene expression	GO:BP	0.00157335	1374	970	349	0.359794	0.254003	GO:0010468	4771	4145		IDA,IBA,IDA ISS IBA TAS IEA,NAS,IBA,IDA,IDA IMP IBA IEA,ISS IBA IEA,IBA IEA,IDA IBA IEA,IDA IMP,IBA IEA,IDA IMP ISS IBA IEA,IDA IMP ISS IBA IEA,IMP IEA,IDA IMP IBA IEA,IDA IMP ISS IEA,IBA IEA,IDA IBA IEA,IDA IMP IBA TAS IC IEA,ISS IEA,IDA IBA,IBA NAS,IMP ISS IBA IEA,IDA IBA IEA,IMP,IDA IBA IEA,IDA IMP IGI IBA TAS IEA,IEA,IBA IEA,IEA,IBA IEA,IBA,IDA IBA,IDA IMP IBA IEA,IEA,IBA IEA,IDA ISS IBA IEA,…	THAP5,LMNB1,TFDP1,CGA,MSI2,NTRK3,LIN28B,ADNP,ZNF773,PAX3,DGKQ,PRDM14,TWIST1,VDR,NUP98,HMGA2,TRIM71,PITX1,KLF12,HHEX,ZAR1,ZNF503,HIC2,MSX2,MECOM,UCHL5,SLFN14,HIF1A,RIOX2,FOXI2,HOXA2,SIX2,ZNF672,BNC1,CBFA2T3,CD226,GBX2,BCL11A,MYBL2,CENPV,VIM,LHX9,USP16,SIM1,KCNIP3,HMX1,HAND1,VEGFA,HR,NCOR2,NFE2L3,PIK3R3,ZNF560,POU4F1,GREM1,PAX9,IRX4,ONECUT2,DLX6,TRMT112,TRIM28,PRDM16,ISL1,DMAP1,EEFSEC,HAND2,ZNF331,…
All genes included in model	positive regulation of nucleobase-containing compound metabolic process	GO:BP	0.00205505	643	277	70	0.252708	0.108865	GO:0045935	4771	11567		IDA,IEA,ISS,IDA IBA,IDA,IBA IEA,IDA,IEA,IDA IMP IEA,IDA ISS IBA IEA,IDA IMP IC IEA,IDA IMP,IDA IMP ISS IEA,IDA IBA IEA,ISS,IEA,IDA,ISS IEA,IEA,IDA IMP,IDA ISS,IDA IMP ISS IBA IEA,ISS IEA,ISS IEA,IDA ISS,IDA IEA,IEA,IDA,IEA,IDA IMP IBA IEA,IDA IMP IEA,IDA,IDA,IEA,IBA,IDA IBA,IEA,IDA NAS,ISS IEA,ISS IEA,ISS IEA,IMP ISS IEA,IEA,TAS,IDA IMP IGI,IMP IEA,IDA IBA IEA,IEA,NAS,IDA IMP IGI,IEA,ISS IEA,IDA …	PITX2,EBF2,ZIC2,HOXC4,PAX3,IGF2,HOXD8,CYP1B1,TWIST1,GATA4,FOXA1,HMGA2,NKX2-1,THRA,NKX6-1,PITX1,TRIM71,DLX2,KLF12,HHEX,TFAP2A,GATA3,TOX,PER1,OTX2,MECOM,HOXB9,IGF2BP1,VGLL2,GATA6,FLI1,BNC1,LHX4,GBX2,NEUROG2,MYBL2,TBX20,MED17,ONECUT1,HOXA11,OSR2,E2F8,PAX5,SQSTM1,VEGFA,HOXD13,LBH,HOXA13,MTA3,WT1,PAX9,GREM1,ONECUT2,HOXA10,ISL1,SIX3,HOXB7,HAND2,KDM3A,LHX2,SIX1,MAF,CREB1,DLX1,RREB1,TBX18,NR2F2,ZNF516,HM…
Significant genes	negative regulation of macromolecule biosynthetic process	GO:BP	0.00287571	663	970	188	0.193814	0.28356	GO:0010558	4771	4194		IDA,IBA,IDA IMP IBA IEA,IEA,IMP,IEA,IDA IMP ISS IEA,IDA IBA IEA,IDA IMP,IDA IMP ISS IEA,IEA,IDA IEA,IDA TAS IC,ISS IEA,IDA IBA,IBA NAS,IMP ISS IEA,IDA,IDA IBA IEA,IMP,IEA,IEA,IDA IMP IBA IEA,IDA,IMP IBA,IMP,ISS,IDA IBA,IMP IBA IEA,IDA IEA,IDA IMP NAS IEA,IMP IBA IEA,IEA,ISS IEA,IEA,IDA,IEA,IDA IBA IEA,IDA ISS,ISS IEA,IDA IBA NAS IEA,IMP,TAS IEA,IDA,IMP,IDA IEA,NAS IEA,IDA IMP ISS IEA,IDA IMP IBA …	THAP5,LMNB1,LIN28B,ADNP,DGKQ,PRDM14,TWIST1,VDR,HMGA2,TRIM71,PITX1,KLF12,HHEX,ZAR1,ZNF503,HIC2,MSX2,MECOM,SLFN14,HIF1A,RIOX2,HOXA2,CBFA2T3,BCL11A,CENPV,VIM,LHX9,KCNIP3,HMX1,HAND1,VEGFA,NCOR2,NFE2L3,POU4F1,GREM1,PAX9,IRX4,TRIM28,PRDM16,ISL1,DMAP1,HAND2,PAWR,GFI1,YAP1,GHRL,MAF,ZBTB7A,CBX4,HOXD9,CDKN1B,MXI1,DLX4,PATZ1,CDYL,TFAP4,DLX2,ZNF274,CDKN2A,AJUBA,GATA3,MARK1,IGF2BP1,IRX2,MYADM,NKX3-2,CPEB4,IGF…
Significant genes	positive regulation of RNA metabolic process	GO:BP	0.00426611	594	970	171	0.176289	0.287879	GO:0051254	4771	13419		IDA IEA,NAS,IDA IMP,IDA,IDA IMP IEA,IDA IMP ISS IBA IEA,IMP IEA,IDA IMP,IDA,IEA,IEA,IDA IMP,IDA IEA,IMP,IDA IMP IGI IEA,IEA,IEA,IDA,IEA,ISS,IDA IBA,IMP ISS IEA,IDA IEA,IDA IMP,ISS IEA,ISS IEA,IEA,IDA IEA,IMP,ISS IEA,IDA ISS IEA,IGI ISS IBA IEA,NAS,IDA ISS IEA,IMP IEA,IDA IEA,IDA IMP IBA IEA,IEA,IDA IEA,IDA,IEA,ISS,IEA,IDA IBA,NAS,ISO IEA,IMP IEA,ISS IEA,IDA,IDA IMP ISS IBA IEA,IEA,IDA ISS,IDA,IDA…	TFDP1,CGA,LIN28B,PAX3,TWIST1,VDR,NUP98,HMGA2,TRIM71,PITX1,KLF12,HHEX,MECOM,UCHL5,HIF1A,HOXA2,SIX2,BNC1,GBX2,BCL11A,MYBL2,USP16,HAND1,VEGFA,POU4F1,GREM1,PAX9,ONECUT2,TRMT112,TRIM28,PRDM16,ISL1,DMAP1,HAND2,KDM3A,FGF1,YAP1,MAF,NPAS4,HLF,HOXD9,FIZ1,PATZ1,HOXC4,YEATS4,ANXA2,TFAP4,DLX2,CDKN2A,GATA3,PAX1,OTX2,IGF2BP1,GDF7,VGLL2,FLI1,ADCYAP1,LHX4,NEUROG2,PTMA,DLX3,ALX1,CHD3,NCOA7,ZNF485,INHBA,NFIC,CELF1,…
All genes included in model	cell fate commitment	GO:BP	0.0046083	123	277	24	0.0866426	0.195122	GO:0045165	4771	11153		IEA,IEA,IBA,IEA,IEA,IEA,IEA,ISS IBA IEA,ISS IEA,IBA IEA,IBA,IEA,ISS IEA,IEA,NAS,ISS,IEA,IDA ISS IBA IEA,IEA,IEA,IBA,IEA,IMP IBA,IMP	EBF2,PRDM14,GATA4,FOXA1,NKX2-1,PITX1,DLX2,GATA3,TOX,GATA6,TBX20,ONECUT1,HOXA11,HOXA13,MTA3,WT1,ONECUT2,ISL1,TLX3,SIX1,WNT2B,DLX1,TBX18,NR2F2
All genes included in model	multicellular organism development	GO:BP	0.00564211	1539	277	130	0.469314	0.0844704	GO:0007275	4771	2788		IMP ISS TAS IC IEA,TAS,IBA,ISS IBA IEA,IBA TAS IEA,IEA,IBA IEA,IDA ISS IBA TAS IEA,IEA,IBA,IBA IEA,IEA,ISS IEA,ISS IEA,NAS IEA,IEA,IDA,ISS IEA,IEA,IMP TAS NAS IEA,IEA,IEA,IDA IMP IEP ISS TAS NAS IEA,IEA,IEA,TAS IEA,IDA IMP ISS,IMP IEP IEA,IEA,ISS IEA,TAS IEA,ISS IEA,ISS TAS IEA,ISS,IDA IMP IEP ISS,IMP ISS IBA IEA,ISS IEA,IEA,IBA TAS IEA,IBA IEA,IEA,IBA TAS NAS IEA,TAS,IDA IGI ISS TAS IEA,IBA IEA,…	PITX2,NINJ2,MSI2,EPHA4,ZIC2,HS3ST3B1,ZIC5,BDNF,ZBED6,AATK,HOXC4,PAX3,IGF2,NGEF,HOXD8,B3GNT2,DISP3,CYP1B1,FRAS1,TWIST1,PRDM14,SLC32A1,GATA4,MAPK11,SPAG9,FOXA1,HMGA2,NKX2-1,THRA,NKX6-1,PITX1,TRIM71,DLX2,HHEX,TFAP2A,GATA3,TOX,PER1,PMP22,SPAG6,DKK2,MSX2,RNF103,OTX2,EMX2,TXNRD1,HOXB9,PRICKLE1,IGF2BP1,CELSR3,AKAP13,BTBD2,AXIN1,GATA6,MYADM,NKX3-2,BMP8A,ZBTB14,LHX4,GBX2,NEUROG2,INHBB,IRX1,PCDHGB6,IGF2BP2…
All genes included in model	tissue development	GO:BP	0.00594998	700	277	73	0.263538	0.104286	GO:0009888	4771	3733		ISS IC,IMP IEA,IEA,IEA,IEA,IEA,ISS IEA,IEA,IMP IEA,IDA IMP ISS TAS NAS IEA,IEA,IMP IEA,IDA IMP,IDA IEP IEA,IEA,ISS IEA,IEA,ISS IEA,IEA,IEA,IDA ISS,IDA IMP ISS IBA IEA,IEA,NAS IEA,IEA,IMP IEA,ISS,IEA,IEA,IDA IBA NAS IEA,IMP,TAS,ISS IEA,IEA,IEA,IEA,IEA,ISS IBA IEA,IEA,IEA,IDA ISS TAS,ISS IEA,IEA,ISS IEA,ISS IEA,IBA,IEA,IDA IMP ISS IEA,IEA,IEA,IEA,IGI IEP ISS,IEA,IMP ISS IEA,IEA,IEA,ISS IEA,ISS,IEA,…	PITX2,EPHA4,EBF2,HS3ST3B1,HOXC4,IGF2,CYP1B1,FRAS1,TWIST1,GATA4,MAPK11,FOXA1,HMGA2,NKX2-1,THRA,NKX6-1,PITX1,TRIM71,DLX2,AJUBA,TFAP2A,GATA3,TOX,MSX2,TXNRD1,PRICKLE1,AKAP13,AXIN1,VGLL2,GATA6,MYADM,BNC1,NKX3-2,BMP8A,GBX2,IRX1,EMX1,TBX20,VIM,ONECUT1,NRG1,HOXA11,SIM1,OSR2,E2F8,POPDC3,PAX5,VEGFA,HOXD13,LBH,HOXA13,WT1,PAX9,GREM1,ONECUT2,DLX6,ISL1,SIX3,HOXB7,HAND2,LHX2,SIX1,WNT2B,KIF26B,GHRL,MAF,COL18A1,C…
Significant genes	regulation of primary metabolic process	GO:BP	0.00607384	1491	970	371	0.382474	0.248826	GO:0080090	4771	17565		IDA,IDA ISS IBA TAS IEA,IDA IBA NAS,IBA,IDA TAS,IDA IMP,IEA,ISS IEA,IBA IEA,IMP,IDA IBA IEA,IDA IMP IGI,IMP,IDA,IBA IEA,IDA IMP ISS IBA IEA,IDA IMP ISS IBA IEA,IMP IEA,IDA IMP IBA IEA,IDA ISS IEA,IBA IEA,IDA IBA IEA,IDA IMP IBA TAS IC IEA,ISS IEA,IBA,IBA NAS,IMP ISS IBA IEA,IDA IBA IEA,IMP ISO IEA,IEA,IDA IMP IGI IBA IC IEA,IEA,IBA IEA,IEA,IBA IEA,IBA,IBA,IDA IBA,IDA IMP IBA IEA,IBA IEA,IDA ISS I…	THAP5,TFDP1,CGA,MSI2,NTRK3,LIN28B,BDNF,ADNP,ZNF773,HTT,PAX3,DGKQ,GABARAP,DISP3,PRDM14,TWIST1,VDR,NUP98,HMGA2,TRIM71,PITX1,KLF12,HHEX,ZAR1,ZNF503,HIC2,MSX2,MECOM,UCHL5,GRIN2A,HIF1A,RIOX2,FOXI2,HOXA2,SIX2,ZNF672,KHK,BNC1,CBFA2T3,GBX2,BCL11A,MYBL2,COPS4,VIM,LHX9,USP16,SIM1,KCNIP3,HMX1,HAND1,VEGFA,HR,PDGFC,NCOR2,NFE2L3,RAP1A,PIK3R3,ZNF560,POU4F1,GREM1,PAX9,IRX4,ONECUT2,DLX6,TRMT112,TRIM28,PRDM16,ISL1…
All genes included in model	anatomical structure development	GO:BP	0.00613395	1865	277	150	0.541516	0.080429	GO:0048856	4771	12931		TAS NAS,IMP ISS IBA TAS IC IEA,TAS IEA,IBA IEA,IMP ISS IBA IEA,IEA,IBA TAS IEA,IEA,IBA IEA,IDA ISS IBA TAS IEA,ISS IEA,IBA,IBA IEA,TAS IEA,ISS IBA TAS IEA,IBA,ISS IEA,NAS IEA,IEA,IDA,ISS IEA,IBA IEA,IMP TAS NAS IEA,IEA,IEA,IDA IMP IEP ISS TAS NAS IEA,TAS IEA,IEA,IMP IBA TAS IEA,IDA IMP ISS,IDA IMP IEP IEA,IEA,ISS TAS IEA,IBA TAS IEA,ISS IEA,ISS IEA,ISS TAS IEA,ISS,ISS IEA,IEA,IDA IMP IEP ISS,IDA …	CACNA1H,PITX2,NINJ2,MSI2,EPHA4,EBF2,ZIC2,HS3ST3B1,ZIC5,BDNF,ZBED6,AATK,HOXC4,PAX3,IGF2,XKR6,NGEF,HOXD8,B3GNT2,DISP3,CYP1B1,FRAS1,TWIST1,PRDM14,SLC32A1,GATA4,MAPK11,SPAG9,FOXA1,HMGA2,NKX2-1,THRA,NKX6-1,PITX1,TRIM71,CDYL,DLX2,HHEX,ZAR1,AJUBA,TFAP2A,GATA3,TOX,PER1,PMP22,SPAG6,DKK2,ARHGAP18,MSX2,RNF103,OTX2,EMX2,MECOM,TXNRD1,HOXB9,PRICKLE1,IGF2BP1,CELSR3,AKAP13,BTBD2,AXIN1,VGLL2,GATA6,MYADM,FLI1,BNC1…
Significant genes	negative regulation of biosynthetic process	GO:BP	0.00691777	683	970	191	0.196907	0.279649	GO:0009890	4771	3735		IDA,IBA,IDA IMP IBA IEA,IEA,IMP,IEA,IDA IMP ISS IEA,IDA IBA IEA,IDA IMP,IDA IMP ISS IEA,IEA,IDA IEA,IDA TAS IC,ISS IEA,IDA IBA,IBA NAS,IMP ISS IEA,IDA,IDA IBA IEA,IMP,IEA,IEA,IDA IMP IBA IEA,IDA,IMP IBA,IMP,ISS,IDA IBA,IMP IBA IEA,IDA IEA,IDA IMP NAS IEA,IMP IBA IEA,IEA,ISS IEA,IEA,IDA,IEA,IDA IBA IEA,IDA ISS,ISS IEA,IDA IBA NAS IEA,IMP,TAS IEA,IDA IC,IMP,IDA IEA,NAS IEA,IDA IMP ISS IEA,IDA IMP I…	THAP5,LMNB1,LIN28B,ADNP,DGKQ,PRDM14,TWIST1,VDR,HMGA2,TRIM71,PITX1,KLF12,HHEX,ZAR1,ZNF503,HIC2,MSX2,MECOM,SLFN14,HIF1A,RIOX2,HOXA2,CBFA2T3,BCL11A,CENPV,VIM,LHX9,KCNIP3,HMX1,HAND1,VEGFA,NCOR2,NFE2L3,POU4F1,GREM1,PAX9,IRX4,TRIM28,PRDM16,ISL1,DMAP1,HAND2,PAWR,GFI1,YAP1,GHRL,MAF,ZBTB7A,CBX4,HOXD9,CDKN1B,MXI1,DLX4,PATZ1,CDYL,TFAP4,DLX2,ZNF274,CDKN2A,AJUBA,GATA3,MARK1,IGF2BP1,IRX2,MYADM,NKX3-2,CPEB4,IGF…
All genes included in model	tissue morphogenesis	GO:BP	0.00776248	247	277	36	0.129964	0.145749	GO:0048729	4771	12819		IEA,IEA,IEA,IEA,ISS,IEA,IMP,IEP,IEA,IEA,ISS,ISS IEA,IEA,IEA,IMP IEA,IEA,IEA,IEA,ISS IBA IEA,IDA,ISS IEA,IDA IMP ISS IEA,IEA,IEA,IGI,IEA,ISS IEA,ISS,IEA,IEA,IEA,ISS IEA,IEA,IEA,IMP,IBA	EPHA4,HS3ST3B1,FRAS1,TWIST1,GATA4,FOXA1,HMGA2,NKX2-1,TRIM71,AJUBA,TFAP2A,GATA3,MSX2,TXNRD1,PRICKLE1,AXIN1,GBX2,IRX1,TBX20,NRG1,HOXA11,VEGFA,HOXD13,HOXA13,WT1,GREM1,ISL1,SIX3,HOXB7,HAND2,LHX2,SIX1,WNT2B,KIF26B,RREB1,TBX18
All genes included in model	endocrine system development	GO:BP	0.00797323	60	277	16	0.0577617	0.266667	GO:0035270	4771	8868		TAS,IEA,IMP IEP IEA,IEA,ISS IEA,IEA,IEA,IEA,IEA,IEA,IGI ISS,IEA,IEA,ISS,ISS IEA,IEA	PITX2,CYP1B1,NKX2-1,THRA,NKX6-1,PITX1,GATA3,GATA6,INHBB,ONECUT1,WT1,ONECUT2,ISL1,SIX3,SIX1,CREB1
All genes included in model	anterior/posterior pattern specification	GO:BP	0.00983044	101	277	21	0.0758123	0.207921	GO:0009952	4771	3775		IBA IEA,NAS IEA,ISS,ISS,IEA,ISS,IEA,IBA IEA,IEA,IEA,IEA,IEA,ISS,IBA,IEA,IBA IEA,IBA IEA,IEA,ISS IBA,IEA,IBA IEA	HOXC4,HOXD8,GATA4,HHEX,MSX2,OTX2,EMX2,HOXB9,PRICKLE1,GBX2,HOXA11,HOXD13,WT1,HES4,HOXA10,HOXB7,BHLHE40,WNT2B,TBX18,NR2F2,HOXD9
Significant genes	regulation of macromolecule biosynthetic process	GO:BP	0.0111578	1405	970	351	0.361856	0.249822	GO:0010556	4771	4192		IDA,IBA,IDA ISS IBA TAS IEA,NAS,IBA,IDA,IDA IMP IBA IEA,ISS IBA IEA,IBA IEA,IDA IBA IEA,IDA IMP,IBA IEA,IDA IMP ISS IBA IEA,IDA IMP ISS IBA IEA,IMP IEA,IDA IMP IBA IEA,IDA IMP ISS IEA,IBA IEA,IDA IBA IEA,IDA IMP IBA TAS IC IEA,ISS IEA,IDA IBA,IBA NAS,IMP ISS IBA IEA,IDA IBA IEA,IMP,IDA IBA IEA,IDA IMP IGI IBA TAS IEA,IEA,IBA IEA,IEA,IBA IEA,IBA,IDA IBA,IDA IMP IBA IEA,IEA,IBA IEA,IDA ISS IBA IEA,…	THAP5,LMNB1,TFDP1,CGA,MSI2,NTRK3,LIN28B,ADNP,ZNF773,PAX3,DGKQ,PRDM14,TWIST1,VDR,NUP98,HMGA2,TRIM71,PITX1,KLF12,HHEX,ZAR1,ZNF503,HIC2,MSX2,MECOM,UCHL5,SLFN14,HIF1A,RIOX2,FOXI2,HOXA2,SIX2,ZNF672,BNC1,CBFA2T3,CD226,GBX2,BCL11A,MYBL2,CENPV,VIM,LHX9,USP16,SIM1,KCNIP3,HMX1,HAND1,VEGFA,HR,NCOR2,NFE2L3,PIK3R3,ZNF560,POU4F1,GREM1,PAX9,IRX4,ONECUT2,DLX6,TRMT112,TRIM28,PRDM16,ISL1,DMAP1,EEFSEC,HAND2,ZNF331,…
All genes included in model	animal organ development	GO:BP	0.0114953	1051	277	97	0.350181	0.0922931	GO:0048513	4771	12631		NAS,IMP ISS TAS IEA,IMP IEA,IEA,TAS,IEA,IBA,IBA IEA,TAS IEA,ISS IEA,IEA,ISS IEA,IEA,IMP TAS IEA,IEA,IMP IEP ISS TAS NAS IEA,IEA,IMP IEA,IDA IMP,IDA IMP IEP IEA,IEA,ISS TAS IEA,IEA,ISS TAS IEA,IDA IMP IEP ISS,IDA IMP ISS IBA IEA,ISS IEA,IEA,TAS NAS IEA,TAS,IBA IEA,IBA IEA,IDA IEA,IEA,ISS,IEA,IDA IMP IEP NAS IEA,TAS IEA,ISS IEA,IEA,IEA,IEA,IEA,IBA,NAS IEA,IEA,IBA IEA,IMP ISS IBA IEA,IEA,IEA,IDA ISS…	CACNA1H,PITX2,EPHA4,EBF2,ZIC2,HS3ST3B1,AATK,HOXC4,PAX3,IGF2,HOXD8,CYP1B1,FRAS1,TWIST1,SLC32A1,GATA4,MAPK11,FOXA1,HMGA2,NKX2-1,THRA,NKX6-1,PITX1,DLX2,TFAP2A,GATA3,TOX,PER1,MSX2,OTX2,EMX2,HOXB9,PRICKLE1,IGF2BP1,AKAP13,VGLL2,GATA6,FLI1,NKX3-2,BMP8A,ZBTB14,LHX4,GBX2,NEUROG2,INHBB,IRX1,EMX1,TBX20,VIM,ONECUT1,NRG1,HOXA11,LHX9,SIM1,OSR2,E2F8,POPDC3,PAX5,INA,SDK1,VEGFA,LY6H,HOXD13,LBH,HOXA13,SPHK1,WT1,PA…
Significant genes	anterior/posterior pattern specification	GO:BP	0.0119466	101	970	43	0.0443299	0.425743	GO:0009952	4771	3775		ISS,IEA,IEA,ISS IEA,IEA,IBA IEA,IBA IEA,IEA,ISS,ISS,IBA,IEA,IEA,IBA IEA,ISS IBA,NAS IEA,IEA,IBA IEA,ISS IEA,IBA,TAS,IEA,IBA,IEA,IEA,ISS IBA IEA,IBA IEA,IEA,IEA,IEA,ISS,IMP,IEA,IBA IEA,IBA IEA,IDA,IEA,IEA,IBA IEA,IEA,IBA IEA,IEA,IEA	HHEX,MSX2,HOXA2,SIX2,GBX2,HOXD9,HOXC4,PAX1,OTX2,WT1,LEFTY1,PRICKLE1,LEF1,HOXB5,TBX18,HOXD8,BMP4,HOXA3,KDM2B,MESP2,PBX3,FOXF1,HES4,HOXA10,AXIN2,CDX2,BHLHE40,WNT2B,MEOX2,NR2F2,GATA4,TBX3,EMX2,HOXB9,HOXC5,FZD5,NEUROD1,HOXA11,HOXA7,HOXD13,HOXB7,BARX1,RNF2
Significant genes	positive regulation of DNA-templated transcription	GO:BP	0.0119513	564	970	162	0.16701	0.287234	GO:0045893	4771	11529		IDA IEA,NAS,IDA,IDA IMP IEA,IDA IMP ISS IBA IEA,IEA,IDA IMP,IEA,IEA,IDA IMP,IDA IEA,IMP,IDA IMP IGI IEA,IEA,IEA,IDA,IEA,ISS,IDA IBA,IMP ISS IEA,IDA IEA,IDA IMP,ISS IEA,ISS IEA,IEA,IDA IEA,ISS IEA,IDA ISS IEA,IGI ISS IBA IEA,NAS,IDA ISS IEA,IMP IEA,IDA IEA,IDA IMP IBA IEA,IEA,IDA IEA,IDA,IEA,ISS,IEA,IDA IBA,NAS,ISO IEA,IMP IEA,ISS IEA,IDA,IDA IMP ISS IBA IEA,IEA,IDA ISS,IDA,IEA,IDA IMP IEA,IDA,IDA…	TFDP1,CGA,PAX3,TWIST1,VDR,NUP98,HMGA2,PITX1,KLF12,HHEX,MECOM,UCHL5,HIF1A,HOXA2,SIX2,BNC1,GBX2,BCL11A,MYBL2,USP16,HAND1,VEGFA,POU4F1,GREM1,PAX9,ONECUT2,TRIM28,PRDM16,ISL1,DMAP1,HAND2,KDM3A,FGF1,YAP1,MAF,NPAS4,HLF,HOXD9,FIZ1,PATZ1,HOXC4,YEATS4,ANXA2,TFAP4,DLX2,CDKN2A,GATA3,PAX1,OTX2,GDF7,VGLL2,FLI1,ADCYAP1,LHX4,NEUROG2,PTMA,DLX3,ALX1,CHD3,NCOA7,ZNF485,INHBA,NFIC,ZNF267,LBH,WT1,HMGB2,NR1H2,NR2F1,RPS…
Significant genes	positive regulation of RNA biosynthetic process	GO:BP	0.0119513	564	970	162	0.16701	0.287234	GO:1902680	4771	22130		IDA IEA,NAS,IDA,IDA IMP IEA,IDA IMP ISS IBA IEA,IEA,IDA IMP,IEA,IEA,IDA IMP,IDA IEA,IMP,IDA IMP IGI IEA,IEA,IEA,IDA,IEA,ISS,IDA IBA,IMP ISS IEA,IDA IEA,IDA IMP,ISS IEA,ISS IEA,IEA,IDA IEA,ISS IEA,IDA ISS IEA,IGI ISS IBA IEA,NAS,IDA ISS IEA,IMP IEA,IDA IEA,IDA IMP IBA IEA,IEA,IDA IEA,IDA,IEA,ISS,IEA,IDA IBA,NAS,ISO IEA,IMP IEA,ISS IEA,IDA,IDA IMP ISS IBA IEA,IEA,IDA ISS,IDA,IEA,IDA IMP IEA,IDA,IDA…	TFDP1,CGA,PAX3,TWIST1,VDR,NUP98,HMGA2,PITX1,KLF12,HHEX,MECOM,UCHL5,HIF1A,HOXA2,SIX2,BNC1,GBX2,BCL11A,MYBL2,USP16,HAND1,VEGFA,POU4F1,GREM1,PAX9,ONECUT2,TRIM28,PRDM16,ISL1,DMAP1,HAND2,KDM3A,FGF1,YAP1,MAF,NPAS4,HLF,HOXD9,FIZ1,PATZ1,HOXC4,YEATS4,ANXA2,TFAP4,DLX2,CDKN2A,GATA3,PAX1,OTX2,GDF7,VGLL2,FLI1,ADCYAP1,LHX4,NEUROG2,PTMA,DLX3,ALX1,CHD3,NCOA7,ZNF485,INHBA,NFIC,ZNF267,LBH,WT1,HMGB2,NR1H2,NR2F1,RPS…
All genes included in model	positive regulation of macromolecule biosynthetic process	GO:BP	0.014584	798	277	79	0.285199	0.0989975	GO:0010557	4771	4193		IDA,IEA,ISS,IDA IBA,IDA,ISS IBA IEA,IDA,ISS IEA,IDA IMP IEA,IDA ISS IBA IEA,IMP,IDA IMP IC IEA,IDA IMP,IDA IMP ISS IEA,IDA IBA IEA,ISS,IEA,ISS IEA,IEA,IDA IMP,ISS,IDA ISS,IDA IMP ISS IBA IEA,IEA,ISS IEA,ISS IEA,IDA ISS,IDA IEA,IEA,IDA IBA,IEA,IDA IMP IBA IEA,IDA IMP IEA,IDA,IDA,IEA,IBA,IEA,IDA IBA,IDA IBA,IEA,IEA,IDA NAS,ISS IEA,ISS IEA,ISS IEA,IMP,IEA,TAS,IDA IMP IGI,IMP IEA,IDA IBA IEA,IEA,NAS,…	PITX2,EBF2,ZIC2,HOXC4,PAX3,IGF2,HOXD8,CYP1B1,TWIST1,GATA4,MAPK11,FOXA1,HMGA2,NKX2-1,THRA,NKX6-1,PITX1,DLX2,KLF12,HHEX,ZAR1,TFAP2A,GATA3,SPON1,TOX,PER1,OTX2,MECOM,HOXB9,IGF2BP1,VGLL2,GATA6,FLI1,BNC1,LHX4,GBX2,NEUROG2,IRX1,IGF2BP2,MYBL2,TBX20,VIM,MED17,ONECUT1,HOXA11,OSR2,E2F8,PAX5,SQSTM1,VEGFA,HOXD13,LBH,HOXA13,MTA3,SPHK1,WT1,PAX9,GREM1,ONECUT2,HOXA10,ISL1,SIX3,HOXB7,HAND2,KDM3A,PAWR,IGF2BP3,LHX2,…
All genes included in model	gland development	GO:BP	0.0152437	200	277	31	0.111913	0.155	GO:0048732	4771	12822		TAS,IEA,IEA,IEA,IMP IEP IEA,IEA,IEA,IDA IEA,IEA,IEA,IDA IEA,IEA,IEA,TAS,IEA,ISS IEA,ISS IEA,IEA,IEA,IEA,IGI ISS,IEA,IEA,IEA,ISS,ISS IEA,ISS IEA,IEA,IEA,IMP,IEA	PITX2,IGF2,CYP1B1,FOXA1,NKX2-1,THRA,PITX1,GATA3,MSX2,HOXB9,GATA6,INHBB,ONECUT1,NRG1,HOXA11,E2F8,VEGFA,HOXD13,LBH,HOXA13,WT1,ONECUT2,HOXA10,ISL1,SIX3,HAND2,SIX1,BAAT,CREB1,RREB1,HOXD9
All genes included in model	gene expression	GO:BP	0.0173424	1646	277	135	0.487365	0.082017	GO:0010467	4771	4144		IDA IBA IEA,IBA,IBA,ISS,IBA IEA,ISS IBA,IBA,ISS IBA IEA,IDA IBA IEA,IBA IEA,IDA IBA IEA,IBA IEA,ISS IBA TAS NAS IEA,IDA IBA IEA,ISS IEA,IDA IMP ISS IBA IEA,IBA IEA,IDA ISS IBA IEA,IMP,IBA IEA,IDA IMP IBA IC IEA,IDA IMP IBA IEA,IDA IMP ISS IBA IEA,IDA IBA IEA,ISS IBA IEA,IBA IEA,IDA IMP ISS IEA,ISS IEA,ISS IBA IEA,IDA IBA IEA,IDA IMP IBA TAS IC IEA,IBA TAS IEA,ISS IBA IEA,IDA IBA IEA,IMP IBA IEA,I…	PITX2,LMNB1,MSI2,EPHA4,EBF2,ZIC2,ZIC5,ZBED6,HOXC4,ZNF773,PAX3,DIDO1,IGF2,HOXD8,CYP1B1,TWIST1,PRDM14,GATA4,MAPK11,EBF1,FOXA1,HMGA2,NKX2-1,THRA,NKX6-1,PITX1,TRIM71,CDYL,DLX2,KLF12,HHEX,ZNF274,ZAR1,RSRC1,AJUBA,TFAP2A,GATA3,SPON1,TOX,PER1,HIC2,MSX2,OTX2,EMX2,MECOM,HOXB9,PRICKLE1,IGF2BP1,AXIN1,NXF1,ZNF672,VGLL2,GATA6,MYADM,FLI1,BNC1,NKX3-2,ZNF518B,MRPL36,ZBTB14,LHX4,GBX2,NEUROG2,INHBB,IRX1,IGF2BP2,EMX…
All genes included in model	macromolecule biosynthetic process	GO:BP	0.0190715	1762	277	142	0.512635	0.0805902	GO:0009059	4771	3221		IDA IBA IEA,IBA,IBA,ISS,IBA IEA,ISS IBA,IDA TAS IEA,IBA,ISS IBA IEA,IDA IBA IEA,IBA IEA,IDA IBA IEA,IBA IEA,ISS IBA TAS NAS IEA,IDA IBA IEA,IDA IBA TAS IEA,ISS IEA,IDA IMP ISS IBA IEA,IBA IEA,IDA ISS IBA IEA,IMP TAS,IMP,IBA IEA,IDA IMP IBA IC IEA,IDA IMP IBA IEA,IDA IMP ISS IBA IEA,IDA IBA IEA,ISS IBA IEA,IBA IEA,IDA IMP ISS IEA,ISS IEA,ISS IBA IEA,IDA IBA IEA,IDA IMP IBA TAS IC IEA,IBA TAS IEA,I…	PITX2,LMNB1,MSI2,EPHA4,EBF2,ZIC2,HS3ST3B1,ZIC5,ZBED6,HOXC4,ZNF773,PAX3,DIDO1,IGF2,HOXD8,B3GNT2,CYP1B1,TWIST1,PRDM14,GATA4,SLC35D2,MAPK11,EBF1,FOXA1,HMGA2,NKX2-1,THRA,NKX6-1,PITX1,TRIM71,CDYL,DLX2,KLF12,HHEX,ZNF274,ZAR1,RSRC1,AJUBA,MGAT3,TFAP2A,GATA3,SPON1,TOX,PER1,HIC2,MSX2,OTX2,EMX2,MECOM,HOXB9,PRICKLE1,IGF2BP1,AXIN1,NXF1,ZNF672,VGLL2,GATA6,MYADM,FLI1,BNC1,NKX3-2,ZNF518B,MRPL36,ZBTB14,LHX4,GBX2,…
Significant genes	embryo development	GO:BP	0.0206704	398	970	121	0.124742	0.30402	GO:0009790	4771	3662		IEA,IEA,IMP TAS IEA,IMP,ISS,ISS IEA,IEA,IBA IEA,IEA,ISO IEA,IEA,IEA,ISS IEA,IEA,IEP ISS IEA,ISS IEA,IMP,IEA,IEA,IEA,ISS IEA,IEA,IEA,IBA,IEP IEA,ISS,IBA IEA,ISS,IMP,IBA IEA,IEA,ISS IBA IEA,IEA,ISS,IEA,IMP IGI,IEA,IEA,IDA IBA,IEA,IEA,IEA,IBA IEA,IDA IEA,NAS,ISS,IMP ISS NAS IEA,IEA,IMP IEA,IEA,IEA,ISS IEA,IEA,IEA,IEA,ISS IBA,IEA,IBA,IEA,NAS,IEA,IDA ISS IEA,IBA IEA,IMP ISS,ISS IEA,IEA,IBA,IBA,IMP IEA…	MMP16,PRDM14,TWIST1,HMGA2,MYO3A,TRIM71,PITX1,MSX2,B9D1,UCHL5,HIF1A,HOXA2,SIX2,GBX2,HAND1,VEGFA,STRA6,GREM1,DLX6,TRIM28,ISL1,HAND2,YAP1,DUSP4,LAMA3,NDRG4,HOXD9,HPN,ITGA5,HOXC4,DLX2,GATA3,PAX1,OTX2,TXNRD1,PHLDB2,GDF7,IRX2,MYADM,NKX3-2,SP8,EMX1,ALX1,INHBA,CELF1,WT1,GSC,MYO7A,PRICKLE1,CC2D2A,LHX2,SIX1,LEF1,HOXB5,RIPOR2,TBX18,KCNQ1,MEIS2,ZBED6,HOXD8,FGF10,BMP4,HOXA3,TFAP2A,KDM2B,IRX1,MESP2,PBX3,FOXF1,…
All genes included in model	nervous system development	GO:BP	0.0219598	919	277	87	0.314079	0.0946681	GO:0007399	4771	2884		TAS IC,TAS,IBA,ISS IBA IEA,IBA TAS IEA,IBA IEA,IDA ISS IBA TAS IEA,IBA,IEA,ISS IEA,IEA,IDA,IEA,IEA,IEA,IEA,TAS IEA,IMP IEP IEA,IEA,IEA,ISS IEA,ISS TAS IEA,ISS,ISS IEA,ISS IEA,IBA TAS IEA,IBA IEA,TAS,IDA IGI TAS,IBA IEA,IMP IEA,IBA IEA,ISS,IBA,IBA IEA,IBA TAS IEA,IBA IEA,IEA,IBA,IEA,IBA,IEA,IBA IEA,ISS IEA,IEA,TAS,IEA,IBA TAS IEA,ISS IBA,TAS IEA,ISS IEA,IBA IEA,IEA,HEP IEA,ISS IBA IEA,ISS TAS IEA,…	PITX2,NINJ2,MSI2,EPHA4,ZIC2,ZIC5,BDNF,AATK,PAX3,NGEF,B3GNT2,DISP3,CYP1B1,TWIST1,SLC32A1,SPAG9,FOXA1,NKX2-1,NKX6-1,PITX1,TRIM71,DLX2,TFAP2A,GATA3,TOX,PMP22,SPAG6,RNF103,OTX2,EMX2,PRICKLE1,IGF2BP1,CELSR3,BTBD2,LHX4,GBX2,NEUROG2,INHBB,IRX1,PCDHGB6,IGF2BP2,PCDHGA6,EMX1,TBX20,VIM,TRIM3,ONECUT1,NRG1,LHX9,SIM1,B4GALT6,ANKRD27,PAX5,INA,SDK1,VEGFA,LY6H,SPHK1,HES4,ONECUT2,DLX6,EFNA5,IGSF11,AVPR1A,ISL1,SIX3…
Significant genes	positive regulation of nucleobase-containing compound metabolic process	GO:BP	0.0270236	643	970	179	0.184536	0.278383	GO:0045935	4771	11567		IDA IEA,NAS,IDA IMP,IDA,IDA IMP IEA,IDA IMP ISS IBA IEA,IMP IEA,IDA IMP,IDA,IEA,IEA,IDA IMP,IDA IEA,IMP ISO IEA,IDA IMP IGI IC IEA,IEA,IEA,IDA,IEA,ISS,IDA IBA,IMP ISS IEA,IDA IEA,IDA IMP IGI,ISS IEA,ISS IEA,IEA,IDA IEA,IMP,IDA ISS IEA,IDA ISS IEA,IGI ISS IBA IEA,IDA NAS,IDA ISS IEA,IMP IEA,IDA IEA,IDA IMP IBA IEA,IEA,IDA IEA,IDA,IEA,TAS,ISS,IEA,IDA IBA,IDA NAS,ISO IEA,IEA,IMP IEA,ISS IEA,IDA,IDA …	TFDP1,CGA,LIN28B,PAX3,TWIST1,VDR,NUP98,HMGA2,TRIM71,PITX1,KLF12,HHEX,MECOM,UCHL5,HIF1A,HOXA2,SIX2,BNC1,GBX2,BCL11A,MYBL2,USP16,HAND1,VEGFA,POU4F1,GREM1,PAX9,ONECUT2,TRMT112,TRIM28,PRDM16,ISL1,DMAP1,HAND2,KDM3A,FGF1,YAP1,MAF,NPAS4,HLF,HOXD9,CDKN1B,FIZ1,PATZ1,HOXC4,YEATS4,ANXA2,CYP1B1,TFAP4,DLX2,CDKN2A,GATA3,PAX1,OTX2,NVL,IGF2BP1,GDF7,VGLL2,FLI1,ADCYAP1,LHX4,NEUROG2,PTMA,DLX3,ALX1,CHD3,NCOA7,ZNF485…
All genes included in model	positive regulation of biosynthetic process	GO:BP	0.0323358	827	277	80	0.288809	0.0967352	GO:0009891	4771	3736		IDA,IEA,ISS,IDA IBA,IDA,ISS IBA IEA,IDA,ISS IEA,IDA IMP IEA,IDA ISS IBA IEA,IMP,IDA IMP IC IEA,IDA IMP,IDA IMP ISS IEA,IDA IBA IEA,ISS,IEA,ISS IEA,IEA,IDA IMP,ISS,IDA ISS,IDA IMP ISS IBA IEA,IEA,ISS IEA,ISS IEA,IDA ISS,IDA IEA,IEA,IDA IBA,IEA,IDA IMP IBA IEA,IDA IMP IEA,IDA,IDA,IEA,IBA,IEA,IDA IBA,IDA IBA,IEA,IMP IEA,IDA NAS,ISS IEA,ISS IEA,ISS IEA,IMP,IEA,TAS,IDA IMP IGI,IMP IEA,IDA IBA IEA,IEA,…	PITX2,EBF2,ZIC2,HOXC4,PAX3,IGF2,HOXD8,CYP1B1,TWIST1,GATA4,MAPK11,FOXA1,HMGA2,NKX2-1,THRA,NKX6-1,PITX1,DLX2,KLF12,HHEX,ZAR1,TFAP2A,GATA3,SPON1,TOX,PER1,OTX2,MECOM,HOXB9,IGF2BP1,VGLL2,GATA6,FLI1,BNC1,LHX4,GBX2,NEUROG2,IRX1,IGF2BP2,MYBL2,TBX20,VIM,MED17,ONECUT1,HOXA11,OSR2,E2F8,PAX5,SQSTM1,VEGFA,HOXD13,LBH,HOXA13,MTA3,SPHK1,WT1,PAX9,GREM1,ONECUT2,HOXA10,AVPR1A,ISL1,SIX3,HOXB7,HAND2,KDM3A,PAWR,IGF2BP…
Significant genes	regulation of biosynthetic process	GO:BP	0.0328476	1455	970	359	0.370103	0.246735	GO:0009889	4771	3734		IDA,IBA,IDA ISS IBA TAS IEA,IDA IBA NAS,IBA,IDA,IDA IMP IBA IEA,ISS IBA IEA,IBA IEA,IDA IBA IEA,IDA IMP,IBA IEA,IDA IMP ISS IBA IEA,IDA IMP ISS IBA IEA,IMP IEA,IDA IMP IBA IEA,IDA IMP ISS IEA,IBA IEA,IDA IBA IEA,IDA IMP IBA TAS IC IEA,ISS IEA,IDA IBA,IBA NAS,IMP ISS IBA IEA,IDA IBA IEA,IMP,IDA IBA IEA,IDA IMP IGI IBA TAS IEA,IEA,IBA IEA,IEA,IBA IEA,IBA,IDA IBA,IDA IMP IBA IEA,IEA,IBA IEA,IDA ISS …	THAP5,LMNB1,TFDP1,CGA,MSI2,NTRK3,LIN28B,ADNP,ZNF773,PAX3,DGKQ,PRDM14,TWIST1,VDR,NUP98,HMGA2,TRIM71,PITX1,KLF12,HHEX,ZAR1,ZNF503,HIC2,MSX2,MECOM,UCHL5,SLFN14,HIF1A,RIOX2,FOXI2,HOXA2,SIX2,ZNF672,BNC1,CBFA2T3,CD226,GBX2,BCL11A,MYBL2,CENPV,VIM,LHX9,USP16,SIM1,KCNIP3,HMX1,HAND1,VEGFA,HR,NCOR2,NFE2L3,PIK3R3,ZNF560,POU4F1,GREM1,PAX9,IRX4,ONECUT2,DLX6,TRMT112,NOSIP,TRIM28,PRDM16,ISL1,DMAP1,EEFSEC,HAND2,Z…
Significant genes	regulation of macromolecule metabolic process	GO:BP	0.0448813	1609	970	391	0.403093	0.243008	GO:0060255	4771	14264		IDA,IBA,IDA ISS IBA TAS IEA,NAS,IBA,IDA TAS,IDA IMP IBA IEA,IEA,ISS IBA IEA,IBA IEA,IMP,IDA IBA IEA,IDA IMP IGI,IMP,IBA IEA,IDA IMP ISS IBA IEA,IDA IMP ISS IBA IEA,IMP IEA,IDA IMP IBA IEA,IDA IMP ISS IEA,IBA IEA,IDA IBA IEA,IDA IMP IBA TAS IC IEA,ISS IEA,IDA IBA,IBA NAS,IMP ISS IBA IEA,IDA IBA IEA,IMP ISO IEA,IDA IBA IEA,IEA,IDA IMP IGI IBA TAS IEA,IEA,IBA IEA,IEA,IBA IEA,IBA,IBA,IDA IBA,IDA IMP …	THAP5,LMNB1,TFDP1,CGA,MSI2,NTRK3,LIN28B,BDNF,ADNP,ZNF773,HTT,PAX3,DGKQ,GABARAP,PRDM14,TWIST1,VDR,NUP98,HMGA2,TRIM71,PITX1,KLF12,HHEX,ZAR1,ZNF503,HIC2,MSX2,MECOM,UCHL5,SLFN14,GRIN2A,HIF1A,RIOX2,FOXI2,HOXA2,SIX2,ZNF672,KHK,BNC1,CBFA2T3,CD226,GBX2,BCL11A,MYBL2,CENPV,COPS4,VIM,LHX9,USP16,SIM1,KCNIP3,HMX1,HAND1,VEGFA,HR,OPTN,PDGFC,NCOR2,NFE2L3,RAP1A,PIK3R3,ZNF560,POU4F1,GREM1,PAX9,IRX4,ONECUT2,DLX6,TR…
All genes included in model	epithelium development	GO:BP	0.0491554	433	277	50	0.180505	0.115473	GO:0060429	4771	14416		ISS IC,IEA,IEA,IEA,IEA,IDA ISS,IEA,IEP IEA,IEA,ISS IEA,ISS IEA,IEA,ISS,IDA ISS IBA IEA,IEA,IMP IEA,IDA IBA IEA,IMP,IEA,IEA,IEA,IEA,ISS IBA IEA,IEA,IEA,IDA,ISS IEA,IEA,ISS IEA,IDA IMP ISS IEA,IEA,IEA,IEA,IGI IEP ISS,IEA,IEA,IEA,ISS,IEA,IEA,IEA,ISS IEA,IEA,IEA,IBA IEA,IBA,IEA,IMP,ISS IBA,IMP	PITX2,EPHA4,HS3ST3B1,FRAS1,TWIST1,GATA4,FOXA1,NKX2-1,THRA,NKX6-1,TRIM71,AJUBA,TFAP2A,GATA3,MSX2,PRICKLE1,GATA6,MYADM,NKX3-2,GBX2,IRX1,EMX1,TBX20,VIM,ONECUT1,NRG1,HOXA11,SIM1,E2F8,VEGFA,HOXD13,LBH,HOXA13,WT1,GREM1,ONECUT2,DLX6,SIX3,HOXB7,HAND2,LHX2,SIX1,WNT2B,KIF26B,MAF,COL18A1,CREB1,RREB1,TBX18,NR2F2
All genes included in model	chromatin	GO:CC	1.48773e-09	444	277	67	0.241877	0.150901	GO:0000785	4771	89		ISA,ISA,ISA,ISA,ISA,ISA,ISA,ISA,ISA,ISA,IDA IEA,ISA,ISA,ISA,ISA,ISA,ISA,ISA,ISA,IDA ISA,ISA,ISA,ISA,ISA,ISA,ISA,ISA,ISA,ISA,ISA,ISA,ISA,ISA IBA,ISA,ISA,ISA,ISA,ISA,ISA,ISA,ISA,ISA,IDA IBA NAS,ISA,ISA,ISA,ISA,ISA,ISA IEA,ISA,ISA,IDA,ISA,IBA,IEA,ISA,ISA,ISA,ISA,ISA,ISA TAS,IDA ISA IEA,ISA,ISA IBA,ISA,ISA,IDA	PITX2,EBF2,ZBED6,HOXC4,PAX3,HOXD8,TWIST1,GATA4,EBF1,FOXA1,HMGA2,NKX2-1,THRA,NKX6-1,PITX1,DLX2,KLF12,HHEX,TFAP2A,GATA3,MSX2,OTX2,EMX2,HOXB9,GATA6,FLI1,NKX3-2,LHX4,GBX2,NEUROG2,IRX1,EMX1,TBX20,ONECUT1,LHX9,SIM1,E2F8,HMX1,PAX5,SATB1,HOXD13,HOXA13,MTA3,PAX9,HES4,ONECUT2,HOXA10,DLX6,ISL1,SIX3,HOXB7,HAND2,TLX3,KDM3A,PAWR,BHLHE40,LHX2,SIX1,FOXP2,HOXD1,MAF,CREB1,DLX1,TBX18,HMX2,HOXD9,CCND2
Significant genes	chromatin	GO:CC	1.67706e-09	444	970	155	0.159794	0.349099	GO:0000785	4771	89		IDA,ISA,ISA,ISA,ISA,IDA ISA,IDA IEA,ISA,ISA,ISA,ISA,IDA IEA,IDA ISA IEA,ISA,ISA,ISA,ISA,IDA,ISA,ISA,ISA,ISA,IBA,IDA IBA IEA,ISA,ISA IEA,ISA,ISA,ISA,ISA,IEA,ISA IEA,IDA IBA NAS IEA,IDA,IBA,IEA,ISA TAS,ISA,ISA,ISA,ISA,ISA,ISS IEA,ISA,IDA IBA NAS,ISA,IDA,ISA,IDA,IDA ISA,ISA,ISA,ISA,ISA,ISA,ISA,ISA,ISA,ISA,ISA,ISA,IDA IPI IBA NAS IEA,IEA,ISA,ISS IEA,ISA,ISA,ISA,ISA,ISA,ISA,IBA,ISA,IDA ISA IEA,ISA,ISA…	THAP5,TFDP1,ADNP,PAX3,TWIST1,VDR,HMGA2,PITX1,KLF12,HHEX,MSX2,UCHL5,HIF1A,FOXI2,HOXA2,SIX2,GBX2,BCL11A,LHX9,SIM1,HMX1,HAND1,HR,NCOR2,NFE2L3,POU4F1,PAX9,IRX4,ONECUT2,DLX6,TRIM28,ISL1,DMAP1,HAND2,KDM3A,PAWR,MAF,NPAS4,HLF,HOXD9,MXI1,DLX4,FIZ1,HOXC4,YEATS4,TFAP4,SPHK2,DLX2,CDKN2A,GATA3,PAX1,OTX2,IRX2,FLI1,NKX3-2,LHX4,SP8,NEUROG2,EMX1,DLX3,ALX1,CHD3,MSH6,NFIC,HMGB2,NR1H2,GSC,TLX3,NFIB,LHX2,SIX1,LEF1,HO…
Significant genes	chromosome	GO:CC	6.88079e-08	564	970	181	0.186598	0.320922	GO:0005694	4771	279		IDA,ISA,ISA IEA,ISA,ISA,IDA ISA,IDA,IDA ISS IEA,ISA,ISA,ISA,IDA,ISA,IDA IEA,IDA ISA IEA,ISA,ISA,ISA,ISA,IDA IEA,IDA IBA IEA,ISA,ISA,ISA,ISA,IBA,ISS IEA,IDA IBA IEA,ISA,ISA IEA,ISA,ISA,ISA,ISA,IEA,ISA IEA,IDA IBA NAS IEA,IDA,IBA,IEA,ISA TAS,ISA,ISA,ISS IEA,ISA,ISA,ISA,ISS IEA,ISA,IDA IBA NAS,IDA IEA,ISS,ISS IEA,ISA,IDA,ISA,IDA,IDA ISA,ISA,ISA,ISA,ISA,ISA,ISA,ISA,ISA,IDA ISA,IDA IPI IBA NAS IEA,ISA…	THAP5,TFDP1,ADNP,PAX3,TWIST1,VDR,NUP98,HMGA2,PITX1,KLF12,HHEX,TP53TG5,MSX2,UCHL5,HIF1A,FOXI2,HOXA2,SIX2,GBX2,BCL11A,CENPV,LHX9,SIM1,HMX1,HAND1,HR,POLR1A,NCOR2,NFE2L3,POU4F1,PAX9,IRX4,ONECUT2,DLX6,TRIM28,ISL1,DMAP1,HAND2,KDM3A,PAWR,MAF,NPAS4,HLF,ZBTB7A,HOXD9,MXI1,DLX4,FIZ1,HOXC4,YEATS4,MPHOSPH10,ARPC3,CDYL,TFAP4,SPHK2,DLX2,CDKN2A,GATA3,PAX1,OTX2,IRX2,FLI1,NKX3-2,LHX4,SP8,NEUROG2,EMX1,NUF2,DLX3,ALX…
All genes included in model	chromosome	GO:CC	2.5672e-07	564	277	73	0.263538	0.129433	GO:0005694	4771	279		ISA,ISA,ISA,ISA,ISA,IEA,ISA,ISA,ISA,ISA,ISA,IDA ISS IEA,ISA,ISA,ISA,ISA,ISS IEA,ISA,ISA,ISA,ISA,IDA ISA,IDA,ISA,ISA,ISA,ISA,ISA,ISA,ISA,ISA,ISA,ISA,ISA,IDA ISA,ISA IBA,ISA,ISA,ISA,ISA,ISA,ISA,ISA,ISA,IDA ISA,IDA IBA NAS,ISA,ISA,ISA,ISA,ISA,ISA IEA,ISA,ISA,IDA,ISA,IBA,IEA,ISA,ISA,ISA,ISA,ISA,ISA TAS,IDA IEA,IDA ISA IEA,ISS IBA IEA,ISA,ISA IBA,ISA,ISA,IDA,IDA IC	PITX2,EBF2,ZBED6,HOXC4,PAX3,ZFR,HOXD8,TWIST1,GATA4,EBF1,FOXA1,HMGA2,NKX2-1,THRA,NKX6-1,PITX1,CDYL,DLX2,KLF12,HHEX,TFAP2A,GATA3,TP53TG5,MSX2,OTX2,EMX2,HOXB9,GATA6,FLI1,NKX3-2,LHX4,GBX2,NEUROG2,IRX1,EMX1,TBX20,ONECUT1,LHX9,SIM1,E2F8,HMX1,PAX5,SATB1,HOXD13,HOXA13,MTA3,PAX9,HES4,ONECUT2,HOXA10,DLX6,ISL1,SIX3,HOXB7,HAND2,TLX3,KDM3A,PAWR,BHLHE40,LHX2,SIX1,FOXP2,HOXD1,MAF,SLFN11,CREB1,C14orf39,DLX1,TBX1…
Significant genes	nucleus	GO:CC	0.00135463	1995	970	481	0.495876	0.241103	GO:0005634	4771	238		IDA IBA IEA,IDA IMP HDA IBA TAS IEA,IDA IPI ISS IBA TAS IEA,IDA IBA IEA,IDA IBA IEA,IBA IEA,IDA IMP IEA,IDA TAS IEA,IDA ISS IEA,IDA IBA IEA,ISS IEA,IDA IBA TAS IEA,IDA TAS IEA,IDA IPI ISS IBA TAS IEA,IDA IBA TAS NAS IEA,IDA HDA ISS IBA TAS IEA,IEA,IDA IBA IEA,IDA IPI IBA IEA,IDA IBA IEA,IDA IEA,IDA IEA,ISS IBA IEA,IBA IEA,IDA HDA IEA,IDA IBA IEA,IEA,IDA IBA IEA,IDA IBA TAS IEA,IDA,IEA,IEA,IDA TAS…	THAP5,LMNB1,TFDP1,LIN28B,ADNP,ZNF773,HTT,PAX3,DGKQ,TOE1,DISP3,PRDM14,TWIST1,VDR,NUP98,HMGA2,SLC22A3,FAM76B,POLR2M,PITX1,KLF12,HHEX,RSRC1,ZNF503,TP53TG5,HIC2,KCTD15,MSX2,MECOM,SLC3A2,CABLES1,RMDN3,UCHL5,HSPA4,SLFN14,AKAP13,HIF1A,RIOX2,NXF1,FOXI2,HOXA2,SIX2,ZNF672,BNC1,FAM110A,CBFA2T3,HNMT,MRPL36,GBX2,BCL11A,CEPT1,MYBL2,DNAJC8,CENPV,COPS4,VIM,GEMIN4,FGF14,LHX9,USP16,SIM1,KCNIP3,HMX1,DSP,HAND1,VEGFA…
Significant genes	transcription regulator complex	GO:CC	0.048902	195	970	68	0.0701031	0.348718	GO:0005667	4771	257		IDA IPI ISS IEA,IDA,IDA IPI ISS,IEA,IEA,IDA,IEA,IBA,IDA,IDA,IPI,IEA,ISS IBA IEA,ISS,ISS IEA,IDA,IDA IPI IEA,IPI ISS,IEA,IPI,IDA,EXP IEA,ISS IEA,IBA IEA,IDA IPI IBA NAS IEA,IPI ISS IBA,IEA,ISS IBA IEA,IDA IPI IBA IEA,IDA IPI ISO IBA IEA,ISS,IPI,IDA IBA,IPI IEA,IDA IBA IEA,IDA IBA IEA,IPI IBA IEA,IDA IPI IBA,IDA IBA,IEA,TAS,IMP,IDA IBA NAS,IEA,IBA,IEA,IEA,IDA IPI ISS,IDA,IDA IPI IBA,ISS IEA,IBA,IDA…	TFDP1,ADNP,VDR,PITX1,MSX2,HIF1A,RIOX2,SIX2,HAND1,NCOR2,NFE2L3,POU4F1,TRIM28,PRDM16,HAND2,GFI1,YAP1,MAF,NPAS4,HLF,MXI1,ANXA2,TFAP4,AJUBA,CHD3,NR1H2,GSC,SIX1,LEF1,CREB1,TBX18,IRF9,DRAP1,NKX2-1,GTF3C5,MNAT1,MED25,MED17,TLE3,PBX3,FOXF1,FLYWCH1,MTA3,HOXA10,SIX3,DMBX1,CDX2,TCF4,PITX2,MED23,WWOX,ATF7IP2,GATA4,THRA,ASCL1,RUNX2,POU4F2,HOXB9,GATA6,DR1,MAFK,NFATC4,NEUROD1,HOXA11,E2F8,SUPT3H,HDAC9,ING2
All genes included in model	sequence-specific double-stranded DNA binding	GO:MF	1.82087e-18	500	277	87	0.314079	0.174	GO:1990837	4771	10110		IDA IBA,IEA,IBA IEA,IBA,IDA IBA,ISS IEA,IDA IBA,IBA,IDA IBA,IDA IBA,IDA IBA IEA,IBA IEA,IDA IGI IBA IEA,IBA,IDA IBA IEA,IDA,IDA IMP ISS IBA IEA,IDA IBA IEA,IBA IEA,IDA IBA IEA,IDA ISS IBA IEA,IDA IBA IEA,IDA IBA TAS,IDA IBA,IDA IBA,IDA IBA IEA,IDA IBA IEA,IBA,IDA ISS IBA IEA,IDA IBA IEA,IDA IBA,IBA,IDA IBA IEA,IDA IBA IEA,IDA IEA,IDA,IDA IBA IEA,IBA,IDA IBA IEA,IDA IBA IEA,IDA IBA IEA,IDA ISS IBA…	PITX2,LMNB1,EBF2,ZIC2,ZIC5,ZBED6,HOXC4,ZNF773,PAX3,HOXD8,TWIST1,PRDM14,GATA4,EBF1,FOXA1,HMGA2,NKX2-1,THRA,NKX6-1,PITX1,DLX2,KLF12,HHEX,ZNF274,TFAP2A,GATA3,PER1,HIC2,MSX2,OTX2,EMX2,MECOM,HOXB9,GATA6,FLI1,BNC1,NKX3-2,ZNF518B,ZBTB14,LHX4,GBX2,NEUROG2,IRX1,EMX1,MYBL2,TBX20,ONECUT1,HOXA11,LHX9,SIM1,OSR2,KCNIP3,E2F8,HMX1,PAX5,SATB1,MBNL2,HOXD13,HOXA13,WT1,PAX9,HES4,ZSCAN18,ONECUT2,HOXA10,DLX6,ISL1,SIX3…
All genes included in model	RNA polymerase II transcription regulatory region sequence-specific DNA binding	GO:MF	4.57572e-18	455	277	82	0.296029	0.18022	GO:0000977	4771	114		IBA,IBA IEA,IBA,IBA,IDA IBA,IBA,IBA,IDA IBA,IDA IBA IEA,IBA IEA,IDA IGI IBA,IBA,IDA IBA IEA,IDA,IDA ISS IBA IEA,IBA IEA,IBA IEA,IBA IEA,IBA IEA,IDA IBA IEA,IDA IBA,IBA,IDA IBA,IDA IBA IEA,IDA,IBA,IBA IEA,IDA IBA IEA,IBA,IBA,IBA IEA,IBA IEA,IEA,IBA IEA,IBA,IBA IEA,IBA IEA,IBA IEA,ISS IBA,IBA,IBA,IDA IBA,IDA IBA IEA,IBA IEA,IBA,IBA,IBA,ISS IBA IEA,IDA IBA IEA,IDA IBA IEA,IBA IEA,IBA IEA,IDA IBA,IBA…	PITX2,EBF2,ZIC2,ZIC5,HOXC4,ZNF773,PAX3,HOXD8,TWIST1,PRDM14,GATA4,EBF1,FOXA1,HMGA2,NKX2-1,THRA,NKX6-1,PITX1,DLX2,KLF12,HHEX,ZNF274,TFAP2A,GATA3,PER1,HIC2,MSX2,OTX2,EMX2,MECOM,HOXB9,GATA6,FLI1,NKX3-2,ZNF518B,ZBTB14,LHX4,GBX2,NEUROG2,IRX1,EMX1,MYBL2,TBX20,ONECUT1,HOXA11,LHX9,SIM1,OSR2,KCNIP3,E2F8,HMX1,PAX5,SATB1,HOXD13,HOXA13,WT1,PAX9,HES4,ZSCAN18,ONECUT2,HOXA10,DLX6,ISL1,SIX3,HOXB7,HAND2,TLX3,GFI1,…
All genes included in model	sequence-specific DNA binding	GO:MF	7.53969e-18	531	277	89	0.3213	0.167608	GO:0043565	4771	5280		IDA IBA,IEA,IBA IEA,IBA,IDA IBA,ISS IEA,IDA IBA,IBA,IDA IBA,IDA IBA,IDA IBA IEA,IBA IEA,IDA IGI ISS IBA IEA,IBA,IDA IBA IEA,IDA,IDA IMP ISS IBA IEA,IDA IBA IEA,IBA IEA,IDA IBA IEA,IDA ISS IBA IEA,IDA IBA IEA,IDA IBA TAS,IDA IBA,IDA IMP IBA,IDA IBA IEA,IDA IBA IEA,IBA,IDA ISS IBA IEA,IDA IBA IEA,IDA IBA,IBA,IDA IBA IEA,IBA,IDA IBA IEA,IDA IEA,IDA,IDA IBA IEA,IBA,IDA IBA IEA,IDA IBA IEA,IDA IBA IEA…	PITX2,LMNB1,EBF2,ZIC2,ZIC5,ZBED6,HOXC4,ZNF773,PAX3,HOXD8,TWIST1,PRDM14,GATA4,EBF1,FOXA1,HMGA2,NKX2-1,THRA,NKX6-1,PITX1,DLX2,KLF12,HHEX,ZNF274,TFAP2A,GATA3,PER1,HIC2,MSX2,OTX2,EMX2,MECOM,HOXB9,ZNF672,GATA6,FLI1,BNC1,NKX3-2,ZNF518B,ZBTB14,LHX4,GBX2,NEUROG2,IRX1,EMX1,MYBL2,TBX20,ONECUT1,HOXA11,LHX9,SIM1,OSR2,KCNIP3,E2F8,HMX1,PAX5,SATB1,MBNL2,HOXD13,HOXA13,MTA3,WT1,PAX9,HES4,ZSCAN18,ONECUT2,HOXA10,DL…
All genes included in model	double-stranded DNA binding	GO:MF	1.35253e-17	514	277	87	0.314079	0.169261	GO:0003690	4771	320		IDA IBA,IEA,IBA IEA,IBA,IDA IBA,ISS IEA,IDA IBA,IBA,IDA IBA,IDA IBA,IDA IBA IEA,IBA IEA,IDA IGI IBA IEA,IBA,IDA IBA IEA,IDA,IDA IMP ISS IBA IEA,IDA IBA IEA,IBA IEA,IDA IBA IEA,IDA ISS IBA IEA,IDA IBA IEA,IDA IBA TAS,IDA IBA,IDA IBA,IDA IBA IEA,IDA IBA IEA,IBA,IDA ISS IBA IEA,IDA IBA IEA,IDA IBA,IBA,IDA IBA IEA,IDA IBA IEA,IDA IEA,IDA,IDA IBA IEA,IBA,IDA IBA IEA,IDA IBA IEA,IDA IBA IEA,IDA ISS IBA…	PITX2,LMNB1,EBF2,ZIC2,ZIC5,ZBED6,HOXC4,ZNF773,PAX3,HOXD8,TWIST1,PRDM14,GATA4,EBF1,FOXA1,HMGA2,NKX2-1,THRA,NKX6-1,PITX1,DLX2,KLF12,HHEX,ZNF274,TFAP2A,GATA3,PER1,HIC2,MSX2,OTX2,EMX2,MECOM,HOXB9,GATA6,FLI1,BNC1,NKX3-2,ZNF518B,ZBTB14,LHX4,GBX2,NEUROG2,IRX1,EMX1,MYBL2,TBX20,ONECUT1,HOXA11,LHX9,SIM1,OSR2,KCNIP3,E2F8,HMX1,PAX5,SATB1,MBNL2,HOXD13,HOXA13,WT1,PAX9,HES4,ZSCAN18,ONECUT2,HOXA10,DLX6,ISL1,SIX3…
All genes included in model	transcription cis-regulatory region binding	GO:MF	1.63903e-17	484	277	84	0.303249	0.173554	GO:0000976	4771	113		IDA IBA,IBA IEA,IBA,IBA,ISS IEA,IDA IBA,IBA,IBA,IDA IBA,IDA IBA IEA,IBA IEA,IDA IGI IBA IEA,IBA,IDA IBA IEA,IDA,IDA IMP ISS IBA IEA,IDA IBA IEA,IBA IEA,IBA IEA,ISS IBA IEA,IDA IBA IEA,IDA IBA TAS,IBA,IDA IBA,IDA IBA IEA,IDA IBA IEA,IBA,ISS IBA IEA,IDA IBA IEA,IBA,IBA,IBA IEA,IDA IBA IEA,IDA IEA,IBA IEA,IBA,IDA IBA IEA,IBA IEA,IBA IEA,ISS IBA,IBA,IBA,IDA IBA,IDA IBA IEA,IBA IEA,IBA,IBA,IBA,ISS IBA…	PITX2,EBF2,ZIC2,ZIC5,ZBED6,HOXC4,ZNF773,PAX3,HOXD8,TWIST1,PRDM14,GATA4,EBF1,FOXA1,HMGA2,NKX2-1,THRA,NKX6-1,PITX1,DLX2,KLF12,HHEX,ZNF274,TFAP2A,GATA3,PER1,HIC2,MSX2,OTX2,EMX2,MECOM,HOXB9,GATA6,FLI1,NKX3-2,ZNF518B,ZBTB14,LHX4,GBX2,NEUROG2,IRX1,EMX1,MYBL2,TBX20,ONECUT1,HOXA11,LHX9,SIM1,OSR2,KCNIP3,E2F8,HMX1,PAX5,SATB1,HOXD13,HOXA13,WT1,PAX9,HES4,ZSCAN18,ONECUT2,HOXA10,DLX6,ISL1,SIX3,HOXB7,HAND2,TLX3…
All genes included in model	transcription regulatory region nucleic acid binding	GO:MF	1.63903e-17	484	277	84	0.303249	0.173554	GO:0001067	4771	141		IDA IBA,IBA IEA,IBA,IBA,ISS IEA,IDA IBA,IBA,IBA,IDA IBA,IDA IBA IEA,IBA IEA,IDA IGI IBA IEA,IBA,IDA IBA IEA,IDA,IDA IMP ISS IBA IEA,IDA IBA IEA,IBA IEA,IBA IEA,ISS IBA IEA,IDA IBA IEA,IDA IBA TAS,IBA,IDA IBA,IDA IBA IEA,IDA IBA IEA,IBA,ISS IBA IEA,IDA IBA IEA,IBA,IBA,IBA IEA,IDA IBA IEA,IDA IEA,IBA IEA,IBA,IDA IBA IEA,IBA IEA,IBA IEA,ISS IBA,IBA,IBA,IDA IBA,IDA IBA IEA,IBA IEA,IBA,IBA,IBA,ISS IBA…	PITX2,EBF2,ZIC2,ZIC5,ZBED6,HOXC4,ZNF773,PAX3,HOXD8,TWIST1,PRDM14,GATA4,EBF1,FOXA1,HMGA2,NKX2-1,THRA,NKX6-1,PITX1,DLX2,KLF12,HHEX,ZNF274,TFAP2A,GATA3,PER1,HIC2,MSX2,OTX2,EMX2,MECOM,HOXB9,GATA6,FLI1,NKX3-2,ZNF518B,ZBTB14,LHX4,GBX2,NEUROG2,IRX1,EMX1,MYBL2,TBX20,ONECUT1,HOXA11,LHX9,SIM1,OSR2,KCNIP3,E2F8,HMX1,PAX5,SATB1,HOXD13,HOXA13,WT1,PAX9,HES4,ZSCAN18,ONECUT2,HOXA10,DLX6,ISL1,SIX3,HOXB7,HAND2,TLX3…
All genes included in model	DNA-binding transcription factor activity, RNA polymerase II-specific	GO:MF	2.46378e-17	456	277	81	0.292419	0.177632	GO:0000981	4771	117		IDA ISA IBA IEA,ISA IBA IEA,IBA,IBA,ISS ISA IEA,IDA ISA IBA IEA,IBA,ISA IBA IEA,IDA ISA IBA IEA,IDA ISA IBA IEA,IDA IGI ISA IBA IEA,ISA IBA,ISS ISA IBA IC,ISA IBA IEA,IDA ISA IBA IEA,ISA IBA IEA,ISA IBA IEA,ISA IBA IEA,IDA ISA IBA IEA,IDA IMP ISA IEA,IBA,IDA ISA IBA,IDA IMP ISA IBA IEA,IBA,ISS ISA IBA IEA,IDA ISA IBA IEA,ISA IBA IEA,IBA,ISA IEA,IBA,IMP ISA IBA IEA,ISA IBA IEA,ISA IBA IEA,IBA,IBA …	PITX2,EBF2,ZIC2,ZIC5,ZBED6,HOXC4,ZNF773,PAX3,HOXD8,TWIST1,GATA4,EBF1,FOXA1,NKX2-1,THRA,NKX6-1,PITX1,DLX2,KLF12,HHEX,ZNF274,TFAP2A,GATA3,HIC2,MSX2,OTX2,EMX2,MECOM,HOXB9,ZNF672,GATA6,FLI1,NKX3-2,ZNF518B,ZBTB14,LHX4,GBX2,NEUROG2,IRX1,EMX1,MYBL2,TBX20,ONECUT1,HOXA11,LHX9,SIM1,OSR2,KCNIP3,E2F8,HMX1,PAX5,SATB1,HOXD13,HOXA13,WT1,PAX9,HES4,ZSCAN18,ONECUT2,HOXA10,DLX6,ISL1,SIX3,HOXB7,HAND2,TLX3,GFI1,BHLHE…
All genes included in model	DNA-binding transcription factor activity	GO:MF	3.21178e-17	468	277	82	0.296029	0.175214	GO:0003700	4771	326		IDA ISA IBA IEA,ISA IBA IEA,ISS IBA,IBA,ISS ISA IEA,IDA ISA IBA IEA,IBA,ISA IBA TAS IEA,IDA ISA IBA IEA,IDA ISA IBA IEA,IDA IGI ISA IBA IEA,ISA IBA IEA,ISS ISA IBA TAS IC IEA,IDA IMP ISA IBA IEA,IDA ISA IBA IEA,ISA IBA IEA,ISS ISA IBA IEA,ISA IBA TAS IEA,IDA ISA IBA IEA,IDA IMP ISA IEA,IBA,IDA ISA IBA IEA,IDA IMP ISA IBA TAS IEA,IBA,ISS ISA IBA IEA,IDA ISA IBA IEA,ISA IBA IEA,IDA IBA IEA,ISA IBA …	PITX2,EBF2,ZIC2,ZIC5,ZBED6,HOXC4,ZNF773,PAX3,HOXD8,TWIST1,GATA4,EBF1,FOXA1,NKX2-1,THRA,NKX6-1,PITX1,DLX2,KLF12,HHEX,ZNF274,TFAP2A,GATA3,HIC2,MSX2,OTX2,EMX2,MECOM,HOXB9,ZNF672,GATA6,FLI1,BNC1,NKX3-2,ZNF518B,ZBTB14,LHX4,GBX2,NEUROG2,IRX1,EMX1,MYBL2,TBX20,ONECUT1,HOXA11,LHX9,SIM1,OSR2,KCNIP3,E2F8,HMX1,PAX5,SATB1,HOXD13,HOXA13,WT1,PAX9,HES4,ZSCAN18,ONECUT2,HOXA10,DLX6,ISL1,SIX3,HOXB7,HAND2,TLX3,GFI1,…
All genes included in model	transcription regulator activity	GO:MF	4.18271e-16	617	277	94	0.33935	0.15235	GO:0140110	4771	9303		IDA ISA IBA IEA,ISA IBA IEA,ISS IBA,IBA,IBA,ISS ISA IEA,IDA ISA IBA IEA,IBA,ISA IBA TAS IEA,IDA ISA IBA IEA,IDA ISA IBA IEA,IDA IGI ISA IBA IEA,ISA IBA IEA,ISS ISA IBA TAS IC IEA,IDA IBA,IDA IMP ISA IBA IEA,IDA ISA IBA IEA,ISA IBA IEA,ISS ISA IBA IEA,IMP IBA,ISA IBA TAS IEA,IDA ISA IBA IEA,IDA IMP ISA IEA,IBA,IDA IBA IEA,IDA ISA IBA IEA,IDA IMP ISA IBA TAS IEA,IBA,ISS ISA IBA IEA,IDA ISA IBA IEA,…	PITX2,EBF2,ZIC2,ZIC5,TCERG1L,ZBED6,HOXC4,ZNF773,PAX3,HOXD8,TWIST1,GATA4,EBF1,FOXA1,HMGA2,NKX2-1,THRA,NKX6-1,PITX1,CDYL,DLX2,KLF12,HHEX,ZNF274,AJUBA,TFAP2A,GATA3,HIC2,MSX2,OTX2,EMX2,MECOM,HOXB9,ZNF672,VGLL2,GATA6,FLI1,BNC1,NKX3-2,ZNF518B,ZBTB14,LHX4,GBX2,NEUROG2,IRX1,EMX1,MYBL2,TBX20,MED17,ONECUT1,NRG1,HOXA11,LHX9,SIM1,OSR2,KCNIP3,E2F8,HMX1,PAX5,SATB1,HOXD13,HOXA13,MTA3,WT1,PAX9,SFMBT1,HES4,ZSCAN1…
All genes included in model	RNA polymerase II cis-regulatory region sequence-specific DNA binding	GO:MF	1.95434e-14	410	277	72	0.259928	0.17561	GO:0000978	4771	115		IBA,IBA IEA,IBA,IBA,IDA IBA,IBA,IBA,IDA IEA,IDA IBA,IBA,IDA IBA IEA,IDA,ISS IBA IEA,IBA IEA,IBA IEA,IBA IEA,IBA,IDA IBA,IDA IBA,IBA,IDA,IDA IBA IEA,IDA,IBA,IEA,IDA IBA IEA,IBA,IBA,IBA,IBA IEA,IEA,IBA IEA,IBA IEA,ISS IBA,IBA,IBA,IDA IBA,IBA IEA,IBA IEA,IBA,IDA IBA IEA,IDA IBA IEA,IBA IEA,IBA,IBA IEA,IBA IEA,IDA IBA,IBA IEA,IBA,IBA,IDA IBA IEA,IDA IBA,IBA,IDA,IDA IBA,IDA IBA,IDA ISS IEA,IBA,IBA,IDA…	PITX2,EBF2,ZIC2,ZIC5,HOXC4,ZNF773,PAX3,TWIST1,GATA4,EBF1,FOXA1,HMGA2,NKX2-1,THRA,NKX6-1,PITX1,DLX2,KLF12,HHEX,ZNF274,TFAP2A,GATA3,PER1,HIC2,MSX2,OTX2,EMX2,MECOM,HOXB9,GATA6,FLI1,NKX3-2,ZBTB14,NEUROG2,IRX1,EMX1,MYBL2,TBX20,ONECUT1,HOXA11,KCNIP3,E2F8,PAX5,SATB1,HOXD13,HOXA13,WT1,PAX9,HES4,ZSCAN18,ONECUT2,HOXA10,DLX6,ISL1,SIX3,HOXB7,HAND2,TLX3,GFI1,BHLHE40,LHX2,SIX1,FOXP2,HOXD1,MAF,CREB1,DLX1,RREB1,…
Significant genes	transcription regulator activity	GO:MF	6.11324e-14	617	970	212	0.218557	0.343598	GO:0140110	4771	9303		IDA ISA IBA TAS IEA,ISS ISA IEA,IBA,ISA IBA TAS IEA,IDA ISA IBA IEA,IDA IMP ISA IBA IEA,IMP,IDA IBA,IEA,ISS ISA IBA IEA,IDA ISA IBA IEA,IDA IMP ISA IEA,IBA,ISS ISA IBA IEA,IDA IBA IEA,IDA IPI IMP ISA IBA IEA,IEA,ISA IBA IEA,ISA IEA,ISA IBA NAS IEA,IBA,IDA,IBA TAS IEA,ISA IBA TAS IEA,IDA IBA IEA,IDA IBA,ISA IBA IEA,IDA IEA,ISA IBA TAS IEA,IDA IBA IEA,ISA IBA IEA,IDA ISS ISA IBA IEA,IBA,IDA IMP IBA…	TFDP1,ADNP,ZNF773,PAX3,TWIST1,VDR,NUP98,HMGA2,POLR2M,PITX1,KLF12,HHEX,HIC2,MSX2,MECOM,HIF1A,RIOX2,FOXI2,HOXA2,SIX2,ZNF672,BNC1,CBFA2T3,GBX2,BCL11A,MYBL2,LHX9,USP16,SIM1,KCNIP3,HMX1,HAND1,HR,NCOR2,NFE2L3,ZNF560,POU4F1,PAX9,IRX4,ONECUT2,DLX6,TRIM28,PRDM16,ISL1,DMAP1,HAND2,ZNF331,KDM3A,PAWR,GFI1,ZNF582,YAP1,MAF,NPAS4,HLF,ZBTB7A,CBX4,HOXD9,MXI1,DLX4,ZIC5,FIZ1,PATZ1,HOXC4,CDYL,TFAP4,DLX2,ZNF274,AJUBA,…
Significant genes	double-stranded DNA binding	GO:MF	6.57822e-14	514	970	185	0.190722	0.359922	GO:0003690	4771	320		IEA,IDA IBA IEA,IDA,ISS IEA,IBA,IDA IBA,IBA IEA,IDA IBA IEA,IDA IBA IEA,IDA,IDA IBA IEA,IDA IBA IEA,IDA IBA TAS,IBA,IDA ISS IBA IEA,IBA,IDA IMP IBA IEA,IBA,IDA IEA,IDA IBA IEA,IDA,IDA IBA IEA,IDA IBA IEA,IDA IBA,IDA IBA,IBA,IDA IBA IEA,IDA IBA IEA,IDA IBA,IBA IEA,IBA,IDA ISS IBA IEA,IDA IBA IEA,IBA,IDA IBA IEA,IDA IBA,IDA IBA,IDA IBA IEA,IDA ISS IBA IEA,IBA,IDA IBA,IBA,IDA IEA,IDA IBA,IDA IBA IEA…	LMNB1,TFDP1,LIN28B,ADNP,ZNF773,PAX3,PRDM14,TWIST1,VDR,HMGA2,PITX1,KLF12,HHEX,HIC2,MSX2,MECOM,HIF1A,FOXI2,HOXA2,SIX2,BNC1,GBX2,BCL11A,MYBL2,LHX9,SIM1,KCNIP3,HMX1,HAND1,NFE2L3,ZNF560,POU4F1,PAX9,IRX4,ONECUT2,DLX6,PRDM16,ISL1,HAND2,ZNF331,GFI1,ZNF582,YAP1,MAF,NPAS4,HLF,ZBTB7A,CBX4,HOXD9,MXI1,DLX4,ZIC5,PATZ1,HOXC4,TFAP4,DLX2,ZNF274,GATA3,PAX1,OTX2,IRX2,FLI1,NKX3-2,ZNF518B,LHX4,SP8,NEUROG2,EMX1,DLX3,A…
All genes included in model	cis-regulatory region sequence-specific DNA binding	GO:MF	8.17037e-14	420	277	72	0.259928	0.171429	GO:0000987	4771	118		IBA,IBA IEA,IBA,IBA,IDA IBA,IBA,IBA,IDA IEA,IDA IBA IEA,IBA,IDA IBA IEA,IDA,ISS IBA IEA,IBA IEA,IBA IEA,IBA IEA,IBA,IDA IBA,IDA IBA,IBA,IDA,IDA IBA IEA,IDA,IBA,IEA,IDA IBA IEA,IBA,IBA,IBA,IBA IEA,IEA,IBA IEA,IBA IEA,ISS IBA,IBA,IBA,IDA IBA,IBA IEA,IBA IEA,IBA,IDA IBA IEA,IDA IBA IEA,IBA IEA,IBA,IBA IEA,IBA IEA,IDA IBA,IBA IEA,IBA,IBA,IDA IBA IEA,IDA IBA,IBA,IDA IBA,IDA IBA,IDA IBA,IDA ISS IEA,IBA…	PITX2,EBF2,ZIC2,ZIC5,HOXC4,ZNF773,PAX3,TWIST1,GATA4,EBF1,FOXA1,HMGA2,NKX2-1,THRA,NKX6-1,PITX1,DLX2,KLF12,HHEX,ZNF274,TFAP2A,GATA3,PER1,HIC2,MSX2,OTX2,EMX2,MECOM,HOXB9,GATA6,FLI1,NKX3-2,ZBTB14,NEUROG2,IRX1,EMX1,MYBL2,TBX20,ONECUT1,HOXA11,KCNIP3,E2F8,PAX5,SATB1,HOXD13,HOXA13,WT1,PAX9,HES4,ZSCAN18,ONECUT2,HOXA10,DLX6,ISL1,SIX3,HOXB7,HAND2,TLX3,GFI1,BHLHE40,LHX2,SIX1,FOXP2,HOXD1,MAF,CREB1,DLX1,RREB1,…
Significant genes	sequence-specific double-stranded DNA binding	GO:MF	8.45629e-14	500	970	181	0.186598	0.362	GO:1990837	4771	10110		IEA,IDA IBA IEA,IDA,ISS IEA,IBA,IDA IBA,IBA IEA,IDA IBA IEA,IDA IBA IEA,IDA,IDA IBA IEA,IDA IBA IEA,IDA IBA TAS,IBA,IDA ISS IBA IEA,IBA,IDA IMP IBA IEA,IBA,IDA IEA,IDA IBA IEA,IDA,IDA IBA IEA,IDA IBA IEA,IDA IBA,IDA IBA,IBA,IDA IBA IEA,IDA IBA IEA,IDA IBA,IBA IEA,IBA,IDA ISS IBA IEA,IDA IBA IEA,IBA,IDA IBA IEA,IDA IBA,IDA IBA,IDA IBA IEA,IDA ISS IBA IEA,IBA,IDA IBA,IBA,IDA IEA,IDA IBA,IDA IBA IEA…	LMNB1,TFDP1,LIN28B,ADNP,ZNF773,PAX3,PRDM14,TWIST1,VDR,HMGA2,PITX1,KLF12,HHEX,HIC2,MSX2,MECOM,HIF1A,FOXI2,HOXA2,SIX2,BNC1,GBX2,BCL11A,MYBL2,LHX9,SIM1,KCNIP3,HMX1,HAND1,NFE2L3,ZNF560,POU4F1,PAX9,IRX4,ONECUT2,DLX6,PRDM16,ISL1,HAND2,ZNF331,GFI1,ZNF582,YAP1,MAF,NPAS4,HLF,ZBTB7A,CBX4,HOXD9,MXI1,DLX4,ZIC5,PATZ1,HOXC4,TFAP4,DLX2,ZNF274,GATA3,PAX1,OTX2,IRX2,FLI1,NKX3-2,ZNF518B,LHX4,SP8,NEUROG2,EMX1,DLX3,A…
Significant genes	transcription cis-regulatory region binding	GO:MF	4.16505e-13	484	970	175	0.180412	0.36157	GO:0000976	4771	113		IDA IBA IEA,ISS IEA,IBA,IBA,IBA IEA,IDA IBA IEA,IDA IBA IEA,IDA,IBA IEA,IDA IBA IEA,IDA IBA TAS,IBA,ISS IBA IEA,IBA,IDA IMP IBA IEA,IBA,IEA,IBA IEA,IBA IEA,IDA IBA IEA,IDA IBA,IBA,IBA,IDA IBA IEA,IBA IEA,IDA IBA,IBA IEA,IBA,ISS IBA IEA,IBA IEA,IBA,IDA IBA IEA,IBA,IDA IBA,IDA IBA IEA,IDA ISS IBA IEA,IBA,IDA IBA,IBA,IDA IEA,IBA,IDA IBA IEA,IBA,IMP IBA IEA,IEA,IDA IBA,IDA IBA IEA,IDA IBA,IBA,IBA IEA…	TFDP1,ADNP,ZNF773,PAX3,PRDM14,TWIST1,VDR,HMGA2,PITX1,KLF12,HHEX,HIC2,MSX2,MECOM,HIF1A,FOXI2,HOXA2,SIX2,GBX2,BCL11A,MYBL2,LHX9,SIM1,KCNIP3,HMX1,HAND1,NFE2L3,ZNF560,POU4F1,PAX9,IRX4,ONECUT2,DLX6,PRDM16,ISL1,HAND2,ZNF331,GFI1,ZNF582,YAP1,MAF,NPAS4,HLF,ZBTB7A,CBX4,HOXD9,MXI1,DLX4,ZIC5,PATZ1,HOXC4,TFAP4,DLX2,ZNF274,GATA3,PAX1,OTX2,IRX2,FLI1,NKX3-2,ZNF518B,LHX4,SP8,NEUROG2,EMX1,DLX3,ALX1,CHD3,ZNF485,NF…
Significant genes	transcription regulatory region nucleic acid binding	GO:MF	4.16505e-13	484	970	175	0.180412	0.36157	GO:0001067	4771	141		IDA IBA IEA,ISS IEA,IBA,IBA,IBA IEA,IDA IBA IEA,IDA IBA IEA,IDA,IBA IEA,IDA IBA IEA,IDA IBA TAS,IBA,ISS IBA IEA,IBA,IDA IMP IBA IEA,IBA,IEA,IBA IEA,IBA IEA,IDA IBA IEA,IDA IBA,IBA,IBA,IDA IBA IEA,IBA IEA,IDA IBA,IBA IEA,IBA,ISS IBA IEA,IBA IEA,IBA,IDA IBA IEA,IBA,IDA IBA,IDA IBA IEA,IDA ISS IBA IEA,IBA,IDA IBA,IBA,IDA IEA,IBA,IDA IBA IEA,IBA,IMP IBA IEA,IEA,IDA IBA,IDA IBA IEA,IDA IBA,IBA,IBA IEA…	TFDP1,ADNP,ZNF773,PAX3,PRDM14,TWIST1,VDR,HMGA2,PITX1,KLF12,HHEX,HIC2,MSX2,MECOM,HIF1A,FOXI2,HOXA2,SIX2,GBX2,BCL11A,MYBL2,LHX9,SIM1,KCNIP3,HMX1,HAND1,NFE2L3,ZNF560,POU4F1,PAX9,IRX4,ONECUT2,DLX6,PRDM16,ISL1,HAND2,ZNF331,GFI1,ZNF582,YAP1,MAF,NPAS4,HLF,ZBTB7A,CBX4,HOXD9,MXI1,DLX4,ZIC5,PATZ1,HOXC4,TFAP4,DLX2,ZNF274,GATA3,PAX1,OTX2,IRX2,FLI1,NKX3-2,ZNF518B,LHX4,SP8,NEUROG2,EMX1,DLX3,ALX1,CHD3,ZNF485,NF…
Significant genes	DNA-binding transcription factor activity, RNA polymerase II-specific	GO:MF	6.55469e-13	456	970	167	0.172165	0.366228	GO:0000981	4771	117		IDA ISA IBA,ISS ISA IEA,IBA,ISA IBA IEA,IDA ISA IBA IEA,IDA IMP ISA IBA IEA,ISA IBA IEA,IDA ISA IBA IEA,IDA IMP ISA IEA,IBA,ISS ISA IBA IEA,IBA,IDA IMP ISA IBA IEA,ISA IBA,ISA IEA,ISA IBA IEA,IBA,ISA IBA IEA,IDA,IDA IBA,ISA IBA IEA,ISA IBA,IDA IBA IEA,ISA IBA IEA,IDA ISS ISA IBA IEA,ISA IBA IEA,IBA,IDA ISS ISA IBA IEA,ISA IBA IEA,ISA IBA IEA,IDA ISA IBA,ISA IBA IEA,IDA IBA,IDA ISA IBA IEA,IDA ISS…	TFDP1,ADNP,ZNF773,PAX3,TWIST1,VDR,PITX1,KLF12,HHEX,HIC2,MSX2,MECOM,HIF1A,FOXI2,HOXA2,SIX2,ZNF672,GBX2,BCL11A,MYBL2,LHX9,SIM1,KCNIP3,HMX1,HAND1,NFE2L3,ZNF560,POU4F1,PAX9,IRX4,ONECUT2,DLX6,PRDM16,ISL1,HAND2,ZNF331,GFI1,ZNF582,MAF,NPAS4,HLF,ZBTB7A,HOXD9,MXI1,DLX4,ZIC5,PATZ1,HOXC4,TFAP4,DLX2,ZNF274,GATA3,PAX1,OTX2,IRX2,FLI1,NKX3-2,ZNF518B,LHX4,SP8,NEUROG2,EMX1,DLX3,ALX1,ZNF485,NFIC,ZNF267,WT1,NR1H2,N…
Significant genes	RNA polymerase II transcription regulatory region sequence-specific DNA binding	GO:MF	1.29456e-12	455	970	166	0.171134	0.364835	GO:0000977	4771	114		IDA IBA,ISS IEA,IBA,IBA,IBA IEA,IDA IBA IEA,IDA IBA IEA,IDA,IBA IEA,IDA IBA IEA,IDA IBA,IBA,IBA IEA,IBA,IDA IMP IBA IEA,IBA,IEA,IBA IEA,IBA IEA,IDA IBA IEA,IDA IBA,IBA,IBA,IDA IBA IEA,IBA IEA,IDA IBA,IBA IEA,IBA,ISS IBA IEA,IBA IEA,IBA,IDA IBA IEA,IBA,IBA,IDA,IDA ISS IBA IEA,IBA,IBA,IBA,IEA,IBA,IDA IBA IEA,IBA,IMP IBA IEA,IDA IBA,IDA IBA IEA,IDA IBA,IBA,IBA IEA,IDA IBA,IDA IBA IEA,IBA IEA,IBA,IDA…	TFDP1,ADNP,ZNF773,PAX3,PRDM14,TWIST1,VDR,HMGA2,PITX1,KLF12,HHEX,HIC2,MSX2,MECOM,HIF1A,FOXI2,HOXA2,SIX2,GBX2,BCL11A,MYBL2,LHX9,SIM1,KCNIP3,HMX1,HAND1,NFE2L3,ZNF560,POU4F1,PAX9,IRX4,ONECUT2,DLX6,PRDM16,ISL1,HAND2,ZNF331,GFI1,ZNF582,YAP1,MAF,NPAS4,HLF,ZBTB7A,HOXD9,MXI1,DLX4,ZIC5,PATZ1,HOXC4,TFAP4,DLX2,ZNF274,GATA3,PAX1,OTX2,IRX2,FLI1,NKX3-2,ZNF518B,LHX4,SP8,NEUROG2,EMX1,DLX3,ALX1,ZNF485,NFIC,ZNF267,…
Significant genes	sequence-specific DNA binding	GO:MF	1.48838e-12	531	970	186	0.191753	0.350282	GO:0043565	4771	5280		IEA,IDA IBA IEA,IDA,ISS IEA,IBA,IDA IBA,IBA IEA,IDA IBA IEA,IDA IBA IEA,IDA,IDA IBA IEA,IDA IBA IEA,IDA IBA TAS,IBA,IDA ISS IBA IEA,IBA,IDA IMP IBA IEA,IBA IEA,IDA IEA,IDA IBA IEA,IBA,IDA,IDA IBA IEA,IDA IBA IEA,IDA IBA,IDA IBA IEA,IBA,IDA IBA IEA,IDA IBA IEA,IDA IBA IEA,IBA IEA,IBA,IDA ISS IBA IEA,IDA IBA IEA,IBA,IDA IBA IEA,IDA IBA,IDA IBA,IDA IBA IEA,IDA ISS IBA IEA,IBA,IDA IBA,IBA,IDA IEA,IDA…	LMNB1,TFDP1,LIN28B,ADNP,ZNF773,PAX3,PRDM14,TWIST1,VDR,HMGA2,PITX1,KLF12,HHEX,HIC2,MSX2,MECOM,HIF1A,FOXI2,HOXA2,SIX2,ZNF672,BNC1,GBX2,BCL11A,MYBL2,LHX9,SIM1,KCNIP3,HMX1,HAND1,NFE2L3,ZNF560,POU4F1,PAX9,IRX4,ONECUT2,DLX6,PRDM16,ISL1,HAND2,ZNF331,GFI1,ZNF582,YAP1,MAF,NPAS4,HLF,ZBTB7A,CBX4,HOXD9,MXI1,DLX4,ZIC5,PATZ1,HOXC4,TFAP4,DLX2,ZNF274,GATA3,PAX1,OTX2,IRX2,FLI1,NKX3-2,ZNF518B,LHX4,SP8,NEUROG2,EMX1…
Significant genes	DNA-binding transcription factor activity	GO:MF	5.01194e-12	468	970	168	0.173196	0.358974	GO:0003700	4771	326		IDA ISA IBA TAS IEA,ISS ISA IEA,IBA,ISA IBA TAS IEA,IDA ISA IBA IEA,IDA IMP ISA IBA IEA,ISS ISA IBA IEA,IDA ISA IBA IEA,IDA IMP ISA IEA,IBA,ISS ISA IBA IEA,IDA IBA IEA,IDA IMP ISA IBA IEA,ISA IBA IEA,ISA IEA,ISA IBA NAS IEA,IBA,IDA,ISA IBA TAS IEA,IDA IBA IEA,IDA IBA,ISA IBA IEA,ISA IBA TAS IEA,IDA IBA IEA,ISA IBA IEA,IDA ISS ISA IBA IEA,ISA IBA TAS IEA,IBA,IDA ISS ISA IBA IEA,ISA IBA IEA,ISA IBA…	TFDP1,ADNP,ZNF773,PAX3,TWIST1,VDR,PITX1,KLF12,HHEX,HIC2,MSX2,MECOM,HIF1A,FOXI2,HOXA2,SIX2,ZNF672,BNC1,GBX2,BCL11A,MYBL2,LHX9,SIM1,KCNIP3,HMX1,HAND1,NFE2L3,ZNF560,POU4F1,PAX9,IRX4,ONECUT2,DLX6,PRDM16,ISL1,HAND2,ZNF331,GFI1,ZNF582,MAF,NPAS4,HLF,ZBTB7A,HOXD9,MXI1,DLX4,ZIC5,PATZ1,HOXC4,TFAP4,DLX2,ZNF274,GATA3,PAX1,OTX2,IRX2,FLI1,NKX3-2,ZNF518B,LHX4,SP8,NEUROG2,EMX1,DLX3,ALX1,ZNF485,NFIC,ZNF267,WT1,NR…
All genes included in model	DNA binding	GO:MF	7.1145e-12	719	277	95	0.34296	0.132128	GO:0003677	4771	312		IDA IBA IEA,IEA,IBA IEA,ISS IBA IEA,IDA IBA IEA,ISS IEA,IDA IBA IEA,IBA IEA,IDA IBA IEA,IEA,IDA IBA IEA,IDA IBA IEA,IBA IEA,IDA IGI ISS IBA IEA,IBA IEA,IDA IBA IEA,IDA IMP IEA,IDA IMP ISS IBA IEA,IDA IBA IEA,IBA IEA,IDA IBA IEA,IDA ISS IBA IEA,IDA IBA IEA,IDA IBA TAS IEA,IDA IBA IEA,IDA IMP IBA IEA,IDA IBA TAS IEA,ISS IBA IEA,IDA ISS IBA IEA,IBA NAS IEA,IDA ISS IBA IEA,IDA IBA IEA,IDA IBA IEA,ISS…	PITX2,LMNB1,EBF2,ZIC2,ZIC5,ZBED6,HOXC4,ZNF773,PAX3,ZFR,HOXD8,TWIST1,PRDM14,GATA4,EBF1,FOXA1,HMGA2,NKX2-1,THRA,NKX6-1,PITX1,DLX2,KLF12,HHEX,ZNF274,TFAP2A,GATA3,TOX,PER1,HIC2,MSX2,OTX2,EMX2,MECOM,HOXB9,ZNF672,GATA6,FLI1,BNC1,NKX3-2,ZNF518B,ZBTB14,LHX4,GBX2,NEUROG2,IRX1,EMX1,MYBL2,TBX20,ONECUT1,HOXA11,LHX9,SIM1,OSR2,KCNIP3,E2F8,HMX1,PAX5,SATB1,MBNL2,HOXD13,HOXA13,MTA3,SPHK1,WT1,PAX9,HES4,ZSCAN18,ONE…
Significant genes	cis-regulatory region sequence-specific DNA binding	GO:MF	8.69496e-11	420	970	152	0.156701	0.361905	GO:0000987	4771	118		IEA,IBA,IBA,IDA IEA,IDA IBA IEA,IDA,IBA IEA,IDA IBA,IDA IBA,IBA,IEA,IBA,IMP IEA,IBA,IEA,IBA IEA,IDA IBA IEA,IDA IBA,IDA IBA IEA,IDA,IBA IEA,ISS IBA IEA,IBA IEA,IBA,IDA IBA IEA,IBA,IBA,IDA IBA,IDA ISS IEA,IBA,IBA,IEA,IBA,IDA IEA,IBA,IMP IBA IEA,IBA,IBA IEA,IDA IBA,IBA,IBA IEA,IDA IBA,IDA IBA IEA,IBA,IBA,IDA IBA IEA,IBA IEA,IDA IBA IEA,IBA,IEA,IBA IEA,IBA,ISS IBA,IBA,IBA IEA,IBA,IDA IBA IEA,IBA,IDA…	TFDP1,ZNF773,PAX3,TWIST1,VDR,HMGA2,PITX1,KLF12,HHEX,HIC2,MSX2,MECOM,HIF1A,FOXI2,HOXA2,SIX2,BCL11A,MYBL2,KCNIP3,HAND1,NFE2L3,POU4F1,PAX9,IRX4,ONECUT2,DLX6,PRDM16,ISL1,HAND2,ZNF331,GFI1,YAP1,MAF,NPAS4,HLF,ZBTB7A,HOXD9,MXI1,DLX4,ZIC5,PATZ1,HOXC4,TFAP4,DLX2,ZNF274,GATA3,PAX1,OTX2,IRX2,FLI1,NKX3-2,SP8,NEUROG2,EMX1,DLX3,ZNF485,NFIC,ZNF267,WT1,HMGB2,NR1H2,NR2F1,GSC,TLX3,NFIB,LHX2,SIX1,LEF1,HOXB5,CREB1,T…
Significant genes	RNA polymerase II cis-regulatory region sequence-specific DNA binding	GO:MF	6.93486e-10	410	970	147	0.151546	0.358537	GO:0000978	4771	115		IBA,IBA,IDA IEA,IDA IBA IEA,IDA,IBA IEA,IDA IBA,IDA IBA,IBA,IEA,IBA,IMP IEA,IBA,IEA,IBA IEA,IDA IBA IEA,IDA IBA,IDA IBA IEA,IDA,IBA IEA,ISS IBA IEA,IBA IEA,IBA,IDA IBA IEA,IBA,IBA,IDA,IDA ISS IEA,IBA,IBA,IEA,IBA,IDA IEA,IBA,IMP IBA IEA,IBA,IBA IEA,IDA IBA,IBA,IBA IEA,IDA IBA,IDA IBA IEA,IBA,IBA,IDA IBA IEA,IBA IEA,IDA IBA IEA,IBA,IEA,IBA IEA,IBA,ISS IBA,IBA,IBA IEA,IBA,IDA IBA,IBA,IDA IBA,IDA IBA…	ZNF773,PAX3,TWIST1,VDR,HMGA2,PITX1,KLF12,HHEX,HIC2,MSX2,MECOM,HIF1A,FOXI2,HOXA2,SIX2,BCL11A,MYBL2,KCNIP3,HAND1,NFE2L3,POU4F1,PAX9,IRX4,ONECUT2,DLX6,PRDM16,ISL1,HAND2,ZNF331,GFI1,YAP1,MAF,NPAS4,HLF,ZBTB7A,HOXD9,MXI1,DLX4,ZIC5,PATZ1,HOXC4,TFAP4,DLX2,ZNF274,GATA3,PAX1,OTX2,IRX2,FLI1,NKX3-2,SP8,NEUROG2,EMX1,DLX3,ZNF485,NFIC,ZNF267,WT1,NR1H2,NR2F1,GSC,TLX3,NFIB,LHX2,SIX1,LEF1,HOXB5,CREB1,TBX18,ESR2,ZN…
Significant genes	DNA binding	GO:MF	9.39288e-09	719	970	222	0.228866	0.308762	GO:0003677	4771	312		IEA,IEA,IDA IBA IEA,IDA,ISS IEA,IBA IEA,IDA IBA IEA,IBA IEA,IDA IBA IEA,IDA IBA IEA,IDA IMP IEA,IDA IBA IEA,IDA IBA IEA,IDA IBA TAS IEA,IBA NAS IEA,IDA ISS IBA IEA,ISS IBA IEA,IDA IMP IBA IEA,IBA IEA,IDA IEA,IDA IBA IEA,IBA IEA,IDA IEA,IDA IBA IEA,IDA IBA IEA,IDA IBA IEA,IDA IBA IEA,IBA TAS IEA,IDA IBA IEA,IDA IMP IBA IEA,IDA IBA IEA,IBA IEA,IEA,IEA,IBA IEA,IBA IEA,IDA ISS IBA IEA,IDA IBA IEA,IBA…	THAP5,LMNB1,TFDP1,LIN28B,ADNP,ZNF773,PAX3,PRDM14,TWIST1,VDR,HMGA2,PITX1,KLF12,HHEX,HIC2,MSX2,MECOM,HIF1A,FOXI2,HOXA2,SIX2,ZNF672,BNC1,GBX2,BCL11A,MYBL2,LHX9,SIM1,KCNIP3,HMX1,HAND1,HR,POLR1A,NCOR2,NFE2L3,ZNF560,POU4F1,PAX9,IRX4,ONECUT2,DLX6,TRIM28,PRDM16,ISL1,HAND2,ZNF331,KDM3A,GFI1,ZNF582,YAP1,MAF,NPAS4,HLF,ZBTB7A,CBX4,HOXD9,MXI1,DLX4,ZIC5,PATZ1,HOXC4,EXO5,TFAP4,DLX2,ZNF274,CDKN2A,GATA3,DNASE1,PA…
All genes included in model	nucleic acid binding	GO:MF	1.0743e-08	1045	277	113	0.407942	0.108134	GO:0003676	4771	311		IDA IBA IEA,IEA,HDA IBA IEA,IBA IEA,ISS IBA IEA,IDA IBA IEA,ISS IEA,IDA IBA IEA,IBA IEA,IDA IBA IEA,HDA IBA IEA,HDA,IDA IBA IEA,IDA IBA IEA,IBA IEA,IDA IGI ISS IBA IEA,IBA IEA,IDA IBA IEA,EXP IDA IMP IEA,IDA IMP ISS IBA IEA,IDA IBA IEA,IBA IEA,IDA IBA IEA,IDA ISS IEA,IDA ISS IBA IEA,IDA IBA IEA,IDA IBA TAS IEA,IDA IBA IEA,ISS IEA,IDA IMP IBA IEA,IDA IBA TAS IEA,ISS IBA IEA,IDA ISS IBA IEA,IBA NAS…	PITX2,LMNB1,MSI2,EBF2,ZIC2,ZIC5,ZBED6,HOXC4,ZNF773,PAX3,ZFR,DIDO1,HOXD8,TWIST1,PRDM14,GATA4,EBF1,FOXA1,HMGA2,NKX2-1,THRA,NKX6-1,PITX1,TRIM71,DLX2,KLF12,HHEX,ZNF274,ZAR1,TFAP2A,GATA3,TOX,PER1,HIC2,MSX2,OTX2,EMX2,MECOM,HOXB9,SLC3A2,IGF2BP1,NXF1,ZNF672,GATA6,FLI1,BNC1,NKX3-2,ZBED9,ZNF518B,ZBTB14,LHX4,GBX2,NEUROG2,IRX1,IGF2BP2,EMX1,MYBL2,TBX20,VIM,ONECUT1,HENMT1,HOXA11,LHX9,SIM1,OSR2,KCNIP3,RRP9,E2F8…
All genes included in model	DNA-binding transcription activator activity	GO:MF	8.14162e-06	193	277	36	0.129964	0.186528	GO:0001216	4771	169		IEA,IDA,IDA,IDA IGI,ISS IC,IEA,IEA,IMP,IDA,IDA IEA,IDA,IBA,IEA,IDA,IDA,IEA,IDA,IEA,ISS,ISS IEA,IEA,IMP IEA,IEA,IDA ISS,IEA,IDA,IDA,IEA,ISS,IDA,IDA ISS IEA,IEA,IDA IMP,IEA,IDA ISS IEA,IDA IBA	EBF2,HOXC4,HOXD8,GATA4,FOXA1,PITX1,DLX2,HHEX,TFAP2A,GATA3,OTX2,MECOM,FLI1,BNC1,LHX4,GBX2,MYBL2,TBX20,ONECUT1,OSR2,PAX5,HOXD13,HOXA13,WT1,PAX9,ONECUT2,HOXA10,ISL1,SIX3,HOXB7,HAND2,LHX2,SIX1,MAF,CREB1,RREB1
Significant genes	nucleic acid binding	GO:MF	1.46917e-05	1045	970	286	0.294845	0.273684	GO:0003676	4771	311		IEA,IEA,IDA IBA IEA,HDA IBA IEA,IDA HDA IBA IEA,ISS IEA,IBA IEA,IDA IBA IEA,IDA IBA IEA,IBA IEA,IDA IBA IEA,IDA IBA IEA,IMP IBA,EXP IDA IMP IEA,IDA ISS IEA,IDA IBA IEA,IDA IBA IEA,IDA IBA TAS IEA,ISS IEA,IBA NAS IEA,IDA ISS IBA IEA,ISS IBA IEA,IDA HDA,HDA,IDA IMP IBA IEA,HDA IBA IEA,IBA IEA,IDA IEA,IDA IBA IEA,IBA IEA,IDA IEA,HDA,IDA IBA IEA,IDA IBA IEA,IDA IBA IEA,IDA IEA,IDA IBA IEA,IBA TAS IEA…	THAP5,LMNB1,TFDP1,MSI2,LIN28B,ADNP,ZNF773,PAX3,TOE1,PRDM14,TWIST1,VDR,NUP98,HMGA2,TRIM71,PITX1,KLF12,HHEX,ZAR1,HIC2,MSX2,MECOM,SLC3A2,UCHL5,HIF1A,NXF1,FOXI2,HOXA2,SIX2,ZNF672,BNC1,CCDC47,GBX2,BCL11A,MYBL2,VIM,LHX9,SIM1,KCNIP3,HMX1,DSP,HAND1,HR,POLR1A,NCOR2,NFE2L3,RPS15A,ZNF560,MRPS6,POU4F1,PAX9,IRX4,ONECUT2,DLX6,NOSIP,TRIM28,PRDM16,ISL1,EEFSEC,HAND2,ZNF331,KDM3A,GFI1,ZNF582,TSEN34,YAP1,MAF,NPAS4,…
All genes included in model	DNA-binding transcription activator activity, RNA polymerase II-specific	GO:MF	1.84874e-05	189	277	35	0.126354	0.185185	GO:0001228	4771	175		IEA,IDA,IDA,IDA IGI,ISS IC,IEA,IEA,IMP,IDA,IDA IEA,IDA,IBA,IEA,IDA,IEA,IDA,IEA,ISS,ISS IEA,IEA,IMP IEA,IEA,IDA ISS,IEA,IDA,IDA,IEA,ISS,IDA,IDA ISS IEA,IEA,IDA IMP,IEA,IDA ISS IEA,IDA IBA	EBF2,HOXC4,HOXD8,GATA4,FOXA1,PITX1,DLX2,HHEX,TFAP2A,GATA3,OTX2,MECOM,FLI1,LHX4,GBX2,MYBL2,TBX20,ONECUT1,OSR2,PAX5,HOXD13,HOXA13,WT1,PAX9,ONECUT2,HOXA10,ISL1,SIX3,HOXB7,HAND2,LHX2,SIX1,MAF,CREB1,RREB1
Significant genes	DNA-binding transcription repressor activity	GO:MF	0.00309917	127	970	52	0.0536082	0.409449	GO:0001217	4771	170		IDA,IDA IEA,IDA,IBA,ISS IEA,IMP,IEA,IDA,IDA IBA IEA,IEA,IDA,IEA,ISS IEA,IDA,IDA,IEA,IDA,IDA,IDA,IBA,IMP,IDA,IEA,IDA,IEA,IEA,ISS,IDA,ISS IEA,IDA,ISS IEA,IDA,IDA IMP IBA,IDA,IDA,IBA,IEA,IDA,IDA IEA,IBA,IDA,IEA,IDA,IDA,ISS IEA,IEA,IBA IEA,IDA,IGI IEA,IDA ISS IEA,IEA,IBA	TWIST1,KLF12,HHEX,HIC2,MSX2,HIF1A,HOXA2,BCL11A,KCNIP3,HMX1,HAND1,NFE2L3,POU4F1,PRDM16,GFI1,ZBTB7A,HOXD9,MXI1,DLX4,PATZ1,GATA3,IRX2,NKX3-2,NR2F1,GSC,LEF1,TBX18,NEUROG3,ZBED6,ZNF512B,MYPOP,TFAP2A,TGIF1,IRX1,SATB1,ZBTB25,DMBX1,CDX2,BHLHE40,FOXP2,PITX2,NKX6-1,ASCL1,TBX3,POU4F2,MNX1,ZBTB14,MAFK,NFATC4,E2F8,CUX2,ZBTB1
Significant genes	DNA-binding transcription repressor activity, RNA polymerase II-specific	GO:MF	0.00539516	122	970	50	0.0515464	0.409836	GO:0001227	4771	174		IDA IEA,IDA,IBA,ISS IEA,IEA,IDA,IDA IBA IEA,IEA,IDA,IEA,ISS IEA,IDA,IDA,IEA,IDA,IDA,IDA,IBA,IMP,IDA,IEA,IDA,IEA,IEA,ISS,IDA,ISS IEA,IDA,ISS IEA,IDA,IDA IMP IBA,IDA,IDA,IBA,IEA,IDA,IDA IEA,IBA,IDA,IEA,IDA,IDA,ISS IEA,IEA,IBA IEA,IDA,IGI IEA,IDA,IEA,IBA	KLF12,HHEX,HIC2,MSX2,HOXA2,BCL11A,KCNIP3,HMX1,HAND1,NFE2L3,POU4F1,PRDM16,GFI1,ZBTB7A,HOXD9,MXI1,DLX4,PATZ1,GATA3,IRX2,NKX3-2,NR2F1,GSC,LEF1,TBX18,NEUROG3,ZBED6,ZNF512B,MYPOP,TFAP2A,TGIF1,IRX1,SATB1,ZBTB25,DMBX1,CDX2,BHLHE40,FOXP2,PITX2,NKX6-1,ASCL1,TBX3,POU4F2,MNX1,ZBTB14,MAFK,NFATC4,E2F8,CUX2,ZBTB1
Significant genes	DNA-binding transcription activator activity, RNA polymerase II-specific	GO:MF	0.0128525	189	970	68	0.0701031	0.359788	GO:0001228	4771	175		IDA,IEA,IMP,IBA,IDA IMP IEA,IEA,IEA,IDA,ISS IEA,ISS IEA,IEA,IDA,IBA,IEA,IDA ISS IEA,IEA,IDA,IDA IMP,IDA,IDA IEA,IEA,IDA IEA,IEA,IDA,IEA,IDA,IEA,IDA IBA TAS IEA,IBA,IDA,IBA,IDA ISS,IDA,IDA IEA,IEA,IDA IMP,IMP IEA,IEA,IDA ISS IEA,IDA ISS IBA IEA,ISS IEA,IDA,IDA,ISS,IEA,IMP,IEA,IDA,ISS,ISS,IDA IMP,IEA,IDA,IDA IGI,ISS IC,IEA,IDA,IDA ISS IEA,IEA,IDA IEA,IEA,ISS IEA,IEA,IEA,IDA,IMP IEA,IDA,IDA IBA	TFDP1,PITX1,HHEX,MECOM,HIF1A,SIX2,GBX2,MYBL2,HAND1,POU4F1,PAX9,ONECUT2,PRDM16,ISL1,HAND2,MAF,NPAS4,HLF,HOXC4,TFAP4,DLX2,GATA3,PAX1,OTX2,FLI1,LHX4,DLX3,ALX1,ZNF485,NFIC,ZNF267,WT1,NR1H2,NFIB,LHX2,SIX1,LEF1,HOXB5,CREB1,MEIS2,NEUROG3,HOXD8,TFAP2A,ONECUT1,PBX3,FOXF1,HOXA13,HOXA10,SIX3,TCF4,MEOX2,EBF2,PGR,GATA4,FOXA1,RUNX2,TBX3,POU4F2,TBX20,NEUROD1,GSX1,OSR2,PAX5,BARHL1,HOXA7,HOXD13,HOXB7,RREB1
Significant genes	DNA-binding transcription activator activity	GO:MF	0.0138352	193	970	69	0.071134	0.357513	GO:0001216	4771	169		IDA,IEA,IMP,IBA,IDA IMP IEA,IEA,IDA,IEA,IDA,ISS IEA,ISS IEA,IEA,IDA,IBA,IEA,IDA ISS IEA,IEA,IDA,IDA IMP,IDA,IDA IEA,IEA,IDA IEA,IEA,IDA,IEA,IDA,IEA,IDA IBA TAS IEA,IBA,IDA,IBA,IDA ISS,IDA,IDA IEA,IEA,IDA IMP,IMP IEA,IEA,IDA ISS IEA,IDA ISS IBA IEA,ISS IEA,IDA,IDA,ISS,IEA,IMP,IEA,IDA,ISS,ISS,IDA IMP,IEA,IDA,IDA IGI,ISS IC,IEA,IDA,IDA ISS IEA,IEA,IDA IEA,IEA,ISS IEA,IEA,IEA,IDA,IMP IEA,IDA,IDA IBA	TFDP1,PITX1,HHEX,MECOM,HIF1A,SIX2,BNC1,GBX2,MYBL2,HAND1,POU4F1,PAX9,ONECUT2,PRDM16,ISL1,HAND2,MAF,NPAS4,HLF,HOXC4,TFAP4,DLX2,GATA3,PAX1,OTX2,FLI1,LHX4,DLX3,ALX1,ZNF485,NFIC,ZNF267,WT1,NR1H2,NFIB,LHX2,SIX1,LEF1,HOXB5,CREB1,MEIS2,NEUROG3,HOXD8,TFAP2A,ONECUT1,PBX3,FOXF1,HOXA13,HOXA10,SIX3,TCF4,MEOX2,EBF2,PGR,GATA4,FOXA1,RUNX2,TBX3,POU4F2,TBX20,NEUROD1,GSX1,OSR2,PAX5,BARHL1,HOXA7,HOXD13,HOXB7,RREB1

## Sheet: Supplementary Table 4
Supplementary Table 4: Gene ontology analysis for NABEC using all genes with nonzero coefficients in the final model, and all genes found to be significant in the final model
gene_list	term_name	source	p_value	term_size	query_size	intersection_size	precision	recall	term_id	effective_domain_size	source_order	parents	evidence_codes	intersection
Significant genes	homophilic cell adhesion via plasma membrane adhesion molecules	GO:BP	1.357e-07	41	310	23	0.0741935	0.560976	GO:0007156	2724	2707		IEA,IEA,IEA,IEA,IEA,IEA,IEA,IEA,IEA,IEA,IEA,IEA,IEA,IEA,IEA,IEA,IEA,IEA,IEA,IEA,IEA,IEA,IEA	PCDHAC1,PCDHGA7,PCDHGA4,PCDHGA11,PCDHGB2,PCDHGC5,PCDHGB6,PCDHGB3,PCDHA6,PCDHA12,PCDHGB5,PCDHGA3,PCDHGB7,PCDHGA9,DSC3,PCDHA11,PCDHGB4,PCDHGA6,PCDHGA1,PCDHGA2,PCDHGA10,PCDHA13,PCDHGA5
Significant genes	cell-cell adhesion via plasma-membrane adhesion molecules	GO:BP	1.03945e-05	52	310	24	0.0774194	0.461538	GO:0098742	2724	18618		IEA,IMP,IEA,IEA,IEA,IEA,IEA,IEA,IEA,IEA,IEA,IEA,IEA,IEA,IEA,IEA,IEA,NAS IEA,IEA,IEA,IEA,IEA,IEA,IEA	PCDHAC1,CD6,PCDHGA7,PCDHGA4,PCDHGA11,PCDHGB2,PCDHGC5,PCDHGB6,PCDHGB3,PCDHA6,PCDHA12,PCDHGB5,PCDHGA3,PCDHGB7,PCDHGA9,DSC3,PCDHA11,PCDHGB4,PCDHGA6,PCDHGA1,PCDHGA2,PCDHGA10,PCDHA13,PCDHGA5
Significant genes	system development	GO:BP	0.00025927	698	310	123	0.396774	0.176218	GO:0048731	2724	12821		IEA,IDA IMP IEA,IMP IBA TAS IEA,ISS IBA IEA,IMP ISS TAS IC IEA,TAS IEA,IDA,IBA IEA,IEA,TAS,IEP IBA IEA,IEA,IEA,IDA,IEA,ISS IEA,IEA,IEA,ISS IBA IEA,IEA,IEA,ISS TAS IEA,IEA,IBA IEA,IEA,IEA,IEA,IEA,IBA,IMP IEA,IEA,IBA IEA,IEA,TAS IEA,TAS IEA,ISS IBA TAS IEA,IEA,IMP IEP ISS IBA IC IEA,IMP IBA IEA,IEA,IEA,IEP,IEA,IEA,IEA,IEA,ISS IEA,ISS,TAS IEA,IEA,IEA,ISS,ISS,IBA IEA,IEA,IEA,IEA,IDA ISS IBA TAS,IDA I…	HOXC11,FGF1,NEFH,OSR2,PITX2,PCDHAC1,AZU1,ADGRF1,PRPH2,TRIM3,HOXA3,CPLX2,PCDHGA7,HPN,PCDHGA4,NGEF,HOXC10,EPCAM,SCT,PCDHGA11,PCDHGB2,P2RY12,PCDHGC5,SPAG6,KCNE1,ACACB,KCNC2,PCDHGB6,MYL7,HOXA5,PCDHGB3,HOXB4,CD47,PCDHA6,HOXD13,LHX1,PCDHA12,PHOX2B,CLN8,PCDHGB5,CHD4,ZFP42,ASH1L,CDX1,HOXB6,TRIM67,TCF21,HSF4,SIM1,HOXD8,ESRP2,AKAP13,ABCA2,EMX2,PCDHGA3,BCL6,HMX2,SIX3,ADGRG1,HOXA13,COMT,AKR1C3,DNM3,NR2F2,PCD…
Significant genes	multicellular organism development	GO:BP	0.00338339	804	310	133	0.429032	0.165423	GO:0007275	2724	2788		IEA,IDA IMP IEA,IMP IBA TAS IEA,ISS IBA IEA,IMP ISS TAS IC IEA,IEA,TAS IEA,IDA,IBA IEA,IEA,TAS,IEP IBA IEA,IEA,IEA,IDA ISS,IEA,ISS IEA,IEA,ISS IEA,IEA,ISS IBA IEA,IEA,IEA,ISS TAS IEA,IEA,IBA IEA,IEA,IEA,IEA,IEA,IBA,IDA IMP IBA IEA,IEA,IBA IEA,IEA,TAS IEA,IDA,TAS IEA,ISS IBA TAS IEA,IEA,IMP IEP ISS IBA IC IEA,IMP IBA IEA,IEA,IEA,IEP,IEA,ISS IEA,ISS IBA IEA,IBA IEA,IEA,ISS IEA,ISS,ISS IEA,TAS IEA,N…	HOXC11,FGF1,NEFH,OSR2,PITX2,HOXC13,PCDHAC1,AZU1,ADGRF1,PRPH2,TRIM3,HOXA3,CPLX2,PCDHGA7,HPN,PCDHGA4,NGEF,HOXC10,DCSTAMP,EPCAM,SCT,PCDHGA11,PCDHGB2,P2RY12,PCDHGC5,SPAG6,KCNE1,ACACB,KCNC2,PCDHGB6,MYL7,HOXA5,PCDHGB3,HOXB4,CD47,PCDHA6,TRIM16,HOXD13,LHX1,PCDHA12,PHOX2B,CLN8,PCDHGB5,CHD4,ZFP42,ASH1L,NUMA1,CDX1,HOXB6,TRIM67,TCF21,HSF4,CAPN3,SIM1,HOXD8,ESRP2,AKAP13,ABCA2,EMX2,PCDHGA3,BCL6,PKD1L1,HMX2,SIX3…
Significant genes	anterior/posterior pattern specification	GO:BP	0.00653251	68	310	24	0.0774194	0.352941	GO:0009952	2724	3775		IEA,IEA,IBA IEA,IEA,IBA IEA,IBA IEA,IEA,ISS IEA,ISS IBA IEA,IBA IEA,NAS IEA,IEA,IEA,IEA,IBA,ISS,IEA,IEA,IEA,ISS,IBA IEA,ISS IEA,IEA,IEA	HOXC11,HOXC13,HOXA3,HOXC10,HOXA5,HOXB4,HOXD13,LHX1,CDX1,HOXB6,HOXD8,EMX2,NR2F2,HOXA10,MESP2,HHEX,ALDH1A2,WNT2B,HOXA11,OTX2,HOXC4,SIX2,HOXC8,HOXA2
Significant genes	anatomical structure development	GO:BP	0.00846354	986	310	154	0.496774	0.156187	GO:0048856	2724	12931		IEA,TAS IEA,IDA IMP IBA TAS IEA,IMP IBA TAS IEA,ISS IBA IEA,IMP ISS IBA TAS IC IEA,TAS IEA,TAS IEA,IDA,IEP,IBA,IBA IEA,IEA,TAS,IEP IBA IEA,IEA,IEA,IDA IMP ISS IBA,IEA,ISS IEA,IEA,ISS IEA,IEA,ISS IBA IEA,IBA IEA,IEA,IEA,ISS TAS IEA,IEA,IBA IEA,IEA,IEA,IEA,IEA,IEA,IMP ISS IEA,IBA,IDA IMP IBA IEA,ISS IEA,IEA,IDA IBA IEA,IEA,TAS IEA,IDA,TAS IEA,ISS IBA TAS IEA,IEA,IMP IEP ISS IBA IC IEA,IMP IBA IEA,I…	KAZN,HOXC11,FGF1,NEFH,OSR2,PITX2,HOXC13,PCDHAC1,AZU1,MOV10L1,XKR6,ADGRF1,PRPH2,TRIM3,HOXA3,CPLX2,PCDHGA7,HPN,PCDHGA4,NGEF,HOXC10,DCSTAMP,EPCAM,SCT,ZPBP2,PCDHGA11,PCDHGB2,P2RY12,PCDHGC5,SPAG6,KCNE1,ACACB,LRP10,KCNC2,PCDHGB6,RIPK4,MYL7,HOXA5,ZAR1,PCDHGB3,HOXB4,CD47,PCDHA6,TRIM16,HOXD13,LHX1,PCDHA12,PHOX2B,CLN8,PCDHGB5,CHD4,ZFP42,ASH1L,SPDYA,NUMA1,CDX1,HOXB6,TRIM67,TCF21,HSF4,CAPN3,SIM1,HOXD8,ESRP2,…
Significant genes	regionalization	GO:BP	0.0207141	108	310	31	0.1	0.287037	GO:0003002	2724	1451		IEA,IEA,ISS,IEA,IBA IEA,IEA,IBA IEA,IBA IEA,IEA,ISS IEA,ISS IBA IEA,IBA IEA,NAS IEA,IEA,ISS,IDA ISS,IEA,IEA,IEA,IBA,ISS,IEA,IEP IEA,ISS IEA,IBA IEA,ISS,IBA IEA,ISS IEA,ISS IBA IEA,IEA,IEA	HOXC11,FGF1,PITX2,HOXC13,HOXA3,HOXC10,HOXA5,HOXB4,HOXD13,LHX1,CDX1,HOXB6,HOXD8,EMX2,PKD1L1,SIX3,ADGRG1,NR2F2,HOXA10,MESP2,HHEX,ALDH1A2,WNT2B,HOXA11,BMPR1B,OTX2,HOXC4,SIX2,TBX20,HOXC8,HOXA2
Significant genes	DNA-binding transcription factor activity	GO:MF	0.000406832	277	310	63	0.203226	0.227437	GO:0003700	2724	326		IDA ISA IBA IEA,ISS IBA IEA,IDA ISA IBA IEA,IDA ISA IBA IEA,ISA IBA IEA,IBA,IDA ISA IBA IEA,IBA,IDA ISA IBA IEA,ISA IBA IEA,IDA ISA IBA TAS IEA,IEA,IMP ISS ISA IBA IEA,ISS ISA IBA NAS IEA,IDA ISA IBA IEA,IBA NAS,IDA ISA IBA IEA,ISA IBA IEA,IBA,IDA ISS ISA IBA IEA,IDA ISA IBA IEA,ISA IBA TAS IEA,IDA ISA IBA IEA,IDA IBA IEA,ISA IBA IEA,IDA IMP IBA IEA,ISA IBA IEA,ISA IBA IEA,ISS ISA IBA,ISA IBA IEA…	HOXC11,OSR2,PITX2,HOXC13,HOXA3,ZSCAN18,HOXC10,ZNF518B,HOXA5,HOXB4,KLF11,HOXA1,HOXD13,LHX1,PHOX2B,ZFP42,CDX1,HOXB6,ZNF154,TCF21,HSF4,SIM1,HOXD8,MECOM,EMX2,BCL6,HMX2,TFAP2E,SIX3,HOXA13,NR2F2,ERG,GSX1,HOXA10,MESP2,TFAP2C,HOXC12,HHEX,KLF12,PITX3,PAX9,PAX3,HIF3A,HOXA11,OTX2,TBX4,NKX6-1,HOXC4,PRDM13,SIX2,GATA3,PPARA,PITX1,ZNF565,TBX20,TLX3,HOXC8,ZNF540,SATB2,TAL1,ZNF577,HOXA2,BNC1
Significant genes	DNA-binding transcription factor activity, RNA polymerase II-specific	GO:MF	0.000619338	267	310	61	0.196774	0.228464	GO:0000981	2724	117		IDA ISA IBA IEA,ISS IBA IEA,IDA ISA IBA IEA,ISA IBA IEA,ISA IBA IEA,IBA,IDA ISA IBA IEA,IBA,IDA ISA IBA IEA,ISA IBA IEA,IDA ISA IBA,IEA,IMP ISA IBA IEA,ISA IBA IEA,IDA ISA IBA IEA,IBA,IDA ISA IEA,ISA IBA IEA,IBA,IDA ISS ISA IBA IEA,IDA ISA,ISA IBA,IDA ISA IBA IEA,IBA,ISA IBA IEA,IDA IBA IEA,ISA IBA IEA,ISA IBA IEA,ISS ISA IBA,ISA IBA IEA,IDA IBA TAS IEA,IMP ISA IBA,ISA IBA IEA,IDA ISA IBA IEA,ISA…	HOXC11,OSR2,PITX2,HOXC13,HOXA3,ZSCAN18,HOXC10,ZNF518B,HOXA5,HOXB4,KLF11,HOXA1,HOXD13,LHX1,PHOX2B,ZFP42,CDX1,HOXB6,ZNF154,TCF21,HSF4,SIM1,HOXD8,MECOM,EMX2,BCL6,HMX2,TFAP2E,SIX3,HOXA13,NR2F2,ERG,GSX1,HOXA10,MESP2,TFAP2C,HOXC12,HHEX,KLF12,PITX3,PAX9,PAX3,HIF3A,HOXA11,OTX2,TBX4,NKX6-1,HOXC4,SIX2,GATA3,PPARA,PITX1,ZNF565,TBX20,TLX3,HOXC8,ZNF540,SATB2,TAL1,ZNF577,HOXA2
Significant genes	RNA polymerase II transcription regulatory region sequence-specific DNA binding	GO:MF	0.000762516	262	310	60	0.193548	0.229008	GO:0000977	2724	114		IDA IBA,ISS IBA IEA,IBA,IBA,IBA,IBA,IDA IBA IEA,IBA,IDA IBA,IBA,IBA,IBA IEA,IBA,IDA IBA,IBA,IDA IBA,IBA,IBA,ISS IBA IEA,IDA IBA,IBA,IDA IBA,IBA,IBA,IBA IEA,IBA,IBA IEA,IDA IBA,IBA IEA,IBA IEA,IDA,IBA IEA,IDA IBA,IBA,IDA IBA,IDA IBA,IDA IBA IEA,IBA IEA,IBA,IBA IEA,IBA,IDA IBA,IBA,IDA IBA IEA,IBA IEA,IBA IEA,IDA IBA,IBA IEA,IDA IBA IEA,IDA IBA IEA,IBA IEA,IBA,IDA IBA IEA,IBA,IBA,IBA,IDA IBA IEA,IDA…	HOXC11,OSR2,PITX2,HOXC13,HOXA3,ZSCAN18,HOXC10,ZNF518B,HOXA5,HOXB4,KLF11,HOXD13,LHX1,PHOX2B,ZFP42,CDX1,HOXB6,ZNF154,TCF21,HSF4,SIM1,HOXD8,MECOM,EMX2,BCL6,HMX2,TFAP2E,SIX3,HOXA13,NR2F2,ERG,GSX1,HOXA10,MESP2,TFAP2C,HHEX,KLF12,PRDM14,PITX3,PAX9,PAX3,HIF3A,HOXA11,OTX2,TBX4,NKX6-1,HOXC4,SIX2,GATA3,PPARA,PITX1,ZNF565,TBX20,TLX3,HOXC8,ZNF540,SATB2,TAL1,ZNF577,HOXA2
Significant genes	sequence-specific double-stranded DNA binding	GO:MF	0.00519313	288	310	62	0.2	0.215278	GO:1990837	2724	10110		IDA IBA,IDA ISS IBA IEA,IDA IBA,IDA IMP IBA,IBA,IBA,IDA IBA IEA,IBA,IDA IBA,IDA IBA,IDA IBA,IDA IBA IEA,IDA IBA IEA,IDA IBA IEA,IDA IBA,IDA IBA,IDA IBA,IBA,IDA ISS IBA IEA,IDA IBA,IBA,IDA IBA,IBA,IDA IBA,IDA IBA IEA,IDA IBA,IDA IBA IEA,IDA IBA,IDA IBA IEA,IBA IEA,IDA IEA,IDA IBA IEA,IDA IBA,IDA IBA,IDA IBA,IDA IBA,IDA IBA TAS,IDA IBA IEA,IBA IEA,IDA IBA,IDA IBA IEA,IDA IBA,IDA IBA,IDA IBA,IDA IBA…	HOXC11,OSR2,PITX2,HOXC13,HOXA3,ZSCAN18,HOXC10,ZNF518B,HOXA5,HOXB4,KLF11,HOXD13,LHX1,PHOX2B,ZFP42,CDX1,HOXB6,ZNF154,TCF21,HSF4,SIM1,HOXD8,MECOM,EMX2,BCL6,HMX2,TFAP2E,SIX3,HOXA13,NR2F2,ERG,GSX1,HOXA10,MESP2,TFAP2C,HOXC12,HHEX,KLF12,PRDM14,PITX3,PAX9,PAX3,HIF3A,HOXA11,OTX2,TBX4,NKX6-1,HOXC4,SIX2,GATA3,PPARA,PITX1,ZNF565,TBX20,TLX3,HOXC8,ZNF540,SATB2,TAL1,ZNF577,HOXA2,BNC1
Significant genes	transcription cis-regulatory region binding	GO:MF	0.00693522	277	310	60	0.193548	0.216606	GO:0000976	2724	113		IDA IBA,ISS IBA IEA,IDA IBA,IMP IBA,IBA,IBA,IDA IBA IEA,IBA,IDA IBA,IBA,IDA IBA,IBA IEA,IBA IEA,IDA IBA,IBA,IDA IBA,IBA,IBA,ISS IBA IEA,IDA IBA,IBA,IDA IBA,IBA,IBA,IBA IEA,IBA,IBA IEA,IDA IBA,IBA IEA,IBA IEA,IDA,IBA IEA,IDA IBA,IBA,IDA IBA,IDA IBA TAS,IDA IBA IEA,IBA IEA,IBA,IBA IEA,IBA,IDA IBA,IBA,IDA IBA IEA,IBA IEA,IBA IEA,IDA IBA,IBA IEA,IDA IBA IEA,IDA IBA IEA,IBA IEA,IBA,IDA IBA IEA,IBA,IBA…	HOXC11,OSR2,PITX2,HOXC13,HOXA3,ZSCAN18,HOXC10,ZNF518B,HOXA5,HOXB4,KLF11,HOXD13,LHX1,PHOX2B,ZFP42,CDX1,HOXB6,ZNF154,TCF21,HSF4,SIM1,HOXD8,MECOM,EMX2,BCL6,HMX2,TFAP2E,SIX3,HOXA13,NR2F2,ERG,GSX1,HOXA10,MESP2,TFAP2C,HHEX,KLF12,PRDM14,PITX3,PAX9,PAX3,HIF3A,HOXA11,OTX2,TBX4,NKX6-1,HOXC4,SIX2,GATA3,PPARA,PITX1,ZNF565,TBX20,TLX3,HOXC8,ZNF540,SATB2,TAL1,ZNF577,HOXA2
Significant genes	transcription regulatory region nucleic acid binding	GO:MF	0.00693522	277	310	60	0.193548	0.216606	GO:0001067	2724	141		IDA IBA,ISS IBA IEA,IDA IBA,IMP IBA,IBA,IBA,IDA IBA IEA,IBA,IDA IBA,IBA,IDA IBA,IBA IEA,IBA IEA,IDA IBA,IBA,IDA IBA,IBA,IBA,ISS IBA IEA,IDA IBA,IBA,IDA IBA,IBA,IBA,IBA IEA,IBA,IBA IEA,IDA IBA,IBA IEA,IBA IEA,IDA,IBA IEA,IDA IBA,IBA,IDA IBA,IDA IBA TAS,IDA IBA IEA,IBA IEA,IBA,IBA IEA,IBA,IDA IBA,IBA,IDA IBA IEA,IBA IEA,IBA IEA,IDA IBA,IBA IEA,IDA IBA IEA,IDA IBA IEA,IBA IEA,IBA,IDA IBA IEA,IBA,IBA…	HOXC11,OSR2,PITX2,HOXC13,HOXA3,ZSCAN18,HOXC10,ZNF518B,HOXA5,HOXB4,KLF11,HOXD13,LHX1,PHOX2B,ZFP42,CDX1,HOXB6,ZNF154,TCF21,HSF4,SIM1,HOXD8,MECOM,EMX2,BCL6,HMX2,TFAP2E,SIX3,HOXA13,NR2F2,ERG,GSX1,HOXA10,MESP2,TFAP2C,HHEX,KLF12,PRDM14,PITX3,PAX9,PAX3,HIF3A,HOXA11,OTX2,TBX4,NKX6-1,HOXC4,SIX2,GATA3,PPARA,PITX1,ZNF565,TBX20,TLX3,HOXC8,ZNF540,SATB2,TAL1,ZNF577,HOXA2
Significant genes	double-stranded DNA binding	GO:MF	0.0133055	295	310	62	0.2	0.210169	GO:0003690	2724	320		IDA IBA,IDA ISS IBA IEA,IDA IBA,IDA IMP IBA,IBA,IBA,IDA IBA IEA,IBA,IDA IBA,IDA IBA,IDA IBA,IDA IBA IEA,IDA IBA IEA,IDA IBA IEA,IDA IBA,IDA IBA,IDA IBA,IBA,IDA ISS IBA IEA,IDA IBA,IBA,IDA IBA,IBA,IDA IBA,IDA IBA IEA,IDA IBA,IDA IBA IEA,IDA IBA,IDA IBA IEA,IBA IEA,IDA IEA,IDA IBA IEA,IDA IBA,IDA IBA,IDA IBA,IDA IBA,IDA IBA TAS,IDA IBA IEA,IBA IEA,IDA IBA,IDA IBA IEA,IDA IBA,IDA IBA,IDA IBA,IDA IBA…	HOXC11,OSR2,PITX2,HOXC13,HOXA3,ZSCAN18,HOXC10,ZNF518B,HOXA5,HOXB4,KLF11,HOXD13,LHX1,PHOX2B,ZFP42,CDX1,HOXB6,ZNF154,TCF21,HSF4,SIM1,HOXD8,MECOM,EMX2,BCL6,HMX2,TFAP2E,SIX3,HOXA13,NR2F2,ERG,GSX1,HOXA10,MESP2,TFAP2C,HOXC12,HHEX,KLF12,PRDM14,PITX3,PAX9,PAX3,HIF3A,HOXA11,OTX2,TBX4,NKX6-1,HOXC4,SIX2,GATA3,PPARA,PITX1,ZNF565,TBX20,TLX3,HOXC8,ZNF540,SATB2,TAL1,ZNF577,HOXA2,BNC1
Significant genes	cis-regulatory region sequence-specific DNA binding	GO:MF	0.0224998	240	310	53	0.170968	0.220833	GO:0000987	2724	118		IDA IBA,IBA,IBA,IBA,IBA,IBA IEA,IDA IBA,IBA,IBA,IBA IEA,IEA,IDA,IBA,IDA,IBA,IBA,ISS IEA,IDA IBA,IBA,IBA,IBA IEA,IEA,IDA IBA,IBA IEA,IBA IEA,IDA,IBA IEA,IDA IBA,IBA,IDA,IDA IBA,IDA IBA,IBA,IBA IEA,IBA,IDA,IBA,IDA IBA IEA,IBA IEA,IBA IEA,IDA IBA,IBA IEA,IDA IBA IEA,IDA IBA IEA,IBA IEA,IBA,IBA IEA,IBA,IBA,IBA IEA,IDA IBA IEA,IBA,IEA	HOXC11,PITX2,HOXC13,HOXA3,ZSCAN18,HOXC10,HOXA5,HOXB4,KLF11,HOXD13,LHX1,PHOX2B,ZFP42,CDX1,HOXB6,ZNF154,TCF21,HSF4,MECOM,EMX2,BCL6,TFAP2E,SIX3,HOXA13,NR2F2,ERG,GSX1,HOXA10,MESP2,TFAP2C,HHEX,KLF12,PITX3,PAX9,PAX3,HIF3A,HOXA11,OTX2,TBX4,NKX6-1,HOXC4,SIX2,GATA3,PPARA,PITX1,ZNF565,TBX20,TLX3,ZNF540,SATB2,TAL1,ZNF577,HOXA2
Significant genes	sequence-specific DNA binding	GO:MF	0.0231488	306	310	63	0.203226	0.205882	GO:0043565	2724	5280		IDA IBA,IDA ISS IBA IEA,IDA IBA,IDA IMP IBA,IBA,IBA,IDA IBA IEA,IBA,IDA IBA,IDA IBA,IDA IBA,IEA,IDA IBA IEA,IDA IBA IEA,IDA IBA IEA,IDA IBA,IDA IBA,IDA IBA,IBA,IDA ISS IBA IEA,IDA IBA IEA,IBA,IDA IBA,IBA,IDA IBA,IDA IBA IEA,IDA IBA,IDA IBA IEA,IDA IBA,IDA IMP IBA IEA,IDA IBA IEA,IDA IEA,IDA IBA IEA,IDA IBA,IDA IBA,IDA IBA,IDA IBA,IDA IBA TAS,IDA IBA IEA,IBA IEA,IDA IBA,IDA IBA IEA,IDA IBA,IDA IBA…	HOXC11,OSR2,PITX2,HOXC13,HOXA3,ZSCAN18,HOXC10,ZNF518B,HOXA5,HOXB4,KLF11,HOXA1,HOXD13,LHX1,PHOX2B,ZFP42,CDX1,HOXB6,ZNF154,TCF21,HSF4,SIM1,HOXD8,MECOM,EMX2,BCL6,HMX2,TFAP2E,SIX3,HOXA13,NR2F2,ERG,GSX1,HOXA10,MESP2,TFAP2C,HOXC12,HHEX,KLF12,PRDM14,PITX3,PAX9,PAX3,HIF3A,HOXA11,OTX2,TBX4,NKX6-1,HOXC4,SIX2,GATA3,PPARA,PITX1,ZNF565,TBX20,TLX3,HOXC8,ZNF540,SATB2,TAL1,ZNF577,HOXA2,BNC1
Significant genes	RNA polymerase II cis-regulatory region sequence-specific DNA binding	GO:MF	0.0238702	234	310	52	0.167742	0.222222	GO:0000978	2724	115		IDA IBA,IBA,IBA,IBA,IBA,IBA IEA,IDA IBA,IBA,IBA,IBA IEA,IDA,IBA,IDA,IBA,IBA,ISS IEA,IDA IBA,IBA,IBA,IBA IEA,IEA,IDA IBA,IBA IEA,IBA IEA,IDA,IBA IEA,IDA IBA,IBA,IDA,IDA IBA,IDA IBA,IBA,IBA IEA,IBA,IDA,IBA,IDA IBA IEA,IBA IEA,IBA IEA,IDA IBA,IBA IEA,IDA IBA IEA,IDA IBA IEA,IBA IEA,IBA,IBA IEA,IBA,IBA,IBA IEA,IDA IBA IEA,IBA,IEA	HOXC11,PITX2,HOXC13,HOXA3,ZSCAN18,HOXC10,HOXA5,HOXB4,KLF11,HOXD13,PHOX2B,ZFP42,CDX1,HOXB6,ZNF154,TCF21,HSF4,MECOM,EMX2,BCL6,TFAP2E,SIX3,HOXA13,NR2F2,ERG,GSX1,HOXA10,MESP2,TFAP2C,HHEX,KLF12,PITX3,PAX9,PAX3,HIF3A,HOXA11,OTX2,TBX4,NKX6-1,HOXC4,SIX2,GATA3,PPARA,PITX1,ZNF565,TBX20,TLX3,ZNF540,SATB2,TAL1,ZNF577,HOXA2
Significant genes	calcium ion binding	GO:MF	0.0481332	123	310	33	0.106452	0.268293	GO:0005509	2724	1461		IEA,IEA,IEA,IEA,IEA,IEA,IEA,IEA,IBA IEA,IEA,IEA,IBA,IEA,IEA,ISS IEA,IEA,IEA,IEA,ISS,IEA,IBA IEA,IEA,IEA,IEA,IEA,IEA,IEA,IBA NAS IEA,IEA,TAS IEA,IBA NAS IEA,IEA,IEA	PCDHAC1,ADGRL4,PCDHGA7,PCDHGA4,PCDHGA11,PCDHGB2,PCDHGC5,PCDHGB6,MYL7,PCDHGB3,PCDHA6,S100A3,PCDHA12,PCDHGB5,CAPN3,CACNA1E,PCDHGA3,PCDHGB7,SLC8A1,PCDHGA9,DSC3,PCDHA11,SDF4,PCDHGB4,PCDHGA6,PCDHGA1,PCDHGA2,S100A2,PCDHGA10,FBLN2,SCGN,PCDHA13,PCDHGA5
